# Supplementary material for: Osteopontin promoted cardiac inflammation through increased interleukin-12 in acute myocarditis
Source: Mol Biomed. 2025 Oct 24;6:85. doi: 10.1186/s43556-025-00333-z (PMC12612485; doi:10.1186/s43556-025-00333-z)
Supplement: Supplementary file 2 — Supplementary Material 2. [file 43556_2025_333_MOESM2_ESM.xlsx]

## Sheet: C3H
id	baseMean	baseMean_con	baseMean_FM	foldChange(FM/con)(FM/con)	log2FoldChange	pval	padj	Chromosome	Start Site	End Site	Direction	Length	Name	GO	KEGG	EC	eggNOG	eggNOG Class	Description	NCBI_GI	UniProtID
ENSMUSG00000068099	0.384456	0	0.768912	Inf	Inf	0.6158	0.722556	15	82252397	82260753	+	1904	1500009C09Rik	GO:0003674;GO:0005575;GO:0008150;GO:0016020;GO:0016021;GO:0003674;GO:0005575;GO:0008150;GO:0016020;GO:0016021;	-	-	-	-	RIKEN cDNA 1500009C09 gene [Source:MGISymbol;Acc:MGI:1923755]	76505	-
ENSMUSG00000047150	0.369618	0	0.739236	Inf	Inf	0.624929	0.729731	17	47412734	47437376	-	1896	1700001C19Rik	GO:0003674;GO:0005575;GO:0008150;GO:0003674;GO:0005575;GO:0008150;	-	-	NOG82340	B	RIKEN cDNA 1700001C19 gene [Source:MGISymbol;Acc:MGI:1922712]	75462	Q9DAS0
ENSMUSG00000021534	0.096114	0	0.192228	Inf	Inf	1	1	13	68597421	68614231	+	1826	1700001L19Rik	GO:0003674;GO:0005575;GO:0008150;GO:0003674;GO:0005575;GO:0008150;	-	-	NOG45406	-	RIKEN cDNA 1700001L19 gene [Source:MGISymbol;Acc:MGI:1916565]	69315	Q9DAR0
ENSMUSG00000031927	0.449644	0	0.899287	Inf	Inf	0.528278	0.639407	9	14756587	14771030	-	819	1700012B09Rik	GO:0003674;GO:0005737;GO:0005856;GO:0036064;GO:0042995;GO:0097546;GO:0097546;GO:0003674;GO:0005737;GO:0005856;GO:0036064;GO:0042995;GO:0097546;GO:0097546;	-	-	NOG308729	-	RIKEN cDNA 1700012B09 gene [Source:MGISymbol;Acc:MGI:1916575]	69325	Q9DAE7;Q9DAL1
ENSMUSG00000054727	1.01424	0	2.02848	Inf	Inf	0.168383	0.243762	X	53742901	53757831	-	1224	1700013H16Rik	GO:0000785;GO:0000795;GO:0001741;GO:0005515;GO:0005634;GO:0005730;GO:0007283;GO:0007286;GO:0051321;	-	-	NOG27405	P	RIKEN cDNA 1700013H16 gene [Source:MGISymbol;Acc:MGI:1922764]	75514	Q9DAC5
ENSMUSG00000079666	0.189344	0	0.378687	Inf	Inf	0.876325	0.935123	5	5437827	5479143	-	1118	1700015F17Rik	GO:0003674;GO:0005634;GO:0005737;GO:0006606;GO:0003674;GO:0005634;GO:0005737;GO:0006606;GO:0016020;GO:0016021;GO:0003674;GO:0005634;GO:0005737;GO:0006606;GO:0016020;GO:0016021;	-	-	-	-	RIKEN cDNA 1700015F17 gene [Source:MGISymbol;Acc:MGI:2686532]	381716	D3YUK8
ENSMUSG00000053783	0.0899287	0	0.179857	Inf	Inf	1	1	11	75999912	76003569	+	921	1700016K19Rik	GO:0005515;GO:0005575;GO:0016598;GO:0016598;GO:0016598;GO:0016598;	-	-	NOG38820	S	RIKEN cDNA 1700016K19 gene [Source:MGISymbol;Acc:MGI:1921480]	74230	Q810M6
ENSMUSG00000027409	0.0922104	0	0.184421	Inf	Inf	1	1	2	130405259	130406074	+	739	1700020A23Rik	GO:0003674;GO:0005575;GO:0008150;GO:0016020;GO:0016021;GO:0003674;GO:0005575;GO:0008150;GO:0016020;GO:0016021;GO:0003674;GO:0005575;GO:0008150;GO:0016020;GO:0016021;	-	-	NOG295940	-	RIKEN cDNA 1700020A23 gene [Source:MGISymbol;Acc:MGI:1922906]	75656	Q9DA59
ENSMUSG00000050844	0.460929	0	0.921857	Inf	Inf	0.521869	0.634183	10	21593145	21622376	+	1136	1700020N01Rik	GO:0003674;GO:0003676;GO:0003676;GO:0005575;GO:0006355;GO:0006355;GO:0008150;	-	-	COG5048	R	RIKEN cDNA 1700020N01 gene [Source:MGISymbol;Acc:MGI:1914942]	67692	-
ENSMUSG00000101113	0.276631	0	0.553262	Inf	Inf	0.745328	0.830249	15	77558239	77561892	-	553	1700025B11Rik	GO:0016020;GO:0016021;GO:0016021;GO:0016021;	-	-	-	-	RIKEN cDNA 1700025B11 gene [Source:MGISymbol;Acc:MGI:1923659]	76409	-
ENSMUSG00000033053	1.8652	0	3.73041	Inf	Inf	0.0290125	0.0490023	19	23558753	23652812	-	875	1700028P14Rik	GO:0003674;GO:0005737;GO:0005737;GO:0005737;GO:0005886;GO:0005886;GO:0005886;GO:0005886;GO:0008150;GO:0016020;GO:0016021;	-	-	NOG25535	-	RIKEN cDNA 1700028P14 gene [Source:MGISymbol;Acc:MGI:1914733]	67483	Q9CQC3
ENSMUSG00000074139	0.454207	0	0.908414	Inf	Inf	0.525666	0.637428	9	92309377	92357876	+	1974	1700057G04Rik	GO:0005886;GO:0016020;GO:0017121;GO:0017128;GO:0005886;GO:0016020;GO:0017121;GO:0017121;GO:0017121;GO:0017128;GO:0017128;GO:0017128;GO:0005886;GO:0016020;GO:0017121;GO:0017121;GO:0017121;GO:0017128;GO:0017128;GO:0017128;GO:0005886;GO:0016020;GO:0017121;GO:0017121;GO:0017128;GO:0017128;	-	-	NOG119855	R	RIKEN cDNA 1700057G04 gene [Source:MGISymbol;Acc:MGI:1925709]	78459	Q3V0U0
ENSMUSG00000082766	0.0899287	0	0.179857	Inf	Inf	1	1	3	19610368	19628677	-	394	1700064H15Rik	GO:0003674;GO:0005575;GO:0008150;	-	-	-	-	RIKEN cDNA 1700064H15 gene [Source:MGISymbol;Acc:MGI:1920674]	-	-
ENSMUSG00000031118	0.460929	0	0.921857	Inf	Inf	0.521869	0.634183	X	51968695	51972772	-	1571	1700080O16Rik	GO:0003674;GO:0005575;GO:0008150;GO:0003674;GO:0005575;GO:0008150;	-	-	NOG272911	-	RIKEN cDNA 1700080O16 gene [Source:MGISymbol;Acc:MGI:1921529]	74279	Q9D9G4
ENSMUSG00000072878	0.368841	0	0.737683	Inf	Inf	0.625416	0.729731	6	96164497	96166243	-	1747	1700123L14Rik	GO:0005643;GO:0005643;GO:0006606;GO:0046907;GO:0046907;	-	-	NOG255247	-	RIKEN cDNA 1700123L14 gene [Source:MGISymbol;Acc:MGI:1925732]	78482	-
ENSMUSG00000013653	2.55804	0	5.11609	Inf	Inf	0.017194	0.0300431	11	58421111	58426024	+	926	1810065E05Rik	GO:0003674;GO:0005575;GO:0009617;	-	-	NOG42561	-	RIKEN cDNA 1810065E05 gene [Source:MGISymbol;Acc:MGI:1917114]	69864	Q9D8K1;Q5NC41
ENSMUSG00000030385	0.288342	0	0.576684	Inf	Inf	0.737737	0.826496	7	12512517	12556323	+	887	2900092C05Rik	GO:0003674;GO:0008150;GO:0016020;GO:0016021;	-	-	NOG41273	-	RIKEN cDNA 2900092C05 gene [Source:MGISymbol;Acc:MGI:1920340]	73090	Q5I0V9
ENSMUSG00000061525	0.0922104	0	0.184421	Inf	Inf	1	1	2	151470542	151476153	-	2684	4921509C19Rik	GO:0000166;GO:0004672;GO:0004672;GO:0004674;GO:0004674;GO:0005524;GO:0005524;GO:0005524;GO:0005634;GO:0005737;GO:0006468;GO:0006468;GO:0006468;GO:0016301;GO:0016310;GO:0016740;GO:0035556;	-	-	COG0515	T	RIKEN cDNA 4921509C19 gene [Source:MGISymbol;Acc:MGI:2685851]	381393	Q8C0X8
ENSMUSG00000028520	0.922104	0	1.84421	Inf	Inf	0.346538	0.455213	4	103230445	103290863	-	2754	4921539E11Rik	GO:0003674;GO:0005575;GO:0008150;GO:0003674;GO:0005575;GO:0008150;GO:0003674;GO:0005575;GO:0008150;	-	-	NOG138089	S	RIKEN cDNA 4921539E11 gene [Source:MGISymbol;Acc:MGI:1918191]	70941	Q9D5Q8
ENSMUSG00000067795	0.818436	0	1.63687	Inf	Inf	0.24996	0.345317	1	16065979	16093325	-	2063	4930444P10Rik	GO:0003674;GO:0005575;GO:0008150;GO:0003674;GO:0005575;GO:0008150;GO:0003674;GO:0005575;GO:0008150;	-	-	-	-	RIKEN cDNA 4930444P10 gene [Source:MGISymbol;Acc:MGI:1923049]	75799	F6QJK4;Q9D5G1
ENSMUSG00000087279	0.727245	0	1.45449	Inf	Inf	0.301727	0.405232	11	70615848	70616890	+	863	4930544D05Rik	GO:0003674;GO:0005575;GO:0008150;GO:0003674;GO:0005575;GO:0008150;GO:0003674;GO:0005575;GO:0008150;	-	-	-	-	RIKEN cDNA 4930544D05 gene [Source:MGISymbol;Acc:MGI:2148639]	668433	J3QJW4
ENSMUSG00000034493	0.0899287	0	0.179857	Inf	Inf	1	1	11	3937541	3976778	-	1220	4930556J24Rik	GO:0003674;GO:0005575;GO:0008150;	-	-	-	-	RIKEN cDNA 4930556J24 gene [Source:MGISymbol;Acc:MGI:1922592]	-	-
ENSMUSG00000069720	0.192228	0	0.384456	Inf	Inf	0.87472	0.934782	5	15652286	15657059	-	1169	4930572O03Rik	GO:0003674;GO:0005575;GO:0008150;	-	-	NOG316405	-	RIKEN cDNA 4930572O03 gene [Source:MGISymbol;Acc:MGI:2441686]	381715	-
ENSMUSG00000083193	0.184371	0	0.368743	Inf	Inf	0.879126	0.935123	12	111159850	111184491	-	818	4930595D18Rik	GO:0003674;GO:0005575;GO:0008150;	-	-	-	-	RIKEN cDNA 4930595D18 gene [Source:MGISymbol;Acc:MGI:1925312]	78062	-
ENSMUSG00000055357	0.279689	0	0.559378	Inf	Inf	0.743322	0.830249	X	169776257	169779635	-	1351	4933400A11Rik	GO:0003779;GO:0008290;GO:0008290;GO:0008290;GO:0008290;GO:0030036;GO:0051015;GO:0051016;GO:0051016;GO:0051016;GO:0051016;GO:0051693;GO:0003779;GO:0008290;GO:0008290;GO:0008290;GO:0008290;GO:0030036;GO:0051015;GO:0051016;GO:0051016;GO:0051016;GO:0051016;GO:0051693;GO:0003779;GO:0008290;GO:0008290;GO:0008290;GO:0008290;GO:0030036;GO:0051015;GO:0051016;GO:0051016;GO:0051016;GO:0051016;GO:0051693;	-	-	NOG261759	-	RIKEN cDNA 4933400A11 gene [Source:MGISymbol;Acc:MGI:1913997]	66747	-
ENSMUSG00000030463	0.0932297	0	0.186459	Inf	Inf	1	1	7	42445462	42448120	-	1890	4933421I07Rik	GO:0003674;GO:0005085;GO:0005575;GO:0008150;	-	-	NOG243576	-	RIKEN cDNA 4933421I07 gene [Source:MGISymbol;Acc:MGI:1918412]	71162	Q9D420
ENSMUSG00000054672	0.731759	0	1.46352	Inf	Inf	0.300125	0.403572	7	140247284	140300736	+	5532	5830411N06Rik	GO:0002365;GO:0003674;GO:0005044;GO:0005044;GO:0006897;GO:0009897;GO:0009897;GO:0016020;GO:0016020;GO:0016020;GO:0016021;GO:0032620;GO:0002365;GO:0003674;GO:0005044;GO:0005044;GO:0006897;GO:0009897;GO:0009897;GO:0016020;GO:0016020;GO:0016020;GO:0016021;GO:0032620;	-	-	NOG288772	-	RIKEN cDNA 5830411N06 gene [Source:MGISymbol;Acc:MGI:2443685]	244234	B3F5L5
ENSMUSG00000025573	5.31372	0	10.6274	Inf	Inf	0.000885517	0.00182554	11	117797660	117807301	+	1071	6030468B19Rik	GO:0002250;GO:0002313;GO:0002376;GO:0003674;GO:0005125;GO:0005576;GO:0005615;GO:0005615;GO:0007165;GO:2000558;	-	-	NOG38854	S	RIKEN cDNA 6030468B19 gene [Source:MGISymbol;Acc:MGI:1924977]	77727	Q9CX63
ENSMUSG00000038768	0.276557	0	0.553114	Inf	Inf	0.745376	0.830249	1	181051237	181060667	+	1898	9130409I23Rik	GO:0005575;GO:0005783;GO:0005789;GO:0006629;GO:0006629;GO:0006629;GO:0016020;GO:0016021;GO:0016021;GO:0016021;GO:0016491;GO:0030148;GO:0030148;GO:0042284;GO:0042284;GO:0042284;GO:0042284;GO:0046513;GO:0055114;	K04712	-	NOG321008	-	RIKEN cDNA 9130409I23 gene [Source:MGISymbol;Acc:MGI:3588271]	619326	Q3TS87
ENSMUSG00000079602	0.192228	0	0.384456	Inf	Inf	0.87472	0.934782	2	9883041	9889540	-	935	9230102O04Rik	GO:0003674;GO:0008150;GO:0097441;	-	-	-	-	RIKEN cDNA 9230102O04 gene [Source:MGISymbol;Acc:MGI:1924932]	77682	-
ENSMUSG00000021797	0.366535	0	0.73307	Inf	Inf	0.626868	0.730869	14	34511621	34522801	-	778	9230112D13Rik	GO:0003674;GO:0005575;GO:0008150;	-	-	-	-	RIKEN cDNA 9230112D13 gene [Source:MGISymbol;Acc:MGI:1925493]	78243	Q9D260
ENSMUSG00000078776	0.369836	0	0.739672	Inf	Inf	0.624793	0.729731	7	28129466	28164811	+	11843	9530053A07Rik	GO:0003674;GO:0005515;GO:0005575;GO:0008150;GO:0003674;GO:0005515;GO:0005575;GO:0008150;	-	-	-	-	RIKEN cDNA 9530053A07 gene [Source:MGISymbol;Acc:MGI:2442118]	319482	E9PVG8
ENSMUSG00000073386	0.634064	0	1.26813	Inf	Inf	0.364642	0.473766	17	48125605	48146268	-	3691	9830107B12Rik	GO:0009986;GO:0038023;GO:0045088;GO:0009986;GO:0016020;GO:0016021;GO:0038023;GO:0045088;GO:0009986;GO:0016020;GO:0016021;GO:0038023;GO:0045088;	-	-	-	-	RIKEN cDNA 9830107B12 gene [Source:MGISymbol;Acc:MGI:3608415]	328829	A9Q7H1
ENSMUSG00000022347	0.0922104	0	0.184421	Inf	Inf	1	1	15	60896859	60923012	-	2400	A1bg	GO:0003674;GO:0005576;GO:0005576;GO:0008150;	-	-	NOG26440	S	alpha-1-B glycoprotein [Source:MGISymbol;Acc:MGI:2152878]	117586	Q19LI2
ENSMUSG00000037953	0.469854	0	0.939708	Inf	Inf	0.516916	0.630331	9	99612502	99622367	+	2757	A4gnt	GO:0000139;GO:0005575;GO:0005794;GO:0006486;GO:0006493;GO:0008375;GO:0008375;GO:0009101;GO:0009101;GO:0016020;GO:0016021;GO:0016740;GO:0016757;GO:0050680;	K08251	EC:2.4.1.-	NOG251623	-	"alpha-1,4-N-acetylglucosaminyltransferase[Source:MGI Symbol;Acc:MGI:2143261]"	333424	Q14BT6
ENSMUSG00000092210	0.0899287	0	0.179857	Inf	Inf	1	1	10	115569986	115582448	+	1001	A930009A15Rik	GO:0003674;GO:0005575;GO:0008150;	-	-	-	-	RIKEN cDNA A930009A15 gene [Source:MGISymbol;Acc:MGI:1925048]	77798	G3UYI6
ENSMUSG00000024254	0.0932297	0	0.186459	Inf	Inf	1	1	17	84676302	84700333	+	3749	Abcg8	GO:0000166;GO:0005524;GO:0005524;GO:0005524;GO:0016020;GO:0016020;GO:0016020;GO:0016021;GO:0016887;GO:0016887;GO:0005515;GO:0005524;GO:0005524;GO:0005524;GO:0005524;GO:0005886;GO:0005886;GO:0005887;GO:0006869;GO:0007584;GO:0007588;GO:0007588;GO:0007588;GO:0010949;GO:0010949;GO:0015914;GO:0015918;GO:0015918;GO:0016020;GO:0016020;GO:0016020;GO:0016021;GO:0016324;GO:0016324;GO:0016324;GO:0016324;GO:…	K05684	-	COG1131	V	ATP binding cassette subfamily G member 8[Source:MGI Symbol;Acc:MGI:1914720]	67470	Q9DBM0
ENSMUSG00000090121	0.368841	0	0.737683	Inf	Inf	0.625416	0.729731	12	70154142	70183887	+	3941	Abhd12b	GO:0003674;GO:0005575;GO:0008150;GO:0003674;GO:0005575;GO:0008150;GO:0003674;GO:0005575;GO:0008150;GO:0003674;GO:0005575;GO:0008150;	K13705	EC:3.-.-.-	-	-	abhydrolase domain containing 12B [Source:MGISymbol;Acc:MGI:2685650]	100504285	G3UZN6
ENSMUSG00000055882	0.096114	0	0.192228	Inf	Inf	1	1	2	181493206	181494980	+	1775	Abhd16b	GO:0003674;GO:0005575;GO:0008150;GO:0016787;	-	-	NOG325331	-	abhydrolase domain containing 16B [Source:MGISymbol;Acc:MGI:3607711]	241850	Q80YU0
ENSMUSG00000079794	0.925088	0	1.85018	Inf	Inf	0.203085	0.287662	GL456210.1	135395	136519	-	255	AC125149.2	GO:0005634;GO:0016604;	-	-	-	-	-	-	-
ENSMUSG00000095092	0.0932297	0	0.186459	Inf	Inf	1	1	GL456210.1	108390	110303	-	366	AC125149.5	GO:0005634;	-	-	-	-	-	-	-
ENSMUSG00000094728	0.645473	0	1.29095	Inf	Inf	0.404452	0.516238	GL456221.1	58743	59114	+	372	AC132444.2	-	-	-	-	-	-	-	-
ENSMUSG00000079190	1.85121	0	3.70242	Inf	Inf	0.0295208	0.0497939	GL456211.1	167446	196478	+	1473	AC133103.1	GO:0005634;GO:0016604;	-	-	-	-	nuclear body protein SP140-like [Source:NCBIgene;Acc:100041057]	-	-
ENSMUSG00000095250	0.0921857	0	0.184371	Inf	Inf	1	1	GL456211.1	30483	32396	-	366	AC133103.4	GO:0005634;	-	-	-	-	-	-	-
ENSMUSG00000095672	3.06346	0	6.12692	Inf	Inf	0.00235096	0.00459447	GL456211.1	160465	162404	-	366	AC133103.5	GO:0005634;	-	-	-	-	-	-	-
ENSMUSG00000118462	0.0921857	0	0.184371	Inf	Inf	1	1	7	45418353	45421854	+	2501	AC151602.1	-	-	-	-	-	luteinizing hormone beta [Source:NCBIgene;Acc:16866]	-	-
ENSMUSG00000094915	0.359715	0	0.71943	Inf	Inf	0.631211	0.734183	GL456212.1	31967	34932	-	366	AC168977.2	GO:0005634;	-	-	-	-	component of Sp100-rs-like [Source:NCBIgene;Acc:671917]	-	-
ENSMUSG00000037737	0.279689	0	0.559378	Inf	Inf	0.743322	0.830249	3	30597073	30599939	-	1961	Actrt3	GO:0001673;GO:0005515;GO:0005515;GO:0005634;GO:0005634;GO:0005737;GO:0005856;GO:0015629;	-	-	COG5277	Z	actin related protein T3 [Source:MGISymbol;Acc:MGI:1923902]	76652	Q8BXF8
ENSMUSG00000027719	0.192228	0	0.384456	Inf	Inf	0.87472	0.934782	3	37063527	37121930	+	3270	Adad1	GO:0003723;GO:0003723;GO:0003723;GO:0003723;GO:0003725;GO:0003726;GO:0004000;GO:0004000;GO:0005634;GO:0005634;GO:0005634;GO:0005730;GO:0005737;GO:0006382;GO:0006396;GO:0006396;GO:0006396;GO:0007275;GO:0007283;GO:0007286;GO:0008251;GO:0030154;GO:0003723;GO:0003723;GO:0003723;GO:0004000;GO:0004000;GO:0006396;GO:0006396;GO:0003723;GO:0003723;GO:0004000;GO:0004000;GO:0006396;GO:0006396;	-	-	NOG309601	-	adenosine deaminase domain containing 1 (testisspecific) [Source:MGI Symbol;Acc:MGI:103258]	21744	Q5SUE7
ENSMUSG00000031552	1.0173	0	2.0346	Inf	Inf	0.167762	0.243002	8	24602246	24674755	-	2361	Adam18	GO:0004222;GO:0004222;GO:0005178;GO:0005575;GO:0006508;GO:0006508;GO:0007275;GO:0007283;GO:0008237;GO:0008237;GO:0016020;GO:0016021;GO:0030154;GO:0004222;GO:0005576;GO:0006508;GO:0008237;	K16909	EC:3.4.24.-	NOG329803	-	a disintegrin and metallopeptidase domain 18[Source:MGI Symbol;Acc:MGI:105986]	13524	Q9R157
ENSMUSG00000046258	0.096114	0	0.192228	Inf	Inf	1	1	8	55870912	55906948	-	2726	Adam29	GO:0004222;GO:0004222;GO:0006508;GO:0006508;GO:0008237;GO:0008237;	K16069	EC:3.4.24.-	-	-	a disintegrin and metallopeptidase domain 29[Source:MGI Symbol;Acc:MGI:2676326]	244486	G3X9B5
ENSMUSG00000031553	2.50182	0	5.00365	Inf	Inf	0.00758147	0.0139397	8	24677225	24725852	-	2942	Adam3	GO:0004222;GO:0004222;GO:0005515;GO:0005515;GO:0005886;GO:0006508;GO:0006508;GO:0007338;GO:0007339;GO:0008237;GO:0008237;GO:0009566;GO:0009986;GO:0010628;GO:0016020;GO:0016021;GO:0030317;GO:0032991;GO:0045121;GO:0050684;GO:0061827;GO:0004222;GO:0004222;GO:0005515;GO:0005515;GO:0005886;GO:0006508;GO:0006508;GO:0007338;GO:0007339;GO:0008237;GO:0008237;GO:0009566;GO:0009986;GO:0010628;GO:0016020;GO:…	-	-	-	-	a disintegrin and metallopeptidase domain 3(cyritestin) [Source:MGI Symbol;Acc:MGI:102518]	11497	F8VQ03;Q810R6;Q62287
ENSMUSG00000051804	1.31651	0	2.63301	Inf	Inf	0.0917737	0.14089	12	113489511	113492057	+	2547	Adam6b	GO:0003674;GO:0004222;GO:0004222;GO:0005575;GO:0006508;GO:0006508;GO:0008150;GO:0008237;GO:0008237;GO:0016020;GO:0016021;	-	-	-	-	a disintegrin and metallopeptidase domain 6B[Source:MGI Symbol;Acc:MGI:2444636]	238405	Q6IMH7
ENSMUSG00000014852	1.69232	0	3.38464	Inf	Inf	0.0420851	0.0692884	2	26973416	27009628	+	4925	Adamts13	GO:0004222;GO:0004222;GO:0006508;GO:0006508;GO:0008237;GO:0008237;GO:0004175;GO:0004175;GO:0004222;GO:0004222;GO:0005576;GO:0005615;GO:0005615;GO:0006508;GO:0006508;GO:0006508;GO:0006508;GO:0006508;GO:0006508;GO:0007596;GO:0007599;GO:0008233;GO:0008233;GO:0008233;GO:0008237;GO:0008237;GO:0008237;GO:0009636;GO:0014075;GO:0016787;GO:0034341;GO:0034612;GO:0035864;GO:0043171;GO:0043171;GO:0046872;GO:…	K08627	EC:3.4.24.87	NOG239882	-	"a disintegrin-like and metallopeptidase (reprolysintype) with thrombospondin type 1 motif, 13 [Source:MGISymbol;Acc:MGI:2685556]"	279028	Q769J6
ENSMUSG00000049538	7.51134	0	15.0227	Inf	Inf	3.65351e-06	9.36392e-06	13	70727802	70841811	-	6836	Adamts16	GO:0001658;GO:0003073;GO:0003073;GO:0003674;GO:0004222;GO:0004222;GO:0005576;GO:0006508;GO:0006508;GO:0006508;GO:0008233;GO:0008233;GO:0008233;GO:0008237;GO:0008237;GO:0008237;GO:0016787;GO:0046872;GO:0048232;GO:0048232;GO:1902017;GO:1902017;GO:0004222;GO:0006508;GO:0008237;GO:0001658;GO:0003073;GO:0003674;GO:0004222;GO:0004222;GO:0005576;GO:0006508;GO:0006508;GO:0006508;GO:0008233;GO:0008233;GO:…	K08630	EC:3.4.24.-	NOG237764	-	"a disintegrin-like and metallopeptidase (reprolysintype) with thrombospondin type 1 motif, 16 [Source:MGISymbol;Acc:MGI:2429637]"	271127	Q69Z28
ENSMUSG00000022755	5.47946	0	10.9589	Inf	Inf	1.51099e-05	3.6713e-05	16	56724609	56795855	-	2698	Adgrg7	GO:0004888;GO:0004888;GO:0004930;GO:0004930;GO:0004930;GO:0004930;GO:0005887;GO:0007165;GO:0007166;GO:0007166;GO:0007186;GO:0007186;GO:0007186;GO:0007189;GO:0016020;GO:0016021;GO:0016021;GO:0016021;	K08464	-	NOG271406	-	adhesion G protein-coupled receptor G7 [Source:MGISymbol;Acc:MGI:2441732]	239853	Q8BM96
ENSMUSG00000054932	0.359715	0	0.71943	Inf	Inf	0.631211	0.734183	5	90490737	90508907	+	3368	Afp	GO:0001542;GO:0005504;GO:0005576;GO:0005615;GO:0005615;GO:0005615;GO:0005737;GO:0005737;GO:0008270;GO:0019953;GO:0042448;GO:0046872;GO:0060395;GO:0005615;GO:0005615;	K16144	-	NOG45992	-	alpha fetoprotein [Source:MGISymbol;Acc:MGI:87951]	11576	P02772
ENSMUSG00000040627	2.21646	0	4.43292	Inf	Inf	0.0136901	0.0242991	6	122553801	122564180	+	2653	Aicda	GO:0000932;GO:0003723;GO:0003824;GO:0003824;GO:0004126;GO:0004126;GO:0004126;GO:0004126;GO:0005515;GO:0005515;GO:0005634;GO:0005634;GO:0005634;GO:0005634;GO:0005737;GO:0005737;GO:0005737;GO:0005737;GO:0006397;GO:0008270;GO:0008270;GO:0009972;GO:0010529;GO:0016445;GO:0016445;GO:0016446;GO:0016446;GO:0016446;GO:0016554;GO:0016787;GO:0016787;GO:0016787;GO:0031625;GO:0031625;GO:0032991;GO:0032991;GO:…	K10989	EC:3.5.4.38	NOG39659	S	activation-induced cytidine deaminase [Source:MGISymbol;Acc:MGI:1342279]	11628	Q9WVE0
ENSMUSG00000000731	3.14374	0	6.28748	Inf	Inf	0.00196679	0.00388246	10	78030022	78043610	-	3825	Aire	GO:0000977;GO:0000977;GO:0001228;GO:0002458;GO:0002458;GO:0002509;GO:0002509;GO:0002509;GO:0003677;GO:0003677;GO:0003677;GO:0003682;GO:0003682;GO:0003682;GO:0005634;GO:0005634;GO:0005634;GO:0005634;GO:0005634;GO:0005737;GO:0005737;GO:0005737;GO:0005737;GO:0006355;GO:0006417;GO:0006959;GO:0006959;GO:0006959;GO:0006959;GO:0008270;GO:0008270;GO:0016604;GO:0032602;GO:0032602;GO:0042393;GO:0042393;GO:…	K10603	-	NOG317492	-	autoimmune regulator (autoimmune polyendocrinopathycandidiasis ectodermal dystrophy) [Source:MGISymbol;Acc:MGI:1338803]	11634	Q9Z0E3;B2MVU6
ENSMUSG00000036551	0.179857	0	0.359715	Inf	Inf	0.881706	0.936398	X	37150698	37168842	-	1792	Akap14	GO:0005930;GO:0005952;GO:0005952;GO:0008150;GO:0016301;GO:0016310;GO:0034237;GO:0034237;GO:0035686;GO:0051018;	K16530	-	NOG85614	-	A kinase (PRKA) anchor protein 14 [Source:MGISymbol;Acc:MGI:3618288]	434756	Q3V0I7
ENSMUSG00000030344	2.29016	0	4.58031	Inf	Inf	0.0115491	0.0207287	6	126853098	126874308	+	3153	Akap3	GO:0001669;GO:0001669;GO:0001835;GO:0005515;GO:0005515;GO:0005515;GO:0005737;GO:0007178;GO:0008104;GO:0008104;GO:0031410;GO:0031514;GO:0031514;GO:0035686;GO:0051018;GO:0051018;GO:0097225;GO:0097228;GO:0097228;GO:0097228;GO:0001669;GO:0001669;GO:0001835;GO:0005515;GO:0005515;GO:0005515;GO:0005737;GO:0007178;GO:0008104;GO:0008104;GO:0031410;GO:0031514;GO:0031514;GO:0035686;GO:0051018;GO:0051018;GO:…	K16520	-	NOG42108	K	A kinase (PRKA) anchor protein 3 [Source:MGISymbol;Acc:MGI:1341149]	11642	O88987
ENSMUSG00000036500	0.0921857	0	0.184371	Inf	Inf	1	1	1	87124973	87127912	+	2099	Akp3	GO:0000287;GO:0003824;GO:0003824;GO:0004035;GO:0004035;GO:0006793;GO:0008270;GO:0009897;GO:0016311;GO:0016787;GO:0016791;GO:0016791;GO:0031667;	K01077	EC:3.1.3.1	-	-	"alkaline phosphatase 3, intestine, not Mn requiring[Source:MGI Symbol;Acc:MGI:87984]"	11648	Q1LZM2;F8VQM0
ENSMUSG00000021214	0.096114	0	0.192228	Inf	Inf	1	1	13	4132615	4150654	-	1207	Akr1c18	GO:0001758;GO:0004032;GO:0004032;GO:0004033;GO:0004745;GO:0005634;GO:0005737;GO:0005737;GO:0005829;GO:0005829;GO:0006693;GO:0006709;GO:0007186;GO:0007567;GO:0008106;GO:0008202;GO:0008207;GO:0008284;GO:0010942;GO:0016229;GO:0016488;GO:0016491;GO:0016491;GO:0016491;GO:0016491;GO:0016655;GO:0018636;GO:0032052;GO:0034614;GO:0035410;GO:0042448;GO:0042448;GO:0042574;GO:0044597;GO:0044597;GO:0044598;GO:…	K05295	EC:1.1.1.149	COG0656	R	"aldo-keto reductase family 1, member C18[Source:MGI Symbol;Acc:MGI:2145420]"	105349	Q8K023;Q3U538
ENSMUSG00000038641	0.0921857	0	0.184371	Inf	Inf	1	1	6	37530173	37568815	+	2893	Akr1d1	GO:0004032;GO:0005737;GO:0005829;GO:0005829;GO:0005829;GO:0006629;GO:0006699;GO:0006699;GO:0006707;GO:0006707;GO:0007586;GO:0007586;GO:0008106;GO:0008202;GO:0008202;GO:0008207;GO:0008207;GO:0008209;GO:0008209;GO:0008209;GO:0016042;GO:0016229;GO:0016491;GO:0016491;GO:0016491;GO:0016491;GO:0030573;GO:0047086;GO:0047568;GO:0047787;GO:0055114;GO:0055114;GO:0055114;GO:0055114;GO:0055114;	K00251	EC:1.3.1.3	COG0656	R	"aldo-keto reductase family 1, member D1 [Source:MGISymbol;Acc:MGI:2384785]"	208665	Q8VCX1
ENSMUSG00000087247	1.01145	0	2.0229	Inf	Inf	0.168954	0.244447	1	6359218	6394731	+	971	Alkal1	GO:0005575;GO:0005576;GO:0010976;GO:0010976;GO:0030298;GO:0030298;GO:0030298;GO:0030298;GO:0030298;GO:0030971;GO:0030971;GO:0030971;GO:0030971;GO:0030971;GO:0061098;GO:0070374;GO:0070374;GO:0070374;GO:0070378;GO:0070378;GO:0070378;	-	-	-	-	ALK and LTK ligand 1 [Source:MGISymbol;Acc:MGI:3645495]	620393	J3QPP8
ENSMUSG00000020636	0.559378	0	1.11876	Inf	Inf	0.432509	0.544826	12	28553755	28582523	-	1500	Allc	GO:0000255;GO:0000256;GO:0000256;GO:0000256;GO:0004037;GO:0004037;GO:0004037;GO:0004037;GO:0004037;GO:0005575;GO:0016787;GO:0000255;GO:0000256;GO:0000256;GO:0000256;GO:0004037;GO:0004037;GO:0004037;GO:0004037;GO:0004037;GO:0005575;GO:0016787;	K01477	EC:3.5.3.4	COG4266	F	allantoicase [Source:MGI Symbol;Acc:MGI:2136971]"	94041	Q9JHX6;Q32MW4
ENSMUSG00000031354	0.096114	0	0.192228	Inf	Inf	1	1	X	169176114	169187200	-	999	Amelx	GO:0005737;GO:0005794;GO:0007275;GO:0007275;GO:0007584;GO:0030139;GO:0030345;GO:0030345;GO:0031012;GO:0034505;GO:0042493;GO:0042802;GO:0051592;GO:0062023;GO:0062023;GO:0062023;GO:0070166;GO:0005509;GO:0005515;GO:0005515;GO:0005576;GO:0005604;GO:0007155;GO:0007165;GO:0007275;GO:0007275;GO:0008083;GO:0009986;GO:0030345;GO:0031214;GO:0031402;GO:0032991;GO:0034505;GO:0042127;GO:0042475;GO:0042802;GO:…	K23443	-	NOG69988	-	"amelogenin, X-linked [Source:MGISymbol;Acc:MGI:88005]"	11704	P63277;Q6PCW7
ENSMUSG00000096569	0.466149	0	0.932297	Inf	Inf	0.51896	0.63208	3	113345055	113356658	-	3717	Amy2a2	GO:0003824;GO:0003824;GO:0004556;GO:0004556;GO:0005509;GO:0005576;GO:0005615;GO:0005615;GO:0005975;GO:0005975;GO:0005975;GO:0008152;GO:0016052;GO:0016160;GO:0016787;GO:0016798;GO:0031404;GO:0043169;GO:0043169;GO:0046872;GO:0103025;	K01176	EC:3.2.1.1	COG0366	G	amylase 2a2 [Source:MGI Symbol;Acc:MGI:3711220]"	100043688	P00688
ENSMUSG00000074780	0.282157	0	0.564313	Inf	Inf	0.741716	0.829846	10	95672991	95673451	-	454	Anapc15-ps	GO:0005680;GO:0005680;GO:0005680;GO:0090266;GO:0090266;GO:0090266;GO:0005680;GO:0005680;GO:0005680;GO:0090266;GO:0090266;GO:0090266;	-	-	-	-	"anaphase promoting complex C subunit 15, pseudogene[Source:MGI Symbol;Acc:MGI:3646302]"	-	-
ENSMUSG00000047822	2.2939	0	4.58779	Inf	Inf	0.0114949	0.0206419	9	21835510	21837347	+	865	Angptl8	GO:0005179;GO:0005576;GO:0005576;GO:0005576;GO:0005576;GO:0006629;GO:0007165;GO:0010954;GO:0010954;GO:0019216;GO:0019216;GO:0019216;GO:0019216;GO:0019216;GO:0019216;GO:0044255;GO:0045444;GO:0045444;GO:0048469;GO:0050746;GO:0050746;GO:0050746;GO:0051005;GO:0070328;GO:0070328;GO:0070328;GO:0070328;GO:0070328;GO:0070328;	K22289	-	NOG87864	S	angiopoietin-like 8 [Source:MGISymbol;Acc:MGI:3643534]	624219	Q8R1L8;A0A0A0R784;Q80WX2
ENSMUSG00000032257	0.0899287	0	0.179857	Inf	Inf	1	1	9	49415194	49427021	-	2948	Ankk1	GO:0000166;GO:0004672;GO:0004672;GO:0004674;GO:0005515;GO:0005524;GO:0005524;GO:0005524;GO:0005634;GO:0005634;GO:0005737;GO:0006468;GO:0006468;GO:0010564;GO:0010564;GO:0016301;GO:0016310;GO:0016740;GO:0042995;	K16289	EC:2.7.11.1	COG0666	R	ankyrin repeat and kinase domain containing 1[Source:MGI Symbol;Acc:MGI:3045301]	244859	Q8BZ25
ENSMUSG00000024774	0.546343	0	1.09269	Inf	Inf	0.437213	0.548586	19	34121469	34166053	-	3052	Ankrd22	GO:0003674;GO:0005515;GO:0005575;GO:0008150;	-	-	COG0666	R	ankyrin repeat domain 22 [Source:MGISymbol;Acc:MGI:1277101]	52024	Q9D3J5
ENSMUSG00000078487	0.0921857	0	0.184371	Inf	Inf	1	1	4	155790439	155799503	+	1322	Ankrd65	GO:0003674;GO:0005515;GO:0005575;GO:0008150;GO:0003674;GO:0005515;GO:0005575;GO:0008150;	-	-	COG0666	R	ankyrin repeat domain 65 [Source:MGISymbol;Acc:MGI:2685285]	242805	-
ENSMUSG00000096140	7.76103	0	15.5221	Inf	Inf	1.25884e-07	3.57252e-07	17	43534188	43543639	-	1307	Ankrd66	GO:0005515;	-	-	-	-	ankyrin repeat domain 66 [Source:MGISymbol;Acc:MGI:1925106]	100043332	J3QNN4
ENSMUSG00000074591	0.546174	0	1.09235	Inf	Inf	0.437297	0.548586	3	57657393	57692799	-	4231	Ankub1	GO:0005515;GO:0005515;GO:0003674;GO:0005575;GO:0008150;	-	-	NOG121906	S	ankrin repeat and ubiquitin domain containing 1[Source:MGI Symbol;Acc:MGI:2685256]	242037	Q3UUE9
ENSMUSG00000038115	0.742706	0	1.48541	Inf	Inf	0.296298	0.399279	6	125690419	126040126	+	5385	Ano2	GO:0005229;GO:0005229;GO:0005229;GO:0005229;GO:0005254;GO:0005515;GO:0005515;GO:0005654;GO:0005654;GO:0005886;GO:0005886;GO:0005886;GO:0005886;GO:0006811;GO:0006821;GO:0006821;GO:0016020;GO:0016021;GO:0034707;GO:0042802;GO:0046983;GO:0046983;GO:0097730;GO:1902476;GO:0016020;GO:0016021;GO:0046983;GO:0016020;GO:0016021;	K19497	-	NOG320103	-	anoctamin 2 [Source:MGI Symbol;Acc:MGI:2387214]"	243634	Q8CFW1
ENSMUSG00000054662	0.912977	0	1.82595	Inf	Inf	0.206065	0.291268	7	141101212	141117806	-	4410	Ano9	GO:0005229;GO:0005886;GO:0005886;GO:0005886;GO:0006821;GO:0006821;GO:0006869;GO:0016020;GO:0016021;GO:0017128;GO:0061588;GO:0061588;GO:0061589;GO:0061590;GO:0061591;GO:1902476;GO:1902939;GO:1902939;	K19503	-	NOG327201	-	anoctamin 9 [Source:MGI Symbol;Acc:MGI:1918595]"	71345	P86044
ENSMUSG00000029811	1.12129	0	2.24259	Inf	Inf	0.136554	0.201778	6	48872896	48909188	+	3256	Aoc1	GO:0005507;GO:0005507;GO:0008131;GO:0008131;GO:0009308;GO:0009308;GO:0009308;GO:0016491;GO:0046872;GO:0048038;GO:0048038;GO:0055114;GO:0055114;GO:0055114;GO:0005507;GO:0005507;GO:0008131;GO:0008131;GO:0009308;GO:0009308;GO:0009308;GO:0016491;GO:0046872;GO:0048038;GO:0048038;GO:0055114;GO:0055114;GO:0055114;GO:0005507;GO:0005507;GO:0008131;GO:0008131;GO:0009308;GO:0009308;GO:0009308;GO:0016491;GO:…	K11182	EC:1.4.3.22	-	-	"amine oxidase, copper-containing 1 [Source:MGISymbol;Acc:MGI:1923757]"	76507	E9PYN9;Q3UKB9
ENSMUSG00000003309	12.7958	0	25.5916	Inf	Inf	3.74051e-12	1.39059e-11	9	21294275	21312337	-	3140	Ap1m2	GO:0006886;GO:0015031;GO:0016020;GO:0016192;GO:0030131;GO:0005794;GO:0006886;GO:0006886;GO:0006886;GO:0015031;GO:0016020;GO:0016192;GO:0016192;GO:0030131;GO:0030131;GO:0030131;GO:0030665;GO:0031410;GO:0043231;GO:0005794;GO:0006886;GO:0006886;GO:0006886;GO:0015031;GO:0016020;GO:0016192;GO:0016192;GO:0030131;GO:0030131;GO:0030131;GO:0030665;GO:0031410;GO:0006886;GO:0006886;GO:0015031;GO:0016020;GO:…	K12393	-	NOG315786	-	"adaptor protein complex AP-1, mu 2 subunit[Source:MGI Symbol;Acc:MGI:1336974]"	11768	Q9WVP1;A0A0R4IZX6
ENSMUSG00000050982	0.279689	0	0.559378	Inf	Inf	0.743322	0.830249	15	77477047	77491069	+	3033	Apol10a	GO:0005575;GO:0005576;GO:0005576;GO:0006869;GO:0006869;GO:0008150;GO:0008289;GO:0008289;GO:0008289;GO:0042157;GO:0042157;	K14480	-	NOG125779	U	apolipoprotein L 10A [Source:MGISymbol;Acc:MGI:3036238]	245282	Q8CCA5
ENSMUSG00000091650	0.73159	0	1.46318	Inf	Inf	0.300185	0.403615	15	77508271	77518051	+	1864	Apol11a	GO:0005575;GO:0005576;GO:0005576;GO:0006869;GO:0006869;GO:0008150;GO:0008289;GO:0008289;GO:0008289;GO:0042157;GO:0042157;	K14480	-	-	-	apolipoprotein L 11a [Source:MGISymbol;Acc:MGI:3649094]	626615	E9PZG0
ENSMUSG00000068252	0.368841	0	0.737683	Inf	Inf	0.625416	0.729731	15	77422209	77447492	-	2437	Apol7b	GO:0005575;GO:0005576;GO:0005576;GO:0006869;GO:0006869;GO:0008289;GO:0008289;GO:0008289;GO:0042157;GO:0042157;GO:0005575;GO:0005576;GO:0005576;GO:0006869;GO:0006869;GO:0008289;GO:0008289;GO:0008289;GO:0042157;GO:0042157;	K14480	-	-	-	apolipoprotein L 7b [Source:MGISymbol;Acc:MGI:3583950]	278679	B1AQP7
ENSMUSG00000044309	0.46411	0	0.92822	Inf	Inf	0.520092	0.632977	15	77524852	77533316	-	2060	Apol7c	GO:0005575;GO:0005576;GO:0005576;GO:0006869;GO:0006869;GO:0008289;GO:0008289;GO:0008289;GO:0042157;GO:0042157;GO:0005575;GO:0005576;GO:0005576;GO:0006869;GO:0006869;GO:0008289;GO:0008289;GO:0008289;GO:0042157;GO:0042157;	K14480	-	NOG125779	U	apolipoprotein L 7c [Source:MGISymbol;Acc:MGI:1920912]	108956	Q8C6E1
ENSMUSG00000045091	1.43594	0	2.87188	Inf	Inf	0.197018	0.280083	1	93006334	93012269	+	1088	Aqp12	GO:0005737;GO:0005737;GO:0015267;GO:0015267;GO:0015267;GO:0016020;GO:0016020;GO:0016020;GO:0016021;GO:0055085;GO:0055085;	K09871	-	NOG46671	R	aquaporin 12 [Source:MGI Symbol;Acc:MGI:2664636]"	208760	Q8CHJ2;Q3V2I1
ENSMUSG00000028435	0.46411	0	0.92822	Inf	Inf	0.520092	0.632977	4	41092722	41098183	-	1829	Aqp3	GO:0002684;GO:0002684;GO:0005654;GO:0005654;GO:0005737;GO:0005737;GO:0005886;GO:0005886;GO:0005886;GO:0005887;GO:0005911;GO:0005911;GO:0006833;GO:0006833;GO:0006833;GO:0015204;GO:0015250;GO:0015250;GO:0015250;GO:0015254;GO:0015254;GO:0015254;GO:0015267;GO:0015267;GO:0015793;GO:0015793;GO:0015793;GO:0015840;GO:0016020;GO:0016020;GO:0016020;GO:0016021;GO:0016323;GO:0016323;GO:0032526;GO:0032526;GO:…	K09876	-	COG0580	G	aquaporin 3 [Source:MGI Symbol;Acc:MGI:1333777]"	11828	Q8R2N1
ENSMUSG00000066224	0.0899287	0	0.179857	Inf	Inf	1	1	4	41723836	41731142	-	1772	Arid3c	GO:0000977;GO:0001228;GO:0003677;GO:0003677;GO:0003677;GO:0003682;GO:0005515;GO:0005634;GO:0005634;GO:0005634;GO:0005737;GO:0045121;GO:0045121;GO:0045944;GO:0000977;GO:0001228;GO:0003677;GO:0003677;GO:0003677;GO:0003682;GO:0005515;GO:0005634;GO:0005634;GO:0005634;GO:0005737;GO:0045121;GO:0045944;GO:0000978;GO:0001228;GO:0003677;GO:0003677;GO:0005634;GO:0045944;	-	-	NOG327790	-	AT rich interactive domain 3C (BRIGHT-like)[Source:MGI Symbol;Acc:MGI:3650624]	550619	A6PWV5
ENSMUSG00000024223	0.576684	0	1.15337	Inf	Inf	0.433388	0.545398	17	28530806	28539110	+	1593	Armc12	GO:0003674;GO:0008150;GO:0016020;GO:0016021;	-	-	NOG39218	-	armadillo repeat containing 12 [Source:MGISymbol;Acc:MGI:1914895]	67645	Q80X86
ENSMUSG00000030651	3.32245	0	6.64491	Inf	Inf	0.00134557	0.002713	7	101576970	101585600	-	2828	Art2b	GO:0003956;GO:0003956;GO:0003956;GO:0006471;GO:0006471;GO:0016740;GO:0016757;GO:0003950;GO:0003956;GO:0003956;GO:0003956;GO:0003956;GO:0005886;GO:0006471;GO:0006471;GO:0006471;GO:0016020;GO:0016020;GO:0016740;GO:0016757;GO:0016787;GO:0016798;GO:0018120;GO:0018120;GO:0018120;GO:0019677;GO:0019897;GO:0031225;GO:0031362;GO:0046658;GO:0061810;	K19980	-	NOG274614	-	ADP-ribosyltransferase 2b [Source:MGISymbol;Acc:MGI:107545]	11872	O35975
ENSMUSG00000048939	0.279689	0	0.559378	Inf	Inf	0.743322	0.830249	16	29231851	29378732	-	4661	Atp13a5	GO:0000166;GO:0000166;GO:0000166;GO:0005524;GO:0005623;GO:0006812;GO:0006812;GO:0006874;GO:0016020;GO:0016021;GO:0016021;GO:0016021;GO:0016887;GO:0016887;GO:0046872;GO:0000166;GO:0000166;GO:0005524;GO:0006812;GO:0016020;GO:0016021;GO:0016021;GO:0016887;GO:0016887;GO:0046872;GO:0000166;GO:0000166;GO:0000166;GO:0005524;GO:0006812;GO:0006812;GO:0016020;GO:0016021;GO:0016021;GO:0016021;GO:0016887;GO:…	K14951	EC:7.2.2.-	COG0474	P	ATPase type 13A5 [Source:MGISymbol;Acc:MGI:2444068]	268878	Q3TYU2
ENSMUSG00000034112	0.096114	0	0.192228	Inf	Inf	1	1	8	119700009	119757717	+	3222	Atp2c2	GO:0000139;GO:0000166;GO:0000166;GO:0000166;GO:0005388;GO:0005388;GO:0005388;GO:0005388;GO:0005515;GO:0005524;GO:0005524;GO:0005524;GO:0005623;GO:0006811;GO:0006816;GO:0006816;GO:0006816;GO:0006874;GO:0008553;GO:0009898;GO:0015410;GO:0016020;GO:0016021;GO:0016021;GO:0016021;GO:0031410;GO:0046872;GO:0048471;GO:0061180;GO:0070588;GO:0070588;GO:0070588;GO:0071421;GO:0072659;GO:0090280;GO:1902600;GO:…	K01537	EC:7.2.2.10	COG0474	P	"ATPase, Ca++ transporting, type 2C, member 2[Source:MGI Symbol;Acc:MGI:1916297]"	69047	A7L9Z8
ENSMUSG00000031449	0.865026	0	1.73005	Inf	Inf	0.363412	0.47269	8	13386205	13396825	-	1509	Atp4b	GO:0001671;GO:0005391;GO:0005623;GO:0005783;GO:0005886;GO:0005886;GO:0005890;GO:0005890;GO:0005890;GO:0006811;GO:0006813;GO:0006813;GO:0006813;GO:0006814;GO:0006814;GO:0006883;GO:0007155;GO:0008144;GO:0008144;GO:0008900;GO:0010155;GO:0010243;GO:0010248;GO:0016020;GO:0016020;GO:0016020;GO:0016021;GO:0030007;GO:0032496;GO:0032781;GO:0033577;GO:0036376;GO:0045851;GO:0045851;GO:1990573;	K01543	EC:7.2.2.19	NOG289316	-	"ATPase, H+/K+ exchanging, beta polypeptide[Source:MGI Symbol;Acc:MGI:88114]"	11945	P50992;Q0VBB6
ENSMUSG00000006269	0.096114	0	0.192228	Inf	Inf	1	1	6	83742990	83758855	+	4381	Atp6v1b1	GO:0001503;GO:0001503;GO:0001503;GO:0003091;GO:0003096;GO:0005524;GO:0005524;GO:0005737;GO:0005829;GO:0005902;GO:0006693;GO:0006811;GO:0006885;GO:0006885;GO:0006885;GO:0007588;GO:0007588;GO:0007588;GO:0007605;GO:0008021;GO:0008021;GO:0010468;GO:0015078;GO:0015078;GO:0016020;GO:0016323;GO:0016323;GO:0016323;GO:0016324;GO:0016324;GO:0016324;GO:0016324;GO:0016328;GO:0016471;GO:0016471;GO:0016471;GO:…	K02147	-	-	-	"ATPase, H+ transporting, lysosomal V1 subunit B1[Source:MGI Symbol;Acc:MGI:103285]"	110935	Q91YH6
ENSMUSG00000053375	0.0932297	0	0.186459	Inf	Inf	1	1	17	86944109	86947897	-	1303	Atp6v1e2	GO:0001669;GO:0006811;GO:0008553;GO:0008553;GO:0033178;GO:0033178;GO:0046961;GO:0046961;GO:1902600;GO:1902600;GO:1902600;GO:0001669;GO:0006811;GO:0008553;GO:0008553;GO:0033178;GO:0033178;GO:0046961;GO:0046961;GO:1902600;GO:1902600;GO:1902600;GO:0001669;GO:0006811;GO:0008553;GO:0008553;GO:0033178;GO:0033178;GO:0046961;GO:0046961;GO:1902600;GO:1902600;GO:1902600;	K02150	-	COG1390	C	"ATPase, H+ transporting, lysosomal V1 subunit E2[Source:MGI Symbol;Acc:MGI:1922165]"	74915	Q9D593
ENSMUSG00000015665	0.456415	0	0.912829	Inf	Inf	0.524412	0.636258	X	100572251	100578205	+	1390	Awat1	GO:0005575;GO:0005783;GO:0005789;GO:0006629;GO:0008150;GO:0016020;GO:0016021;GO:0016740;GO:0016746;GO:0016747;GO:0016747;GO:0047196;GO:0047196;GO:0102966;	K11171	EC:2.3.1.75	NOG238369	-	acyl-CoA wax alcohol acyltransferase 1 [Source:MGISymbol;Acc:MGI:3588200]	245533	A2ADU9
ENSMUSG00000044820	0.0921857	0	0.184371	Inf	Inf	1	1	9	54950230	54950998	-	769	AY074887	GO:0003674;GO:0005615;GO:0005737;GO:0007050;GO:0008285;GO:0016020;GO:0016021;GO:0097190;	-	-	-	-	cDNA sequence AY074887 [Source:MGISymbol;Acc:MGI:3575512]	246735	Q8R5F9
ENSMUSG00000079120	0.455226	0	0.910452	Inf	Inf	0.525087	0.636856	8	20943694	20944710	-	448	AY761185	GO:0002227;GO:0003674;GO:0005576;GO:0005615;GO:0005615;GO:0005615;GO:0006952;GO:0006952;GO:0006952;GO:0019731;GO:0050829;GO:0050830;GO:0051673;GO:0061844;GO:0071222;	K05230	-	-	-	cDNA sequence AY761185 [Source:MGISymbol;Acc:MGI:3630303]	100503970	Q5ERI8
ENSMUSG00000074892	2.03105	0	4.06211	Inf	Inf	0.0201751	0.0349366	16	96235801	96319859	+	6159	B3galt5	GO:0000139;GO:0005783;GO:0005794;GO:0005794;GO:0006486;GO:0006486;GO:0006486;GO:0006486;GO:0006487;GO:0006493;GO:0008375;GO:0008376;GO:0008378;GO:0008378;GO:0008499;GO:0009312;GO:0009617;GO:0016020;GO:0016020;GO:0016020;GO:0016021;GO:0016740;GO:0016757;GO:0016758;GO:0000139;GO:0005783;GO:0005794;GO:0005794;GO:0006486;GO:0006486;GO:0006486;GO:0006486;GO:0006487;GO:0006493;GO:0008375;GO:0008376;GO:…	K03877	EC:2.4.1.-	NOG293774	-	"UDP-Gal:betaGlcNAc beta 1,3-galactosyltransferase,polypeptide 5 [Source:MGI Symbol;Acc:MGI:2136878]"	93961	Q9JI67
ENSMUSG00000013418	1.4261	0	2.85219	Inf	Inf	0.123487	0.184467	11	95865943	95914891	-	1722	B4galnt2	GO:0000139;GO:0005794;GO:0006047;GO:0006486;GO:0006486;GO:0008376;GO:0008376;GO:0008376;GO:0016020;GO:0016021;GO:0016740;GO:0016757;GO:0016758;GO:0016758;GO:0019276;GO:0019276;GO:0019276;GO:0022408;GO:0022408;GO:0022408;GO:0030173;GO:0030173;GO:0030173;GO:0030259;GO:0030259;GO:0030259;	K09655	EC:2.4.1.-	NOG40821	-	"beta-1,4-N-acetyl-galactosaminyl transferase 2[Source:MGI Symbol;Acc:MGI:1342058]"	14422	Q09199;A2A615
ENSMUSG00000034384	0.288342	0	0.576684	Inf	Inf	0.737737	0.826496	5	106452523	106458166	-	2314	Barhl2	GO:0000977;GO:0001228;GO:0001228;GO:0001709;GO:0001764;GO:0003677;GO:0003677;GO:0003677;GO:0003700;GO:0003700;GO:0005634;GO:0005634;GO:0005634;GO:0006355;GO:0006355;GO:0006357;GO:0006357;GO:0006357;GO:0007275;GO:0007399;GO:0007399;GO:0007399;GO:0009888;GO:0030182;GO:0030516;GO:0043565;GO:0043565;GO:0045165;GO:0045727;GO:0045944;GO:0048513;	K09360	-	NOG263484	-	BarH like homeobox 2 [Source:MGISymbol;Acc:MGI:1859314]	104382	Q8VIB5;Q7TNS3
ENSMUSG00000033187	0.553114	0	1.10623	Inf	Inf	0.4339	0.545565	16	45626848	45654068	-	2142	BC016579	GO:0016020;GO:0016021;	-	-	-	-	"cDNA sequence, BC016579 [Source:MGISymbol;Acc:MGI:2384848]"	212998	Q8C5C9;E9QP50
ENSMUSG00000090486	0.0932297	0	0.186459	Inf	Inf	1	1	1	78497026	78512158	-	3310	BC035947	GO:0016020;GO:0016021;	-	-	-	-	cDNA sequence BC035947 [Source:MGISymbol;Acc:MGI:2652858]	-	-
ENSMUSG00000050641	0.0899287	0	0.179857	Inf	Inf	1	1	9	108436482	108446086	+	793	BC048562	GO:0003674;GO:0005575;GO:0008150;	-	-	NOG71073	-	cDNA sequence BC048562 [Source:MGISymbol;Acc:MGI:3618861]	434439	Q80ZQ7
ENSMUSG00000031022	0.359715	0	0.71943	Inf	Inf	0.631211	0.734183	7	109712181	109723850	-	2070	BC051019	GO:0003674;GO:0005575;GO:0008150;GO:0003674;GO:0005575;GO:0008150;	-	-	NOG79661	-	cDNA sequence BC051019 [Source:MGISymbol;Acc:MGI:1928824]	57355	Q9JJR6;Q3UQ01
ENSMUSG00000046974	0.186459	0	0.372919	Inf	Inf	0.877944	0.935123	11	46571536	46589232	+	2020	BC053393	GO:0003674;GO:0005575;GO:0008150;	-	-	-	-	cDNA sequence BC053393 [Source:MGISymbol;Acc:MGI:3039605]	407814	A0A0B4J1F6
ENSMUSG00000089929	9.85191	0	19.7038	Inf	Inf	1.69923e-09	5.4283e-09	9	89199209	89207827	+	817	Bcl2a1b	GO:0005741;GO:0008630;GO:0042803;GO:0042981;GO:0042981;GO:0043066;GO:0043066;GO:0044877;GO:0046982;GO:0051400;GO:0097192;	K02162	-	-	-	B cell leukemia/lymphoma 2 related protein A1b[Source:MGI Symbol;Acc:MGI:1278326]	12045	Q497M6
ENSMUSG00000030200	27.6652	0	55.3305	Inf	Inf	2.17566e-25	1.41286e-24	6	134396318	134438736	+	4093	Bcl2l14	GO:0005515;GO:0005737;GO:0005829;GO:0005829;GO:0006915;GO:0006915;GO:0006915;GO:0019901;GO:0019901;GO:0042981;GO:0042981;GO:0042981;GO:0043229;GO:0043229;GO:2001238;GO:0005515;GO:0005737;GO:0005829;GO:0006915;GO:0006915;GO:0019901;GO:0042981;GO:0042981;GO:0042981;GO:0043229;GO:2001238;GO:0005515;GO:0005737;GO:0005829;GO:0006915;GO:0006915;GO:0019901;GO:0042981;GO:0042981;GO:0042981;GO:0043229;GO:…	-	-	NOG315634	-	BCL2-like 14 (apoptosis facilitator) [Source:MGISymbol;Acc:MGI:1914063]	66813	Q9CPT0
ENSMUSG00000041347	23.2732	0	46.5465	Inf	Inf	9.85762e-11	3.39933e-10	12	105603085	105605428	+	1435	Bdkrb1	GO:0001933;GO:0002687;GO:0004930;GO:0004930;GO:0004930;GO:0004930;GO:0004947;GO:0004947;GO:0004947;GO:0004947;GO:0005623;GO:0005886;GO:0005886;GO:0005886;GO:0006954;GO:0006954;GO:0006954;GO:0007165;GO:0007186;GO:0007186;GO:0007186;GO:0007186;GO:0007205;GO:0009612;GO:0009612;GO:0016020;GO:0016020;GO:0016021;GO:0016021;GO:0016021;GO:0016477;GO:0019233;GO:0030308;GO:0032496;GO:0042277;GO:0043005;GO:…	K03915	-	NOG327312	-	"bradykinin receptor, beta 1 [Source:MGISymbol;Acc:MGI:88144]"	12061	Q61125;Q0VBD7
ENSMUSG00000042750	0.368841	0	0.737683	Inf	Inf	0.625416	0.729731	X	136066564	136068236	-	903	Bex2	GO:0001102;GO:0005515;GO:0005634;GO:0005634;GO:0005634;GO:0005667;GO:0005737;GO:0005737;GO:0005737;GO:0006915;GO:0007049;GO:0045944;GO:0051091;	-	-	NOG44140	-	brain expressed X-linked 2 [Source:MGISymbol;Acc:MGI:1338017]	12069	Q9WTZ8
ENSMUSG00000078998	0.465129	0	0.930258	Inf	Inf	0.519525	0.632506	2	153974945	154000495	+	1572	Bpifa6	GO:0003674;GO:0005575;GO:0008150;GO:0008289;GO:0008289;	-	-	NOG242877	-	"BPI fold containing family A, member 6 [Source:MGISymbol;Acc:MGI:3647736]"	545477	Q0VGU8
ENSMUSG00000053216	0.749345	0	1.49869	Inf	Inf	0.294017	0.396797	13	23477676	23488857	-	2370	Btn2a2	GO:0016020;GO:0016021;GO:0001817;GO:0005102;GO:0005515;GO:0009897;GO:0009986;GO:0014067;GO:0016020;GO:0016021;GO:0031324;GO:0045591;GO:0046007;GO:0046007;GO:0050710;GO:0050776;GO:0050852;GO:0050860;GO:0051898;GO:0070373;GO:2000134;GO:0005515;GO:0016020;GO:0016021;GO:0001817;GO:0005102;GO:0005515;GO:0009897;GO:0009986;GO:0014067;GO:0016020;GO:0016021;GO:0031324;GO:0045591;GO:0046007;GO:0046007;GO:…	K06712	-	NOG45068	-	"butyrophilin, subfamily 2, member A2 [Source:MGISymbol;Acc:MGI:3606486]"	238555	A4QPC6
ENSMUSG00000062638	0.269786	0	0.539572	Inf	Inf	0.749878	0.833313	17	34377132	34386028	+	3226	Btnl1	GO:0001817;GO:0005102;GO:0005515;GO:0009897;GO:0009986;GO:0016020;GO:0016021;GO:0045062;GO:0050776;GO:0050852;	K06712	-	NOG148563	R	butyrophilin-like 1 [Source:MGISymbol;Acc:MGI:1932027]	100038862	Q7TST0
ENSMUSG00000058435	0.274349	0	0.548699	Inf	Inf	0.746835	0.831069	17	34466562	34477318	-	2381	Btnl4	GO:0001817;GO:0005102;GO:0005515;GO:0009897;GO:0016020;GO:0016021;GO:0050776;GO:0050852;	K06712	-	NOG146348	S	butyrophilin-like 4 [Source:MGISymbol;Acc:MGI:1932036]	632126	A2CG29
ENSMUSG00000047990	0.2743	0	0.5486	Inf	Inf	0.746868	0.831069	9	67830489	67832330	-	1395	C2cd4a	GO:0002528;GO:0002675;GO:0005634;GO:0030155;	-	-	-	-	C2 calcium-dependent domain containing 4A[Source:MGI Symbol;Acc:MGI:3645763]	244911	E9Q861
ENSMUSG00000031142	0.183158	0	0.366317	Inf	Inf	0.879816	0.935744	X	7607083	7635196	+	9089	Cacna1f	GO:0005216;GO:0005244;GO:0005245;GO:0005262;GO:0005891;GO:0006811;GO:0006816;GO:0007601;GO:0008331;GO:0016020;GO:0016020;GO:0016021;GO:0034765;GO:0043029;GO:0050856;GO:0055085;GO:0070588;GO:0070588;GO:0001750;GO:0005216;GO:0005216;GO:0005244;GO:0005245;GO:0005245;GO:0005245;GO:0005262;GO:0005891;GO:0005891;GO:0005891;GO:0006811;GO:0006811;GO:0006816;GO:0007601;GO:0007601;GO:0007601;GO:0007601;GO:…	K04853	-	-	-	"calcium channel, voltage-dependent, alpha 1Fsubunit [Source:MGI Symbol;Acc:MGI:1859639]"	54652	Q7TNI3
ENSMUSG00000053395	4.17018	0	8.34037	Inf	Inf	0.000230949	0.000505952	7	3390683	3415648	+	2345	Cacng8	GO:0005244;GO:0005262;GO:0006811;GO:0006816;GO:0006816;GO:0006816;GO:0016020;GO:0016020;GO:0016020;GO:0016021;GO:0016021;GO:0016021;GO:0034765;GO:0070588;GO:0005244;GO:0005262;GO:0006811;GO:0006816;GO:0006816;GO:0006816;GO:0016020;GO:0016020;GO:0016020;GO:0016021;GO:0016021;GO:0016021;GO:0034765;GO:0070588;	K04873	-	-	-	"calcium channel, voltage-dependent, gamma subunit 8[Source:MGI Symbol;Acc:MGI:1932376]"	81905	-
ENSMUSG00000028222	0.182114	0	0.364229	Inf	Inf	0.880412	0.935925	4	15881264	15908064	+	4846	Calb1	GO:0005499;GO:0005509;GO:0005509;GO:0005509;GO:0005509;GO:0005509;GO:0005509;GO:0005509;GO:0005623;GO:0005634;GO:0005634;GO:0005634;GO:0005634;GO:0005634;GO:0005737;GO:0005737;GO:0005829;GO:0005829;GO:0007611;GO:0007614;GO:0007614;GO:0007616;GO:0007616;GO:0007626;GO:0008270;GO:0008270;GO:0010842;GO:0030424;GO:0030424;GO:0030424;GO:0030424;GO:0030425;GO:0030425;GO:0030425;GO:0032420;GO:0032420;GO:…	K14757	-	NOG299305	-	calbindin 1 [Source:MGI Symbol;Acc:MGI:88248]"	12307	P12658
ENSMUSG00000030669	0.368841	0	0.737683	Inf	Inf	0.625416	0.729731	7	114631478	114636357	-	1684	Calca	GO:0001976;GO:0001984;GO:0005102;GO:0005179;GO:0005179;GO:0005179;GO:0005576;GO:0005576;GO:0005576;GO:0005576;GO:0005615;GO:0005615;GO:0005623;GO:0005634;GO:0005737;GO:0006874;GO:0006954;GO:0007189;GO:0007189;GO:0007190;GO:0007218;GO:0007631;GO:0008016;GO:0009408;GO:0030279;GO:0030424;GO:0031716;GO:0031716;GO:0042311;GO:0043005;GO:0043025;GO:0043195;GO:0045776;GO:0045986;GO:0048240;GO:0048265;GO:…	K12332	-	NOG40787	-	"calcitonin/calcitonin-related polypeptide, alpha[Source:MGI Symbol;Acc:MGI:2151253]"	12310	Q99JA0
ENSMUSG00000063130	0.0899287	0	0.179857	Inf	Inf	1	1	13	3802896	3804316	-	1421	Calml3	GO:0000226;GO:0005509;GO:0005509;GO:0005509;GO:0019722;GO:0019722;GO:0019722;GO:0030234;GO:0046872;GO:0050790;GO:0005509;GO:0005509;GO:0019722;GO:0019722;GO:0046872;	K02183	-	COG5126	DTZ	calmodulin-like 3 [Source:MGISymbol;Acc:MGI:1917655]	70405	Q9D6P8
ENSMUSG00000025317	0.726032	0	1.45206	Inf	Inf	0.30216	0.405686	8	121916126	121944904	-	1339	Car5a	GO:0004089;GO:0004089;GO:0004089;GO:0004089;GO:0004089;GO:0005739;GO:0005739;GO:0005739;GO:0006094;GO:0008270;GO:0008270;GO:0016829;GO:0046872;	K01672	EC:4.2.1.1	COG3338	P	"carbonic anhydrase 5a, mitochondrial [Source:MGISymbol;Acc:MGI:101946]"	12352	P23589
ENSMUSG00000005355	0.288342	0	0.576684	Inf	Inf	0.737737	0.826496	10	78711991	78718294	-	2394	Casp14	GO:0004197;GO:0004197;GO:0005634;GO:0005634;GO:0005634;GO:0005634;GO:0005654;GO:0005654;GO:0005737;GO:0005737;GO:0005737;GO:0005737;GO:0005739;GO:0005739;GO:0005829;GO:0005829;GO:0006508;GO:0006508;GO:0006508;GO:0006508;GO:0006915;GO:0006919;GO:0008233;GO:0008233;GO:0008234;GO:0008234;GO:0008234;GO:0016787;GO:0030154;GO:0045095;GO:0045095;GO:0070268;GO:0070268;GO:0097153;GO:0097190;GO:0097199;GO:…	K04401	EC:3.4.22.-	NOG327631	-	caspase 14 [Source:MGI Symbol;Acc:MGI:1335092]"	12365	O89094;Q542Q1
ENSMUSG00000071104	0.184421	0	0.368841	Inf	Inf	0.879098	0.935123	8	45934619	45944145	+	2656	Ccdc110	GO:0003674;GO:0005634;GO:0008150;	-	-	NOG128630	R	coiled-coil domain containing 110 [Source:MGISymbol;Acc:MGI:2685018]	212392	Q3V125
ENSMUSG00000036598	0.192228	0	0.384456	Inf	Inf	0.87472	0.934782	8	95534085	95558890	+	1288	Ccdc113	GO:0003674;GO:0005737;GO:0005815;GO:0005856;GO:0030030;GO:0032991;GO:0032991;GO:0032991;GO:0034451;GO:0034451;GO:0034451;GO:0060271;GO:0060271;GO:0060271;	-	-	NOG69228	-	coiled-coil domain containing 113 [Source:MGISymbol;Acc:MGI:3606076]	244608	Q8C5T8
ENSMUSG00000039632	0.551757	0	1.10351	Inf	Inf	0.434561	0.546218	9	21989871	22002634	-	2514	Ccdc151	GO:0003341;GO:0003341;GO:0003341;GO:0005929;GO:0005929;GO:0005930;GO:0007368;GO:0036158;GO:0070286;GO:0070286;GO:0003341;GO:0003341;GO:0005929;GO:0005929;GO:0070286;GO:0070286;	-	-	NOG73815	R	coiled-coil domain containing 151 [Source:MGISymbol;Acc:MGI:1924859]	77609	Q8BSN3;G3X951
ENSMUSG00000025090	0.0932297	0	0.186459	Inf	Inf	1	1	19	58511993	58553085	+	1099	Ccdc172	GO:0003674;GO:0005737;GO:0005929;GO:0008150;GO:0042995;GO:0097225;GO:0097225;GO:0003674;GO:0005737;GO:0005929;GO:0008150;GO:0042995;GO:0097225;GO:0097225;GO:0097225;	-	-	NOG71643	-	coiled-coil domain containing 172 [Source:MGISymbol;Acc:MGI:1922895]	75645	Q810N9
ENSMUSG00000021086	0.184371	0	0.368743	Inf	Inf	0.879126	0.935123	12	72101300	72185029	-	2622	Ccdc175	GO:0003674;GO:0005575;GO:0008150;	-	-	-	-	coiled-coil domain containing 175 [Source:MGISymbol;Acc:MGI:1921186]	73936	E9PVB3
ENSMUSG00000035539	4.12688	0	8.25376	Inf	Inf	0.000342547	0.000737503	4	45890303	45950774	+	5292	Ccdc180	GO:0003674;GO:0008150;GO:0003674;GO:0008150;GO:0003674;GO:0008150;	-	-	-	-	coiled-coil domain containing 180 [Source:MGISymbol;Acc:MGI:2685871]	381522	J3QNE4
ENSMUSG00000047220	1.03786	0	2.07572	Inf	Inf	0.163671	0.237741	9	108403611	108428484	-	2890	Ccdc36	GO:0000794;GO:0005515;GO:0005694;GO:0006310;GO:0006310;GO:0006310;GO:0007129;GO:0007283;GO:0030154;GO:0042138;GO:0042138;GO:0042138;GO:0048477;GO:0051321;GO:0060629;	-	-	NOG72905	-	coiled-coil domain containing 36 [Source:MGISymbol;Acc:MGI:3612242]	434438	Q6PDM4
ENSMUSG00000043913	0.369861	0	0.739722	Inf	Inf	0.624777	0.729731	5	116124641	116288985	-	4703	Ccdc60	GO:0003674;GO:0005575;GO:0008150;	-	-	NOG46618	-	coiled-coil domain containing 60 [Source:MGISymbol;Acc:MGI:2141043]	269693	Q8C4J0
ENSMUSG00000032532	0.184371	0	0.368743	Inf	Inf	0.879126	0.935123	9	121489824	121495694	-	1305	Cck	GO:0016020;GO:0016021;GO:0005179;GO:0005179;GO:0005576;GO:0005576;GO:0007165;GO:0001764;GO:0001836;GO:0005179;GO:0005179;GO:0005179;GO:0005179;GO:0005179;GO:0005184;GO:0005184;GO:0005515;GO:0005576;GO:0005576;GO:0005576;GO:0005615;GO:0005615;GO:0006915;GO:0006919;GO:0007205;GO:0007409;GO:0007586;GO:0007613;GO:0008284;GO:0008542;GO:0014049;GO:0030424;GO:0030424;GO:0030425;GO:0031334;GO:0032099;GO:…	K05226	-	NOG40485	S	cholecystokinin [Source:MGI Symbol;Acc:MGI:88297]"	12424	P09240
ENSMUSG00000064039	0.0932297	0	0.186459	Inf	Inf	1	1	9	123977243	123978408	-	1166	Ccr1l1	GO:0004930;GO:0004930;GO:0004930;GO:0004950;GO:0004950;GO:0005623;GO:0005737;GO:0005886;GO:0006935;GO:0006935;GO:0006935;GO:0006954;GO:0006954;GO:0006954;GO:0006955;GO:0006955;GO:0006955;GO:0007165;GO:0007186;GO:0007186;GO:0007186;GO:0007204;GO:0009897;GO:0016020;GO:0016021;GO:0016021;GO:0016021;GO:0016493;GO:0016493;GO:0016493;GO:0019722;GO:0019956;GO:0019957;GO:0035717;GO:0060326;GO:0070098;GO:…	K04176	-	NOG148353	S	chemokine (C-C motif) receptor 1-like 1 [Source:MGISymbol;Acc:MGI:104617]	12770	P51676
ENSMUSG00000090176	1.3359	0	2.6718	Inf	Inf	0.147097	0.215747	16	44867097	44915840	+	1750	Cd200r2	GO:0005515;GO:0009897;GO:0009897;GO:0016020;GO:0016021;GO:0038023;GO:0038023;GO:0038023;GO:0038023;GO:0150077;GO:0150077;	-	-	NOG25299	-	Cd200 receptor 2 [Source:MGISymbol;Acc:MGI:3042847]	271375	Q6XJV6
ENSMUSG00000040197	10.5651	0	21.1302	Inf	Inf	1.80477e-08	5.41123e-08	8	3847965	3854309	-	1802	Cd209e	GO:0005537;GO:0005886;GO:0006897;GO:0009897;GO:0016020;GO:0016021;GO:0016021;GO:0030246;GO:0042102;GO:0097323;	K06563	-	NOG310215	-	CD209e antigen [Source:MGI Symbol;Acc:MGI:2157948]"	170780	Q91ZW7;Q3KNN8
ENSMUSG00000069607	0.373764	0	0.747529	Inf	Inf	0.622345	0.72878	11	115042131	115048409	-	852	Cd300ld3	GO:0002376;GO:0005515;GO:0005764;GO:0005764;GO:0005768;GO:0005768;GO:0005769;GO:0005886;GO:0016020;GO:0016021;GO:0031398;GO:0034165;	K20395	-	NOG28281	-	CD300 molecule like family member D3 [Source:MGISymbol;Acc:MGI:2687214]	382551	Q6SJQ5
ENSMUSG00000019489	1.86129	0	3.72258	Inf	Inf	0.0396728	0.0656049	17	57145997	57149777	-	842	Cd70	GO:0002020;GO:0002456;GO:0002456;GO:0005125;GO:0005125;GO:0005164;GO:0005164;GO:0005515;GO:0005615;GO:0005886;GO:0005886;GO:0006955;GO:0006955;GO:0016020;GO:0016020;GO:0016020;GO:0016021;GO:0019724;GO:0019724;GO:0033209;GO:0033209;GO:0042100;GO:0042100;GO:0097191;	K05470	-	NOG46932	-	CD70 antigen [Source:MGI Symbol;Acc:MGI:1195273]"	21948	O55237;Q05A52
ENSMUSG00000078926	3.21473	0	6.42947	Inf	Inf	0.00166488	0.00330985	13	113035111	113091195	+	1828	Cdc20b	GO:0003674;GO:0005575;GO:0008150;GO:0003674;GO:0005515;GO:0005575;GO:0008150;GO:0010997;GO:0010997;GO:0097027;GO:0097027;GO:1904668;GO:1904668;GO:0003674;GO:0005515;GO:0005575;GO:0008150;GO:0010997;GO:0010997;GO:0097027;GO:0097027;GO:1904668;GO:1904668;GO:0003674;GO:0005515;GO:0005575;GO:0008150;GO:0010997;GO:0010997;GO:0097027;GO:0097027;GO:1904668;GO:1904668;GO:0003674;GO:0005575;GO:0008150;	-	-	-	-	cell division cycle 20B [Source:MGISymbol;Acc:MGI:3644472]	238896	D3Z3I0
ENSMUSG00000090071	0.0932297	0	0.186459	Inf	Inf	1	1	1	74854934	74857732	+	2799	Cdk5r2	GO:0001764;GO:0003779;GO:0005737;GO:0005737;GO:0005886;GO:0008092;GO:0008289;GO:0016020;GO:0016020;GO:0016020;GO:0016533;GO:0016533;GO:0021549;GO:0021722;GO:0021766;GO:0021819;GO:0030426;GO:0030426;GO:0043005;GO:0043005;GO:0045737;GO:0045860;GO:0045956;GO:0061575;GO:0061575;GO:0061575;GO:0061575;	K19929	-	-	-	"cyclin-dependent kinase 5, regulatory subunit 2(p39) [Source:MGI Symbol;Acc:MGI:1330828]"	12570	O35926
ENSMUSG00000024619	0.0921857	0	0.184371	Inf	Inf	1	1	18	61018862	61036199	-	1750	Cdx1	GO:0000977;GO:0000978;GO:0000978;GO:0001228;GO:0001228;GO:0003677;GO:0003677;GO:0003677;GO:0003700;GO:0003700;GO:0005515;GO:0005634;GO:0005634;GO:0005634;GO:0005634;GO:0006355;GO:0006355;GO:0006357;GO:0007275;GO:0007275;GO:0007275;GO:0007389;GO:0008327;GO:0008327;GO:0008327;GO:0009887;GO:0009948;GO:0009952;GO:0014807;GO:0030154;GO:0043565;GO:0043565;GO:0044212;GO:0044212;GO:0044212;GO:0045944;GO:…	K09312	-	NOG291290	-	caudal type homeobox 1 [Source:MGISymbol;Acc:MGI:88360]	12590	P18111
ENSMUSG00000078795	1.47559	0	2.95119	Inf	Inf	0.0644086	0.102156	7	16671331	16675705	-	1391	Ceacam15	GO:0003674;GO:0005575;GO:0008150;	-	-	-	-	carcinoembryonic antigen-related cell adhesionmolecule 15 [Source:MGI Symbol;Acc:MGI:2141810]	101434	A0A0B4J1L0
ENSMUSG00000026818	0.096114	0	0.192228	Inf	Inf	1	1	2	28555795	28563403	-	2104	Cel	GO:0004622;GO:0004771;GO:0004771;GO:0004771;GO:0004806;GO:0004806;GO:0004806;GO:0005576;GO:0005615;GO:0005737;GO:0005737;GO:0005791;GO:0005794;GO:0005829;GO:0005887;GO:0006629;GO:0006629;GO:0006629;GO:0006707;GO:0007158;GO:0007268;GO:0008126;GO:0009986;GO:0016042;GO:0016787;GO:0016788;GO:0016788;GO:0030157;GO:0032991;GO:0038023;GO:0042043;GO:0042572;GO:0042588;GO:0043208;GO:0043231;GO:0044877;GO:…	K12298	-	COG2272	I	carboxyl ester lipase [Source:MGISymbol;Acc:MGI:88374]	12613	Q64285;Q3V2H7
ENSMUSG00000078520	0.0921857	0	0.184371	Inf	Inf	1	1	4	137401554	137409791	-	958	Cela3a	GO:0004252;GO:0004252;GO:0004252;GO:0005615;GO:0006508;GO:0006508;GO:0006508;	-	-	COG5640	O	"chymotrypsin-like elastase family, member 3A[Source:MGI Symbol;Acc:MGI:3651647]"	242711	A2A9U8
ENSMUSG00000050097	0.464271	0	0.928542	Inf	Inf	0.520002	0.632977	8	104831572	104840093	+	3408	Ces2b	GO:0005615;GO:0008150;GO:0016787;GO:0052689;GO:0005615;GO:0008150;GO:0052689;	K03927	-	COG2272	I	carboxyesterase 2B [Source:MGISymbol;Acc:MGI:2448547]	234669	Q6PDB7
ENSMUSG00000010841	0.192228	0	0.384456	Inf	Inf	0.87472	0.934782	11	101984279	101992264	+	798	Cfap97d1	GO:0003674;GO:0005575;GO:0008150;	-	-	NOG80085	S	CFAP97 domain containing 1 [Source:MGISymbol;Acc:MGI:1922687]	75437	Q9DAN9
ENSMUSG00000026124	0.0899287	0	0.179857	Inf	Inf	1	1	1	34535648	34544313	+	1040	Cfc1	GO:0001568;GO:0001889;GO:0001947;GO:0003007;GO:0005102;GO:0005576;GO:0005576;GO:0005886;GO:0005886;GO:0007275;GO:0007368;GO:0007368;GO:0007369;GO:0007492;GO:0007507;GO:0009791;GO:0009952;GO:0009952;GO:0009986;GO:0016020;GO:0031225;GO:0038092;GO:0038092;GO:0038100;GO:0038100;GO:0048536;GO:0048546;GO:0048856;GO:0048856;GO:0060413;GO:0060460;GO:0060541;GO:0060976;GO:0070697;GO:0070697;	-	-	NOG311092	-	"cripto, FRL-1, cryptic family 1 [Source:MGISymbol;Acc:MGI:109448]"	12627	P97766
ENSMUSG00000021919	0.276557	0	0.553114	Inf	Inf	0.745376	0.830249	14	32408203	32465989	-	4703	Chat	GO:0016740;GO:0016746;GO:0016746;GO:0016746;GO:0016746;GO:0016746;GO:0016746;GO:0016746;	K00623	EC:2.3.1.6	-	-	choline acetyltransferase [Source:MGISymbol;Acc:MGI:88392]	12647	Q8BQV2
ENSMUSG00000035200	0.269786	0	0.539572	Inf	Inf	0.749878	0.833313	9	55028154	55048779	-	3723	Chrnb4	GO:0001508;GO:0004888;GO:0004888;GO:0005216;GO:0005216;GO:0005230;GO:0005230;GO:0005886;GO:0005886;GO:0005886;GO:0005887;GO:0005892;GO:0005892;GO:0005892;GO:0005892;GO:0006811;GO:0006811;GO:0006811;GO:0006939;GO:0006940;GO:0007165;GO:0007165;GO:0007165;GO:0007268;GO:0007271;GO:0007271;GO:0007274;GO:0007626;GO:0008144;GO:0008144;GO:0015464;GO:0015464;GO:0015464;GO:0016020;GO:0016020;GO:0016020;GO:…	K04815	-	NOG290206	-	"cholinergic receptor, nicotinic, beta polypeptide 4[Source:MGI Symbol;Acc:MGI:87892]"	108015	Q8R493;Q3USV2
ENSMUSG00000014609	2.04625	0	4.09251	Inf	Inf	0.0197964	0.0343415	11	70614883	70619216	-	1690	Chrne	GO:0003009;GO:0004888;GO:0004888;GO:0005216;GO:0005216;GO:0005230;GO:0005230;GO:0005886;GO:0005887;GO:0005892;GO:0005892;GO:0006811;GO:0006811;GO:0006811;GO:0006812;GO:0007165;GO:0007268;GO:0007271;GO:0007274;GO:0015464;GO:0016020;GO:0016021;GO:0016021;GO:0016021;GO:0022848;GO:0022848;GO:0022848;GO:0030054;GO:0031594;GO:0031594;GO:0031594;GO:0034220;GO:0034220;GO:0034220;GO:0035094;GO:0042166;GO:…	K04817	-	NOG291810	-	"cholinergic receptor, nicotinic, epsilonpolypeptide [Source:MGI Symbol;Acc:MGI:87894]"	11448	P20782
ENSMUSG00000031952	0.359715	0	0.71943	Inf	Inf	0.631211	0.734183	8	111889136	111910447	-	2182	Chst5	GO:0000139;GO:0000139;GO:0000139;GO:0001517;GO:0001517;GO:0001517;GO:0005794;GO:0005802;GO:0005975;GO:0005975;GO:0005975;GO:0006044;GO:0006044;GO:0006044;GO:0006790;GO:0006790;GO:0006790;GO:0008146;GO:0008146;GO:0016020;GO:0016021;GO:0016740;GO:0018146;GO:0018146;GO:0018146;	K09671	EC:2.8.2.-	NOG300333	-	carbohydrate (N-acetylglucosamine 6-O)sulfotransferase 5 [Source:MGI Symbol;Acc:MGI:1931825]	56773	Q9QUP4
ENSMUSG00000033770	0.0921857	0	0.184371	Inf	Inf	1	1	4	141384610	141398724	-	2942	Clcnka	GO:0005244;GO:0005244;GO:0005247;GO:0005247;GO:0005247;GO:0005254;GO:0005254;GO:0005515;GO:0005783;GO:0005887;GO:0005887;GO:0006811;GO:0006821;GO:0006821;GO:0006821;GO:0006821;GO:0016020;GO:0016020;GO:0016020;GO:0016021;GO:0016323;GO:0016324;GO:0034220;GO:0034707;GO:0034765;GO:0046872;GO:0050878;GO:0055085;GO:0055085;GO:0072053;GO:1902476;GO:0005244;GO:0005244;GO:0005247;GO:0005247;GO:0005247;GO:…	K05017	-	COG0038	P	"chloride channel, voltage-sensitive Ka [Source:MGISymbol;Acc:MGI:1329026]"	12733	Q9WUB7
ENSMUSG00000022132	2.0408	0	4.08159	Inf	Inf	0.0199313	0.034562	14	118787908	118875489	+	2591	Cldn10	GO:0005198;GO:0005198;GO:0005515;GO:0005737;GO:0005783;GO:0005886;GO:0005886;GO:0005923;GO:0005923;GO:0005923;GO:0005923;GO:0006811;GO:0016020;GO:0016021;GO:0016021;GO:0016021;GO:0016338;GO:0030054;GO:0042802;GO:0043269;GO:0043269;GO:0005198;GO:0005198;GO:0005515;GO:0005737;GO:0005783;GO:0005886;GO:0005886;GO:0005923;GO:0005923;GO:0005923;GO:0005923;GO:0006811;GO:0016020;GO:0016021;GO:0016021;GO:…	K06087	-	NOG42372	-	claudin 10 [Source:MGI Symbol;Acc:MGI:1913101]"	58187	Q9Z0S6
ENSMUSG00000000248	0.184421	0	0.368841	Inf	Inf	0.879098	0.935123	6	128934381	128984707	+	2847	Clec2g	GO:0005615;GO:0005886;GO:0009897;GO:0016020;GO:0016021;GO:0030246;GO:0045671;GO:0046703;GO:0046703;GO:0016020;GO:0016021;GO:0030246;GO:0005615;GO:0005886;GO:0009897;GO:0016020;GO:0016021;GO:0030246;GO:0045671;GO:0046703;GO:0046703;GO:0016020;GO:0016021;GO:0030246;GO:0005615;GO:0005886;GO:0009897;GO:0016020;GO:0016021;GO:0030246;GO:0045671;GO:0046703;GO:0046703;	-	-	-	-	"C-type lectin domain family 2, member g [Source:MGISymbol;Acc:MGI:1918059]"	70809	Q9D676
ENSMUSG00000047720	0.0899287	0	0.179857	Inf	Inf	1	1	6	129322164	129331796	-	1809	Clec2m	GO:0003674;GO:0005575;GO:0008150;GO:0016020;GO:0016021;GO:0030246;GO:0003674;GO:0005575;GO:0008150;	-	-	-	-	"C-type lectin domain family 2, member m [Source:MGISymbol;Acc:MGI:2685920]"	381816	Q8C634
ENSMUSG00000050866	1.60535	0	3.2107	Inf	Inf	0.0507174	0.0821495	7	135511466	135528654	-	3305	Clrn3	GO:0003674;GO:0008150;GO:0016020;GO:0016021;	-	-	NOG38824	S	clarin 3 [Source:MGI Symbol;Acc:MGI:2142022]"	212070	Q8BHH8
ENSMUSG00000068289	0.0922104	0	0.184421	Inf	Inf	1	1	14	55950980	55974031	+	1099	Cma2	GO:0004252;GO:0004252;GO:0005615;GO:0005737;GO:0006508;GO:0006508;GO:0004252;GO:0004252;GO:0005615;GO:0005737;GO:0006508;GO:0006508;GO:0006508;GO:0008233;GO:0008236;GO:0016787;	-	-	-	-	"chymase 2, mast cell [Source:MGISymbol;Acc:MGI:88426]"	545055	Q91VB1
ENSMUSG00000056162	0.469033	0	0.938066	Inf	Inf	0.517367	0.630663	18	84610509	84650095	-	5868	Cndp1	GO:0005829;GO:0006508;GO:0006508;GO:0006508;GO:0008237;GO:0008237;GO:0016787;GO:0016787;GO:0016805;GO:0016805;GO:0016805;GO:0032268;GO:0046872;	K05604	EC:3.4.13.20	COG0624	E	carnosine dipeptidase 1 (metallopeptidase M20family) [Source:MGI Symbol;Acc:MGI:2451097]	338403	Q8BUG2;Q3TMU4;A0A0R4J0V0;Q3TSF8
ENSMUSG00000070695	0.831932	0	1.66386	Inf	Inf	0.24597	0.340524	1	115684756	116587323	+	10945	Cntnap5a	GO:0004190;GO:0004190;GO:0006508;GO:0006508;GO:0007155;GO:0016020;GO:0016021;	-	-	NOG291100	-	contactin associated protein-like 5A [Source:MGISymbol;Acc:MGI:3643623]	636808	Q0V8T9
ENSMUSG00000098650	0.765008	0	1.53002	Inf	Inf	0.291705	0.394327	11	22834744	22982090	-	2746	Commd1b	GO:0005768;GO:0031398;GO:0032434;GO:0055070;GO:0055070;GO:0055070;GO:1902306;GO:2000009;	-	-	-	-	COMM domain containing 1B [Source:MGISymbol;Acc:MGI:5547784]	-	-
ENSMUSG00000071553	0.557117	0	1.11423	Inf	Inf	0.431965	0.544576	6	30541582	30564476	+	3212	Cpa2	GO:0004180;GO:0004180;GO:0004180;GO:0004180;GO:0004180;GO:0004181;GO:0004181;GO:0004181;GO:0004181;GO:0004181;GO:0005576;GO:0005576;GO:0005576;GO:0005615;GO:0006508;GO:0006508;GO:0006508;GO:0006508;GO:0008233;GO:0008237;GO:0008270;GO:0008270;GO:0008270;GO:0008270;GO:0016787;GO:0046872;	K01298	EC:3.4.17.15	COG2866	E	"carboxypeptidase A2, pancreatic [Source:MGISymbol;Acc:MGI:3617840]"	232680	Q504N0
ENSMUSG00000039070	0.820767	0	1.64153	Inf	Inf	0.249264	0.344569	6	30568369	30592418	+	2739	Cpa4	GO:0004180;GO:0004180;GO:0004180;GO:0004181;GO:0004181;GO:0004181;GO:0005576;GO:0005615;GO:0006508;GO:0006508;GO:0006508;GO:0006508;GO:0008233;GO:0008237;GO:0008270;GO:0008270;GO:0016787;GO:0046872;	K08637	EC:3.4.17.-	COG2866	E	carboxypeptidase A4 [Source:MGISymbol;Acc:MGI:1919041]	71791	Q6P8K8
ENSMUSG00000052955	0.182139	0	0.364278	Inf	Inf	0.880397	0.935925	6	53873279	53978671	-	1706	Cpvl	GO:0004180;GO:0004185;GO:0004185;GO:0004185;GO:0006508;GO:0006508;GO:0006508;GO:0008233;GO:0016787;GO:0051603;GO:0004180;GO:0004185;GO:0004185;GO:0004185;GO:0006508;GO:0006508;GO:0006508;GO:0008233;GO:0016787;GO:0051603;GO:0004180;GO:0004185;GO:0004185;GO:0004185;GO:0006508;GO:0006508;GO:0006508;GO:0008233;GO:0016787;GO:0051603;	K09645	EC:3.4.16.-	COG2939	E	"carboxypeptidase, vitellogenic-like [Source:MGISymbol;Acc:MGI:1918537]"	71287	Q9D3S9
ENSMUSG00000095585	0.0921857	0	0.184371	Inf	Inf	1	1	JH584293.1	41602	43114	-	312	CR974586.2	GO:0005576;GO:0006955;GO:0008009;	-	-	-	-	-	-	-
ENSMUSG00000027913	12.3319	0	24.6639	Inf	Inf	1.84673e-07	5.18168e-07	3	93014205	93015687	-	792	Crct1	-	-	-	-	-	cysteine-rich C-terminal 1 [Source:MGISymbol;Acc:MGI:1921425]	74175	Q6PAI5
ENSMUSG00000023930	0.192228	0	0.384456	Inf	Inf	0.87472	0.934782	17	40764020	40807003	-	2818	Crisp2	GO:0005576;GO:0005576;GO:0005576;GO:0005615;GO:0098609;GO:0098609;GO:0005576;GO:0005576;GO:0005576;GO:0005615;GO:0098609;GO:0005576;GO:0005576;GO:0005576;GO:0005576;GO:0005615;GO:0098609;GO:0005576;GO:0005576;	K19919	-	NOG312931	-	cysteine-rich secretory protein 2 [Source:MGISymbol;Acc:MGI:98815]	22024	P16563
ENSMUSG00000024041	0.276557	0	0.553114	Inf	Inf	0.745376	0.830249	17	31677807	31681733	+	2076	Cryaa	GO:0001666;GO:0001934;GO:0002088;GO:0002089;GO:0005198;GO:0005212;GO:0005212;GO:0005212;GO:0005212;GO:0005515;GO:0005634;GO:0005634;GO:0005654;GO:0005737;GO:0005737;GO:0005829;GO:0006457;GO:0006915;GO:0007005;GO:0007015;GO:0007017;GO:0007021;GO:0010629;GO:0030307;GO:0032991;GO:0042542;GO:0042802;GO:0043010;GO:0043066;GO:0043154;GO:0046872;GO:0048596;GO:0051082;GO:0060561;GO:0070141;GO:0070309;GO:…	K09541	-	NOG278874	-	"crystallin, alpha A [Source:MGISymbol;Acc:MGI:88515]"	12954	P24622;Q546L9
ENSMUSG00000018916	4.93958	0	9.87915	Inf	Inf	4.73168e-05	0.000110239	11	54247271	54249667	-	800	Csf2	GO:0001821;GO:0001892;GO:0005125;GO:0005125;GO:0005125;GO:0005125;GO:0005129;GO:0005129;GO:0005576;GO:0005576;GO:0005576;GO:0005615;GO:0005615;GO:0005615;GO:0005615;GO:0006955;GO:0006955;GO:0007165;GO:0008083;GO:0008083;GO:0008083;GO:0008284;GO:0008284;GO:0010468;GO:0010628;GO:0010628;GO:0010744;GO:0010744;GO:0030099;GO:0030223;GO:0030224;GO:0030225;GO:0030225;GO:0032747;GO:0032747;GO:0042045;GO:…	K05427	-	NOG42131	R	colony stimulating factor 2 (granulocyte-macrophage) [Source:MGI Symbol;Acc:MGI:1339752]	12981	P01587;Q5SX78
ENSMUSG00000079597	1.95997	0	3.91994	Inf	Inf	0.0238403	0.0408379	16	36184212	36188111	+	1862	Cstdc4	GO:0001533;GO:0002020;GO:0004866;GO:0004866;GO:0004869;GO:0004869;GO:0004869;GO:0004869;GO:0005615;GO:0005654;GO:0005737;GO:0005829;GO:0005829;GO:0010951;	-	-	NOG119299	S	cystatin domain containing 4 [Source:MGISymbol;Acc:MGI:3645124]	433016	B2RV77
ENSMUSG00000055555	0.0899287	0	0.179857	Inf	Inf	1	1	X	53724826	53738441	+	1427	Ct55	GO:0003674;GO:0005575;GO:0008150;	-	-	euNOG06619	S	cancer/testis antigen 55 [Source:MGISymbol;Acc:MGI:1922263]	75013	Q14BQ3
ENSMUSG00000023078	5.92745	0	11.8549	Inf	Inf	5.85395e-06	1.47083e-05	5	95956951	95961068	+	1150	Cxcl13	GO:0002518;GO:0005125;GO:0005576;GO:0005576;GO:0005576;GO:0005576;GO:0005576;GO:0005615;GO:0005615;GO:0005615;GO:0005623;GO:0006935;GO:0006935;GO:0006935;GO:0006952;GO:0006952;GO:0006954;GO:0006954;GO:0006955;GO:0006955;GO:0006955;GO:0007165;GO:0007166;GO:0007204;GO:0007204;GO:0007267;GO:0007267;GO:0008009;GO:0008009;GO:0008009;GO:0008009;GO:0008009;GO:0008201;GO:0008201;GO:0010820;GO:0010820;GO:…	K10032	-	NOG41531	-	chemokine (C-X-C motif) ligand 13 [Source:MGISymbol;Acc:MGI:1888499]	55985	O55038;Q3U1E8
ENSMUSG00000048480	1.66092	0	3.32185	Inf	Inf	0.0437491	0.0717397	1	74191785	74194631	-	1491	Cxcr1	GO:0004918;GO:0004930;GO:0004930;GO:0004930;GO:0005623;GO:0005886;GO:0006935;GO:0006935;GO:0006935;GO:0006935;GO:0006955;GO:0007165;GO:0007166;GO:0007186;GO:0007186;GO:0007186;GO:0007204;GO:0009897;GO:0016020;GO:0016021;GO:0016021;GO:0016021;GO:0016493;GO:0016494;GO:0016494;GO:0019722;GO:0019956;GO:0019957;GO:0019959;GO:0030593;GO:0031623;GO:0038112;GO:0060326;GO:0070098;GO:0004918;GO:0004930;GO:…	K04175	-	NOG146068	S	chemokine (C-X-C motif) receptor 1 [Source:MGISymbol;Acc:MGI:2448715]	227288	Q810W6
ENSMUSG00000047880	12.305	0	24.61	Inf	Inf	1.08951e-11	3.95611e-11	9	44511787	44561877	-	3332	Cxcr5	GO:0004930;GO:0004930;GO:0004930;GO:0005623;GO:0005886;GO:0006935;GO:0006935;GO:0006935;GO:0006955;GO:0006955;GO:0006955;GO:0007165;GO:0007186;GO:0007186;GO:0007186;GO:0007204;GO:0009897;GO:0009897;GO:0016020;GO:0016021;GO:0016021;GO:0016021;GO:0016493;GO:0016494;GO:0016494;GO:0019722;GO:0019956;GO:0019957;GO:0030595;GO:0032467;GO:0032467;GO:0042113;GO:0042113;GO:0042113;GO:0048535;GO:0048535;GO:…	K04190	-	NOG146951	S	chemokine (C-X-C motif) receptor 5 [Source:MGISymbol;Acc:MGI:103567]	12145	Q04683
ENSMUSG00000075604	0.460929	0	0.921857	Inf	Inf	0.521869	0.634183	15	74834125	74841643	-	3165	Cyp11b1	GO:0002017;GO:0004497;GO:0004497;GO:0004497;GO:0004507;GO:0004507;GO:0005506;GO:0005506;GO:0005739;GO:0005739;GO:0005739;GO:0005743;GO:0006700;GO:0006700;GO:0006704;GO:0006704;GO:0008203;GO:0016491;GO:0016705;GO:0016705;GO:0020037;GO:0020037;GO:0020037;GO:0032342;GO:0032342;GO:0034650;GO:0046872;GO:0047783;GO:0047783;GO:0055075;GO:0055078;GO:0055114;GO:0055114;GO:0055114;GO:0071375;	K07433	-	COG2124	Q	"cytochrome P450, family 11, subfamily b,polypeptide 1 [Source:MGI Symbol;Acc:MGI:88583]"	110115	Q3TG86;Q3UQH5
ENSMUSG00000022589	0.186459	0	0.372919	Inf	Inf	0.877944	0.935123	15	74851010	74856318	-	1625	Cyp11b2	GO:0001991;GO:0002017;GO:0004497;GO:0004497;GO:0004497;GO:0004507;GO:0004507;GO:0004507;GO:0005506;GO:0005506;GO:0005739;GO:0005739;GO:0005739;GO:0005739;GO:0005743;GO:0005743;GO:0006694;GO:0006700;GO:0006700;GO:0006704;GO:0006704;GO:0008203;GO:0008217;GO:0016020;GO:0016491;GO:0016705;GO:0016705;GO:0020037;GO:0020037;GO:0020037;GO:0030425;GO:0032342;GO:0032342;GO:0034650;GO:0034651;GO:0042756;GO:…	K00497	EC:1.14.15.4	-	-	"cytochrome P450, family 11, subfamily b,polypeptide 2 [Source:MGI Symbol;Acc:MGI:88584]"	13072	P15539;G3UWE4
ENSMUSG00000024365	0.642705	0	1.28541	Inf	Inf	0.361014	0.470335	17	34801348	34804561	-	2140	Cyp21a1	GO:0004497;GO:0005506;GO:0005506;GO:0016491;GO:0016705;GO:0016705;GO:0020037;GO:0020037;GO:0046872;GO:0055114;GO:0055114;GO:0055114;	K00513	EC:1.14.14.16	COG2124	Q	"cytochrome P450, family 21, subfamily a,polypeptide 1 [Source:MGI Symbol;Acc:MGI:88591]"	13079	P03940;A0A0R4J048;Q3UJ92
ENSMUSG00000040660	0.186459	0	0.372919	Inf	Inf	0.877944	0.935123	7	26173411	26210661	+	1876	Cyp2b9	GO:0004497;GO:0004497;GO:0004497;GO:0005506;GO:0005506;GO:0005737;GO:0005783;GO:0005789;GO:0006082;GO:0006805;GO:0008392;GO:0008395;GO:0016020;GO:0016491;GO:0016705;GO:0016705;GO:0016712;GO:0016712;GO:0016712;GO:0019373;GO:0020037;GO:0020037;GO:0020037;GO:0031090;GO:0035634;GO:0042738;GO:0043231;GO:0043231;GO:0043231;GO:0046872;GO:0055114;GO:0055114;GO:0055114;GO:0055114;GO:0070330;	K07412	EC:1.14.14.1	COG2124	Q	"cytochrome P450, family 2, subfamily b, polypeptide9 [Source:MGI Symbol;Acc:MGI:88600]"	13094	P12790
ENSMUSG00000028571	0.0899287	0	0.179857	Inf	Inf	1	1	4	96027534	96077546	-	4690	Cyp2j13	GO:0005506;GO:0005506;GO:0005737;GO:0006082;GO:0006805;GO:0008395;GO:0016705;GO:0016705;GO:0016712;GO:0020037;GO:0020037;GO:0020037;GO:0042738;GO:0043231;GO:0055114;GO:0055114;GO:0055114;GO:0004497;GO:0005506;GO:0005506;GO:0005737;GO:0006082;GO:0006805;GO:0008395;GO:0016020;GO:0016021;GO:0016491;GO:0016705;GO:0016705;GO:0016712;GO:0016712;GO:0016712;GO:0020037;GO:0020037;GO:0020037;GO:0042738;GO:…	K07418	-	COG2124	Q	"cytochrome P450, family 2, subfamily j, polypeptide13 [Source:MGI Symbol;Acc:MGI:2385197]"	230459	B1AWM5
ENSMUSG00000062464	0.943001	0	1.886	Inf	Inf	0.198798	0.282408	17	32621309	32636184	+	2887	Cyp4f37	GO:0003674;GO:0004497;GO:0005506;GO:0005506;GO:0005575;GO:0016491;GO:0016705;GO:0016705;GO:0020037;GO:0020037;GO:0046872;GO:0055114;GO:0055114;GO:0055114;	K00490	EC:1.14.14.1	COG2124	Q	"cytochrome P450, family 4, subfamily f, polypeptide37 [Source:MGI Symbol;Acc:MGI:3780112]"	677156	Q3V1F1
ENSMUSG00000095514	6.47345	0	12.9469	Inf	Inf	1.85784e-06	4.87437e-06	13	119836006	119846570	+	724	D13Ertd608e	-	-	-	-	-	"DNA segment, Chr 13, ERATO Doi 608, expressed[Source:MGI Symbol;Acc:MGI:1277199]"	-	-
ENSMUSG00000042096	2.49739	0	4.99478	Inf	Inf	0.00762367	0.0140129	5	114003703	114025682	+	2952	Dao	GO:0003884;GO:0003884;GO:0003884;GO:0005741;GO:0005777;GO:0005778;GO:0005829;GO:0006562;GO:0016491;GO:0016491;GO:0036088;GO:0042416;GO:0042802;GO:0046416;GO:0046416;GO:0048037;GO:0055114;GO:0055114;GO:0055130;GO:0070178;GO:0071949;GO:0071949;GO:0071949;GO:0003884;GO:0003884;GO:0016491;GO:0016491;GO:0046416;GO:0046416;GO:0055114;GO:0055114;GO:0071949;GO:0071949;GO:0003884;GO:0003884;GO:0016491;GO:…	K00273	EC:1.4.3.3	COG0665	E	D-amino acid oxidase [Source:MGISymbol;Acc:MGI:94859]	13142	P18894;A0A0R4J203
ENSMUSG00000045608	0.0899287	0	0.179857	Inf	Inf	1	1	15	95623563	95655960	-	3469	Dbx2	GO:0003674;GO:0003677;GO:0003677;GO:0003677;GO:0005575;GO:0005634;GO:0006355;GO:0006355;GO:0006357;GO:0043565;GO:0043565;	-	-	-	-	developing brain homeobox 2 [Source:MGISymbol;Acc:MGI:107445]	223843	Q8BZD0;F8VQH7
ENSMUSG00000050926	0.184421	0	0.368841	Inf	Inf	0.879098	0.935123	X	44365458	44368342	-	2885	Dcaf12l2	GO:0003674;GO:0005515;GO:0008150;GO:0080008;	-	-	NOG67718	S	DDB1 and CUL4 associated factor 12-like 2[Source:MGI Symbol;Acc:MGI:2445178]	245403	Q8BGW4
ENSMUSG00000060534	0.269786	0	0.539572	Inf	Inf	0.749878	0.833313	18	71253634	72351069	-	13171	Dcc	GO:0001764;GO:0003713;GO:0005042;GO:0005042;GO:0005042;GO:0005515;GO:0005515;GO:0005515;GO:0005515;GO:0005886;GO:0006915;GO:0006915;GO:0006915;GO:0007275;GO:0007399;GO:0007399;GO:0007411;GO:0007411;GO:0007411;GO:0010976;GO:0016020;GO:0016021;GO:0016021;GO:0016021;GO:0021965;GO:0030424;GO:0032584;GO:0033563;GO:0033564;GO:0038007;GO:0042802;GO:0045121;GO:0070374;GO:0098685;GO:0099061;GO:0099170;GO:…	K06765	-	NOG249790	-	deleted in colorectal carcinoma [Source:MGISymbol;Acc:MGI:94869]	13176	P70211;Q3TZP5
ENSMUSG00000022303	18.5005	0	37.0009	Inf	Inf	2.85109e-17	1.35137e-16	15	39745930	39760938	+	2664	Dcstamp	GO:0002376;GO:0005768;GO:0005783;GO:0005789;GO:0005789;GO:0005789;GO:0005886;GO:0009986;GO:0009986;GO:0009986;GO:0010008;GO:0016020;GO:0016021;GO:0016021;GO:0016021;GO:0030154;GO:0030176;GO:0030176;GO:0030308;GO:0030316;GO:0033116;GO:0034241;GO:0034241;GO:0036006;GO:0043011;GO:0045657;GO:0045780;GO:0061025;GO:0071353;GO:0071353;GO:0071356;GO:0072675;GO:0072675;GO:0002376;GO:0005768;GO:0005783;GO:…	-	-	NOG133704	S	dendrocyte expressed seven transmembrane protein[Source:MGI Symbol;Acc:MGI:1923016]	75766	Q7TNJ0
ENSMUSG00000044748	0.186459	0	0.372919	Inf	Inf	0.877944	0.935123	8	21776599	21795185	+	872	Defb1	GO:0002526;GO:0005576;GO:0005576;GO:0005576;GO:0005615;GO:0006952;GO:0006952;GO:0006952;GO:0009617;GO:0016020;GO:0019898;GO:0019933;GO:0031731;GO:0033574;GO:0035584;GO:0042742;GO:0042742;GO:0042802;GO:0045087;GO:0050829;GO:0050830;GO:0060474;GO:0097225;GO:1990742;	K23125	-	NOG78795	S	defensin beta 1 [Source:MGISymbol;Acc:MGI:1096878]	13214	P56386;Q3UQE2
ENSMUSG00000074454	1.83182	0	3.66365	Inf	Inf	0.0302441	0.0509359	8	20892669	20897723	+	424	Defb33	GO:0005576;GO:0005615;GO:0006935;GO:0006952;GO:0031731;GO:0042056;GO:0042742;GO:0042742;GO:0050918;GO:0060326;	-	-	NOG126958	S	defensin beta 33 [Source:MGISymbol;Acc:MGI:3647176]	654453	Q30KN3
ENSMUSG00000060962	9.59845	0	19.1969	Inf	Inf	2.66363e-06	6.90419e-06	7	30763756	30781063	+	2192	Dmkn	GO:1903575;GO:1903575;GO:1903575;GO:1903575;GO:1903575;GO:1903575;GO:1903575;GO:1903575;GO:1903575;GO:1903575;GO:0003674;GO:0005576;GO:0005615;GO:0005615;GO:0030154;GO:1903575;GO:1903575;GO:1903575;GO:1903575;	-	-	NOG132573	S	dermokine [Source:MGI Symbol;Acc:MGI:1920962]"	73712	Q6P253;E9QLW7
ENSMUSG00000027606	0.384456	0	0.768912	Inf	Inf	0.6158	0.722556	3	19508595	19610862	+	1259	Dnajc5b	GO:0005575;GO:0008150;GO:0016020;GO:0005575;GO:0008150;GO:0016020;GO:0005575;GO:0008150;GO:0016020;GO:0005575;GO:0008150;GO:0016020;	K09525	-	COG0484	O	DnaJ heat shock protein family (Hsp40) member C5beta [Source:MGI Symbol;Acc:MGI:1913576]	66326	Q9CQ94
ENSMUSG00000028185	0.765008	0	1.53002	Inf	Inf	0.291705	0.394327	3	146580985	146615596	-	2790	Dnase2b	GO:0004518;GO:0004519;GO:0004520;GO:0004531;GO:0004531;GO:0004531;GO:0004531;GO:0004531;GO:0005576;GO:0005737;GO:0005764;GO:0006259;GO:0006259;GO:0006309;GO:0016787;GO:0004518;GO:0004519;GO:0004520;GO:0004531;GO:0004531;GO:0004531;GO:0004531;GO:0004531;GO:0005576;GO:0005737;GO:0005764;GO:0006259;GO:0006259;GO:0006309;GO:0016787;	K01158	EC:3.1.22.1	NOG145330	S	deoxyribonuclease II beta [Source:MGISymbol;Acc:MGI:1913283]	56629	Q9QY48
ENSMUSG00000115067	1.7533	0	3.5066	Inf	Inf	0.0360631	0.0600472	8	105984945	105996423	-	1878	Dpep2	GO:0006508;GO:0006508;GO:0006508;GO:0008233;GO:0008235;GO:0008235;GO:0008237;GO:0008239;GO:0008239;GO:0016020;GO:0016021;GO:0016787;GO:0016805;GO:0016805;GO:0016805;GO:0031225;GO:0046872;GO:0005575;GO:0006508;GO:0006508;GO:0006508;GO:0006691;GO:0008233;GO:0008235;GO:0008235;GO:0008237;GO:0008238;GO:0008239;GO:0008239;GO:0016020;GO:0016787;GO:0016805;GO:0016805;GO:0016805;GO:0031225;GO:0046872;	-	-	-	-	dipeptidase 2 [Source:MGI Symbol;Acc:MGI:2442042]"	-	-
ENSMUSG00000115768	0.850188	0	1.70038	Inf	Inf	0.240735	0.334258	8	105995466	106005975	-	1097	Dpep2nb	-	-	-	-	-	Dpep2 neighbor [Source:MGI Symbol;Acc:MGI:6121577]"	-	-
ENSMUSG00000036815	1.41697	0	2.83394	Inf	Inf	0.12563	0.187254	1	123321471	124846039	-	17227	Dpp10	GO:0006508;GO:0006508;GO:0008076;GO:0008236;GO:0008236;GO:0016020;GO:0016020;GO:0016021;GO:0044325;GO:1903078;GO:0006508;GO:0006508;GO:0008236;GO:0008236;GO:0016020;GO:0016021;GO:0006508;GO:0008236;GO:0016020;GO:0016021;	K23014	-	-	-	dipeptidylpeptidase 10 [Source:MGISymbol;Acc:MGI:2442409]	269109	Q6NXK7;E9QN98
ENSMUSG00000046323	0.182139	0	0.364278	Inf	Inf	0.880397	0.935925	6	122626410	122630272	+	892	Dppa3	GO:0001939;GO:0001939;GO:0001940;GO:0005515;GO:0005634;GO:0005634;GO:0005634;GO:0005737;GO:0005737;GO:0006325;GO:0007275;GO:0035064;GO:0035064;GO:0035064;GO:0035064;GO:0040016;GO:0044726;GO:0044726;GO:1901536;GO:1901536;GO:2000653;GO:2000653;GO:0035064;GO:0035064;	-	-	NOG43204	-	developmental pluripotency-associated 3 [Source:MGISymbol;Acc:MGI:1920958]	73708	Q8QZY3
ENSMUSG00000031786	0.0899287	0	0.179857	Inf	Inf	1	1	8	95055103	95078141	+	2988	Drc7	GO:0005515;GO:0005737;GO:0005737;GO:0005737;GO:0005856;GO:0005929;GO:0007283;GO:0030154;GO:0030317;GO:0031514;GO:0031514;GO:0042995;GO:0048870;	-	-	NOG76407	S	dynein regulatory complex subunit 7 [Source:MGISymbol;Acc:MGI:2685616]	330830	Q6V3W6
ENSMUSG00000025496	1.10648	0	2.21295	Inf	Inf	0.19973	0.283503	7	141292006	141296464	+	3381	Drd4	GO:0000187;GO:0000187;GO:0001591;GO:0001591;GO:0001591;GO:0001662;GO:0001963;GO:0001975;GO:0004930;GO:0004930;GO:0004930;GO:0004930;GO:0004952;GO:0004952;GO:0004952;GO:0004952;GO:0004993;GO:0005737;GO:0005886;GO:0005886;GO:0005886;GO:0005887;GO:0005887;GO:0005887;GO:0005887;GO:0005887;GO:0005887;GO:0005938;GO:0007165;GO:0007186;GO:0007186;GO:0007186;GO:0007187;GO:0007195;GO:0007195;GO:0007195;GO:…	K04147	-	NOG256691	-	dopamine receptor D4 [Source:MGISymbol;Acc:MGI:94926]	13491	P51436
ENSMUSG00000032087	0.825087	0	1.65017	Inf	Inf	0.247981	0.342903	9	45426628	45753712	+	8909	Dscaml1	GO:0005515;GO:0007155;GO:0007417;GO:0005515;GO:0005886;GO:0005886;GO:0005886;GO:0007155;GO:0007155;GO:0007155;GO:0007156;GO:0007156;GO:0007162;GO:0007399;GO:0007411;GO:0007417;GO:0007417;GO:0007420;GO:0009986;GO:0016020;GO:0016021;GO:0016338;GO:0030054;GO:0030424;GO:0042803;GO:0045202;GO:0048704;GO:0070593;GO:0070593;GO:0098632;GO:0005515;GO:0007155;GO:0007417;GO:0007155;GO:0007417;	K06768	-	-	-	DS cell adhesion molecule like 1 [Source:MGISymbol;Acc:MGI:2150309]	114873	E9QPR7
ENSMUSG00000061928	0.468199	0	0.936399	Inf	Inf	0.517827	0.631021	18	20376729	20410196	+	3965	Dsg1b	GO:0005509;GO:0005509;GO:0005509;GO:0005886;GO:0005886;GO:0005886;GO:0005911;GO:0005911;GO:0007155;GO:0007155;GO:0007155;GO:0007156;GO:0007156;GO:0009898;GO:0016020;GO:0016020;GO:0016020;GO:0016021;GO:0016324;GO:0016328;GO:0030054;GO:0030057;GO:0030057;GO:0030057;GO:0045295;GO:0045295;GO:0046872;GO:0098609;	K07596	-	NOG283402	-	desmoglein 1 beta [Source:MGISymbol;Acc:MGI:2664357]	225256	Q7TSF1;B2RQH0
ENSMUSG00000075046	0.449644	0	0.899287	Inf	Inf	0.528278	0.639407	10	58229979	58232675	-	2697	Duxf3	GO:0005634;GO:0006357;GO:0016586;GO:0030182;GO:0043565;GO:0003677;GO:0003677;GO:0003677;GO:0005634;GO:0005634;GO:0006357;GO:0016586;GO:0030182;GO:0043565;	-	-	-	-	double homeobox family member 3 [Source:MGISymbol;Acc:MGI:1921649]	-	-
ENSMUSG00000026247	0.555276	0	1.11055	Inf	Inf	0.432853	0.545093	1	87147655	87156521	-	3500	Ecel1	GO:0003016;GO:0004222;GO:0004222;GO:0004222;GO:0005887;GO:0006508;GO:0006508;GO:0006508;GO:0007218;GO:0007218;GO:0007218;GO:0008233;GO:0008237;GO:0008237;GO:0008237;GO:0016020;GO:0016021;GO:0016787;GO:0035556;GO:0046872;GO:0003016;GO:0004222;GO:0004222;GO:0004222;GO:0005887;GO:0006508;GO:0006508;GO:0006508;GO:0007218;GO:0007218;GO:0007218;GO:0008233;GO:0008237;GO:0008237;GO:0008237;GO:0016020;GO:…	K09610	EC:3.4.24.-	COG3590	O	endothelin converting enzyme-like 1 [Source:MGISymbol;Acc:MGI:1343461]	13599	Q9JMI0;Q3TX93
ENSMUSG00000020562	0.288342	0	0.576684	Inf	Inf	0.737737	0.826496	12	33394854	33401267	+	673	Efcab10	GO:0003674;GO:0005509;GO:0005509;GO:0005575;GO:0008150;	-	-	NOG40966	-	EF-hand calcium binding domain 10 [Source:MGISymbol;Acc:MGI:1922290]	75040	Q9D581
ENSMUSG00000022441	0.0921857	0	0.184371	Inf	Inf	1	1	15	83866712	84065379	-	6408	Efcab6	GO:0005509;GO:0005509;GO:0005634;GO:0005654;GO:0005654;GO:0005654;GO:0008150;GO:0046872;	-	-	NOG46752	-	EF-hand calcium binding domain 6 [Source:MGISymbol;Acc:MGI:1924877]	77627	Q6P1E8
ENSMUSG00000107906	0.0899287	0	0.179857	Inf	Inf	1	1	6	116551141	116552502	+	1362	Eif4a3l2	GO:0000166;GO:0003676;GO:0003676;GO:0003723;GO:0003724;GO:0003729;GO:0004386;GO:0005524;GO:0005524;GO:0005524;GO:0005730;GO:0016787;GO:0071013;	-	-	-	-	eukaryotic translation initiation factor 4A3 like 2[Source:MGI Symbol;Acc:MGI:3646594]	-	-
ENSMUSG00000074895	0.0899287	0	0.179857	Inf	Inf	1	1	13	54783998	54788459	+	2255	Eif4e1b	GO:0003723;GO:0003723;GO:0003723;GO:0003743;GO:0003743;GO:0003743;GO:0005737;GO:0005737;GO:0006412;GO:0006413;GO:0006413;GO:0006413;GO:0003723;GO:0003723;GO:0003723;GO:0003743;GO:0003743;GO:0003743;GO:0006412;GO:0006413;GO:0006413;GO:0006413;GO:0003723;GO:0003723;GO:0003723;GO:0003743;GO:0003743;GO:0003743;GO:0005737;GO:0005737;GO:0006412;GO:0006413;GO:0006413;GO:0006413;GO:0003723;GO:0003723;GO:…	K03259	-	COG5053	J	eukaryotic translation initiation factor 4E familymember 1B [Source:MGI Symbol;Acc:MGI:2685119]	218268	Q3UTA9
ENSMUSG00000003051	0.647388	0	1.29478	Inf	Inf	0.359074	0.46846	1	135253575	135258568	-	2217	Elf3	GO:0000978;GO:0000981;GO:0001228;GO:0001824;GO:0003677;GO:0003677;GO:0003700;GO:0003700;GO:0003700;GO:0003713;GO:0003713;GO:0003713;GO:0005634;GO:0005634;GO:0005634;GO:0005634;GO:0005634;GO:0005654;GO:0005654;GO:0005737;GO:0005794;GO:0005794;GO:0005829;GO:0005829;GO:0006355;GO:0006355;GO:0006355;GO:0006357;GO:0006366;GO:0006366;GO:0006954;GO:0006954;GO:0006954;GO:0006954;GO:0007275;GO:0009653;GO:…	K09429	-	NOG299956	-	E74-like factor 3 [Source:MGISymbol;Acc:MGI:1101781]	13710	Q3UPW2
ENSMUSG00000095463	0.6453	0	1.2906	Inf	Inf	0.404446	0.516238	14	69337174	69367270	+	8074	Entpd4	GO:0000139;GO:0000421;GO:0005794;GO:0016020;GO:0016021;GO:0016787;GO:0016787;GO:0016787;GO:0017110;GO:0030173;GO:0031410;GO:0045134;GO:0045134;GO:0097637;GO:0016020;GO:0016021;GO:0016787;GO:0016787;GO:0030173;GO:0045134;GO:0097637;GO:0000139;GO:0000421;GO:0005794;GO:0016020;GO:0016021;GO:0016787;GO:0016787;GO:0016787;GO:0017110;GO:0030173;GO:0031410;GO:0045134;GO:0045134;GO:0097637;	K12305	EC:3.6.1.6	COG5371	GO	ectonucleoside triphosphate diphosphohydrolase 4[Source:MGI Symbol;Acc:MGI:1914714]	67464	Q9DBT4;Q8BSQ5
ENSMUSG00000045394	7.48322	0	14.9664	Inf	Inf	2.24568e-07	6.26216e-07	17	87635979	87651129	+	2195	Epcam	GO:0001657;GO:0005886;GO:0005886;GO:0005886;GO:0005886;GO:0005923;GO:0005923;GO:0005923;GO:0005923;GO:0005923;GO:0008284;GO:0008284;GO:0008284;GO:0009986;GO:0009986;GO:0016020;GO:0016021;GO:0016021;GO:0016021;GO:0016323;GO:0016323;GO:0016324;GO:0016324;GO:0016328;GO:0016328;GO:0016328;GO:0016328;GO:0023019;GO:0023019;GO:0030054;GO:0043066;GO:0043066;GO:0044877;GO:0044877;GO:0045944;GO:0045944;GO:…	K06737	-	NOG46689	-	epithelial cell adhesion molecule [Source:MGISymbol;Acc:MGI:106653]	17075	Q99JW5
ENSMUSG00000028876	0.288342	0	0.576684	Inf	Inf	0.737737	0.826496	4	124880899	124917800	+	7204	Epha10	GO:0000166;GO:0004672;GO:0004713;GO:0004714;GO:0004714;GO:0005003;GO:0005003;GO:0005005;GO:0005005;GO:0005515;GO:0005524;GO:0005524;GO:0005524;GO:0005886;GO:0005887;GO:0005887;GO:0006468;GO:0006468;GO:0007169;GO:0007169;GO:0007169;GO:0007275;GO:0007411;GO:0016020;GO:0016021;GO:0016021;GO:0016021;GO:0016301;GO:0016310;GO:0016740;GO:0018108;GO:0033674;GO:0043005;GO:0043235;GO:0048013;GO:0000166;GO:…	K08897	EC:2.7.10.1	COG0515	T	Eph receptor A10 [Source:MGISymbol;Acc:MGI:3586824]	230735	Q8BYG9
ENSMUSG00000029245	0.188324	0	0.376649	Inf	Inf	0.876896	0.935123	5	84054761	84417382	-	16739	Epha5	GO:0000166;GO:0004672;GO:0004672;GO:0004713;GO:0004713;GO:0004713;GO:0004714;GO:0004714;GO:0005003;GO:0005003;GO:0005003;GO:0005003;GO:0005004;GO:0005005;GO:0005515;GO:0005515;GO:0005515;GO:0005524;GO:0005524;GO:0005524;GO:0005791;GO:0005886;GO:0005886;GO:0005887;GO:0005912;GO:0006468;GO:0006468;GO:0007162;GO:0007169;GO:0007169;GO:0007169;GO:0007275;GO:0007399;GO:0007411;GO:0007411;GO:0009897;GO:…	K05106	EC:2.7.10.1	COG0515	T	Eph receptor A5 [Source:MGI Symbol;Acc:MGI:99654]"	13839	Q60629
ENSMUSG00000028661	0.179857	0	0.359715	Inf	Inf	0.881706	0.936398	4	136929419	136956816	-	4713	Epha8	GO:0000166;GO:0004672;GO:0004672;GO:0004713;GO:0004713;GO:0004713;GO:0004714;GO:0004714;GO:0005003;GO:0005003;GO:0005004;GO:0005005;GO:0005515;GO:0005515;GO:0005515;GO:0005524;GO:0005524;GO:0005524;GO:0005768;GO:0005886;GO:0005887;GO:0005887;GO:0005887;GO:0005887;GO:0006468;GO:0006468;GO:0006929;GO:0007155;GO:0007169;GO:0007169;GO:0007169;GO:0007275;GO:0007275;GO:0007399;GO:0007411;GO:0007411;GO:…	K05109	EC:2.7.10.1	COG0515	T	Eph receptor A8 [Source:MGI Symbol;Acc:MGI:109378]"	13842	O09127
ENSMUSG00000029711	0.288342	0	0.576684	Inf	Inf	0.737737	0.826496	5	137483020	137533242	-	855	Epo	GO:0000122;GO:0001525;GO:0001666;GO:0001666;GO:0003007;GO:0005125;GO:0005125;GO:0005128;GO:0005128;GO:0005128;GO:0005128;GO:0005128;GO:0005128;GO:0005179;GO:0005179;GO:0005179;GO:0005576;GO:0005576;GO:0005576;GO:0005576;GO:0005615;GO:0005615;GO:0006357;GO:0006915;GO:0007566;GO:0008284;GO:0008284;GO:0009986;GO:0010523;GO:0010976;GO:0018105;GO:0030218;GO:0030295;GO:0030295;GO:0032147;GO:0033033;GO:…	K05437	-	NOG43828	-	erythropoietin [Source:MGI Symbol;Acc:MGI:95407]"	13856	P07321;Q0VED9
ENSMUSG00000026830	3.80732	0	7.61463	Inf	Inf	0.0180108	0.0313862	2	58045113	58052864	-	3635	Ermn	GO:0001763;GO:0003779;GO:0003779;GO:0003779;GO:0005737;GO:0005737;GO:0005737;GO:0005856;GO:0005938;GO:0005938;GO:0007015;GO:0007015;GO:0008360;GO:0008360;GO:0030175;GO:0031344;GO:0031344;GO:0033269;GO:0033269;GO:0033270;GO:0033270;GO:0043025;GO:0043209;GO:0051015;	-	-	NOG281411	-	"ermin, ERM-like protein [Source:MGISymbol;Acc:MGI:1925017]"	77767	Q5EBJ4
ENSMUSG00000023443	0.0899287	0	0.179857	Inf	Inf	1	1	X	137115397	137122083	-	1985	Esx1	GO:0000977;GO:0000981;GO:0001568;GO:0003677;GO:0003677;GO:0003677;GO:0005634;GO:0005634;GO:0005634;GO:0006355;GO:0006355;GO:0006357;GO:0043565;GO:0043565;GO:0060713;GO:0060716;GO:0000977;GO:0000981;GO:0001568;GO:0003677;GO:0003677;GO:0003677;GO:0005634;GO:0005634;GO:0005634;GO:0006355;GO:0006355;GO:0006357;GO:0043565;GO:0043565;GO:0060713;GO:0060716;GO:0000977;GO:0000981;GO:0001568;GO:0005634;GO:…	K18491	-	NOG264325	-	"extraembryonic, spermatogenesis, homeobox 1[Source:MGI Symbol;Acc:MGI:1096388]"	13984	O88933
ENSMUSG00000118505	0.656524	0	1.31305	Inf	Inf	0.355344	0.464597	3	87550099	87561109	+	2248	ETV3L	GO:0000122;GO:0001227;GO:0003677;GO:0003700;GO:0005634;GO:0006355;GO:0043565;GO:0000122;GO:0001227;GO:0003677;GO:0003700;GO:0005634;GO:0006355;GO:0043565;	-	-	-	-	ets variant 3-like [Source:NCBI gene;Acc:546801]"	-	-
ENSMUSG00000033579	0.279689	0	0.559378	Inf	Inf	0.743322	0.830249	8	111345135	111393824	-	3008	Fa2h	GO:0001949;GO:0005506;GO:0005506;GO:0005783;GO:0005783;GO:0005783;GO:0005789;GO:0006629;GO:0006629;GO:0006629;GO:0006631;GO:0006631;GO:0006631;GO:0006633;GO:0006665;GO:0006679;GO:0006682;GO:0006682;GO:0006682;GO:0008610;GO:0008610;GO:0016020;GO:0016020;GO:0016020;GO:0016021;GO:0016021;GO:0016021;GO:0016491;GO:0016491;GO:0016491;GO:0020037;GO:0020037;GO:0030258;GO:0031090;GO:0032286;GO:0032287;GO:…	K19703	EC:1.14.18.6	COG3000	I	fatty acid 2-hydroxylase [Source:MGISymbol;Acc:MGI:2443327]	338521	Q5MPP0
ENSMUSG00000019909	0.0932297	0	0.186459	Inf	Inf	1	1	10	51585416	51590517	-	646	Fam162b	GO:0003674;GO:0005575;GO:0008150;GO:0016020;GO:0016021;	-	-	NOG78609	S	"family with sequence similarity 162, member B[Source:MGI Symbol;Acc:MGI:1924546]"	77296	Q9CX19;B2RV81
ENSMUSG00000015484	0.368743	0	0.737486	Inf	Inf	0.625478	0.729731	1	156075966	156205026	-	3882	Fam163a	GO:0003674;GO:0005575;GO:0008150;GO:0016020;GO:0016021;	-	-	NOG25722	O	"family with sequence similarity 163, member A[Source:MGI Symbol;Acc:MGI:3618859]"	329274	Q8CAA5;A9ZNB6
ENSMUSG00000042788	0.0899287	0	0.179857	Inf	Inf	1	1	4	43427019	43429134	-	1349	Fam166b	GO:0003674;GO:0005575;GO:0008150;GO:0003674;GO:0005575;GO:0008150;GO:0003674;GO:0005575;GO:0008150;	-	-	NOG82049	G	"family with sequence similarity 166, member B[Source:MGI Symbol;Acc:MGI:2445194]"	329831	A2AIP0;E9Q4G6
ENSMUSG00000095595	0.0932297	0	0.186459	Inf	Inf	1	1	12	55124469	55142104	+	3922	Fam177a	GO:0003674;GO:0005575;GO:0008150;	-	-	NOG39867	U	"family with sequence similarity 177, member A[Source:MGI Symbol;Acc:MGI:1920635]"	73385	Q8BR63
ENSMUSG00000118332	0.276557	0	0.553114	Inf	Inf	0.745376	0.830249	5	143548706	143564531	+	2734	Fam220a	GO:0000122;GO:0000122;GO:0005515;GO:0005634;GO:0005634;GO:0005634;GO:0006470;GO:0006470;GO:0032092;GO:0097677;GO:0097677;GO:0000122;GO:0000122;GO:0005515;GO:0005634;GO:0005634;GO:0005634;GO:0006470;GO:0006470;GO:0032092;GO:0097677;GO:0097677;	-	-	-	-	"family with sequence similarity 220, member A[Source:MGI Symbol;Acc:MGI:1914488]"	67238	Q3ZN08;Q5U425
ENSMUSG00000078554	0.384456	0	0.768912	Inf	Inf	0.6158	0.722556	4	129491190	129491956	+	637	Fam229a	GO:0003674;GO:0005575;GO:0008150;	-	-	NOG311662	-	"family with sequence similarity 229, member A[Source:MGI Symbol;Acc:MGI:1915483]"	68233	B2KGE5
ENSMUSG00000020401	3.43041	0	6.86081	Inf	Inf	0.00108724	0.00221803	11	46396559	46407982	+	2493	Fam71b	GO:0003674;GO:0005634;GO:0008150;	-	-	NOG28184	K	"family with sequence similarity 71, member B[Source:MGI Symbol;Acc:MGI:3650836]"	432552	Q5STT6
ENSMUSG00000039742	0.629501	0	1.259	Inf	Inf	0.403846	0.515914	6	29319140	29336019	+	1625	Fam71f1	GO:0003674;GO:0008150;	-	-	NOG25325	-	"family with sequence similarity 71, member F1[Source:MGI Symbol;Acc:MGI:3032524]"	330277	Q3UZD7
ENSMUSG00000074647	0.184371	0	0.368743	Inf	Inf	0.879126	0.935123	2	155827548	155834854	-	3972	Fam83c	GO:0005575;GO:0008150;GO:0019901;GO:0019901;	-	-	NOG40116	-	"family with sequence similarity 83, member C[Source:MGI Symbol;Acc:MGI:1918655]"	71405	A2ARK0
ENSMUSG00000051062	0.276631	0	0.553262	Inf	Inf	0.745328	0.830249	11	35797382	35798884	-	1503	Fbll1	GO:0000494;GO:0001650;GO:0001835;GO:0003723;GO:0003723;GO:0003723;GO:0003723;GO:0005634;GO:0005654;GO:0005730;GO:0006364;GO:0006364;GO:0006364;GO:0008168;GO:0008168;GO:0008168;GO:0008649;GO:0015030;GO:0016740;GO:0031167;GO:0031428;GO:0032040;GO:0032259;GO:1990258;GO:1990259;	K14563	EC:2.1.1.-	COG1889	J	fibrillarin-like 1 [Source:MGISymbol;Acc:MGI:3034689]	237730	Q80WS3
ENSMUSG00000005339	0.0932297	0	0.186459	Inf	Inf	1	1	1	173221284	173227214	-	998	Fcer1a	GO:0000187;GO:0001812;GO:0001820;GO:0005515;GO:0005886;GO:0005887;GO:0007165;GO:0007166;GO:0007257;GO:0009897;GO:0009986;GO:0016020;GO:0016021;GO:0019370;GO:0019767;GO:0019863;GO:0019863;GO:0038095;GO:0043306;GO:0045121;GO:0045401;GO:0045425;GO:0050731;GO:0050850;GO:0016020;GO:0016021;	K08089	-	NOG27903	S	"Fc receptor, IgE, high affinity I, alphapolypeptide [Source:MGI Symbol;Acc:MGI:95494]"	14125	P20489
ENSMUSG00000026835	0.727897	0	1.45579	Inf	Inf	0.301495	0.404982	2	28076378	28084885	-	1339	Fcnb	GO:0001664;GO:0001664;GO:0001867;GO:0002376;GO:0002752;GO:0002752;GO:0005576;GO:0005581;GO:0007186;GO:0007186;GO:0030246;GO:0031232;GO:0031232;GO:0033691;GO:0033691;GO:0034394;GO:0034394;GO:0038187;GO:0038187;GO:0043654;GO:0043654;GO:0045087;GO:0046597;GO:0046597;GO:0046872;GO:0097367;GO:2000484;GO:2000484;	K10104	-	NOG249945	-	ficolin B [Source:MGI Symbol;Acc:MGI:1341158]"	14134	O70497
ENSMUSG00000089665	2.0389	0	4.07779	Inf	Inf	0.0199785	0.0346337	8	3671188	3672362	-	392	Fcor	GO:0001659;GO:0001678;GO:0003682;GO:0005515;GO:0005515;GO:0005623;GO:0005634;GO:0005737;GO:0005739;GO:0005829;GO:0006473;GO:0009267;GO:0016407;GO:0016740;GO:0045444;GO:0045892;GO:0070417;GO:0097009;	-	-	-	-	Foxo1 corepressor [Source:MGISymbol;Acc:MGI:1915484]	100503924	-
ENSMUSG00000070504	0.825863	0	1.65173	Inf	Inf	0.247752	0.342613	1	172596642	172602551	-	2678	Fcrl6	GO:0005886;GO:0005886;GO:0008150;GO:0009897;GO:0016020;GO:0016021;GO:0019902;GO:0019903;GO:0042289;	K17273	-	NOG79370	S	Fc receptor-like 6 [Source:MGISymbol;Acc:MGI:3618339]	677296	A1YIY0
ENSMUSG00000013338	0.384456	0	0.768912	Inf	Inf	0.6158	0.722556	2	156019139	156052947	-	6896	Fer1l4	GO:0016020;GO:0016021;GO:0016021;GO:0016021;	-	-	-	-	fer-1-like 4 (C. elegans) [Source:MGISymbol;Acc:MGI:1921812]	74562	Z4YL23
ENSMUSG00000055197	0.0922104	0	0.184421	Inf	Inf	1	1	1	74881509	74885419	-	1617	Fev	GO:0000978;GO:0000981;GO:0000981;GO:0001228;GO:0003677;GO:0003690;GO:0003700;GO:0003700;GO:0003700;GO:0005634;GO:0005634;GO:0005634;GO:0006355;GO:0006355;GO:0006357;GO:0006357;GO:0007275;GO:0007399;GO:0010628;GO:0016607;GO:0016607;GO:0030154;GO:0030154;GO:0042551;GO:0043025;GO:0043565;GO:0043565;GO:0045893;GO:0045944;GO:0048665;GO:0051611;GO:1905627;GO:0003677;GO:0003700;GO:0003700;GO:0005634;GO:…	K09437	-	NOG287001	-	"FEV transcription factor, ETS family member[Source:MGI Symbol;Acc:MGI:2449712]"	260298	Q8QZW2
ENSMUSG00000044453	0.096114	0	0.192228	Inf	Inf	1	1	7	30857390	30861564	-	4175	Ffar1	GO:0004930;GO:0004930;GO:0004930;GO:0005504;GO:0005623;GO:0005886;GO:0005886;GO:0005886;GO:0005887;GO:0005887;GO:0005887;GO:0007165;GO:0007186;GO:0007186;GO:0007186;GO:0007186;GO:0007204;GO:0007204;GO:0007204;GO:0008289;GO:0010524;GO:0016020;GO:0016021;GO:0016021;GO:0016021;GO:0030073;GO:0032024;GO:0032024;GO:0032691;GO:0032691;GO:0042593;GO:0042593;GO:0045125;GO:0045125;GO:0045125;GO:0051928;GO:…	K04325	-	NOG150822	S	free fatty acid receptor 1 [Source:MGISymbol;Acc:MGI:2684079]	233081	Q76JU9
ENSMUSG00000047528	0.0921857	0	0.184371	Inf	Inf	1	1	1	58646903	58695989	-	3396	Flacc1	GO:0003674;GO:0005737;GO:0005737;GO:0005929;GO:0008150;GO:0031514;GO:0042995;	-	-	NOG77469	-	flagellum associated containing coiled-coil domains1 [Source:MGI Symbol;Acc:MGI:1918359]	108812	Q8BVM7
ENSMUSG00000062170	0.186459	0	0.372919	Inf	Inf	0.877944	0.935123	X	68761839	68804567	+	937	Fmr1nb	GO:0003674;GO:0008150;GO:0016020;GO:0016021;GO:0016020;GO:0016021;GO:0016020;GO:0016021;	-	-	NOG45156	-	Fmr1 neighbor [Source:MGI Symbol;Acc:MGI:2672032]"	207854	Q80ZA7;B7ZNB2
ENSMUSG00000001773	0.64183	0	1.28366	Inf	Inf	0.361378	0.47067	7	86718977	86775943	-	3210	Folh1	GO:0003824;GO:0004180;GO:0004180;GO:0004180;GO:0004181;GO:0005886;GO:0005886;GO:0005886;GO:0005887;GO:0006508;GO:0006508;GO:0006508;GO:0006760;GO:0008152;GO:0008233;GO:0008233;GO:0008237;GO:0009986;GO:0016020;GO:0016021;GO:0016021;GO:0016787;GO:0016805;GO:0016805;GO:0035609;GO:0043065;GO:0046872;GO:1904492;GO:1904493;GO:0016020;GO:0016021;	K14592	EC:3.4.17.21	NOG74799	S	folate hydrolase 1 [Source:MGISymbol;Acc:MGI:1858193]	53320	O35409
ENSMUSG00000001827	1.10899	0	2.21797	Inf	Inf	0.138606	0.204502	7	101858331	101870788	-	2297	Folr1	GO:0001947;GO:0003147;GO:0003253;GO:0005542;GO:0005542;GO:0005542;GO:0005542;GO:0005576;GO:0005634;GO:0005768;GO:0005886;GO:0005903;GO:0006620;GO:0008144;GO:0015884;GO:0015884;GO:0016020;GO:0016020;GO:0016323;GO:0016324;GO:0016324;GO:0017015;GO:0030136;GO:0031103;GO:0031225;GO:0031362;GO:0031362;GO:0031362;GO:0031410;GO:0031526;GO:0038023;GO:0038023;GO:0046655;GO:0046658;GO:0048678;GO:0051870;GO:…	K13649	-	NOG26606	S	folate receptor 1 (adult) [Source:MGISymbol;Acc:MGI:95568]	14275	P35846
ENSMUSG00000051490	0.179857	0	0.359715	Inf	Inf	0.881706	0.936398	19	24899236	24901197	-	1962	Foxd4	GO:0000981;GO:0003677;GO:0003700;GO:0003700;GO:0005634;GO:0005634;GO:0006355;GO:0006355;GO:0006357;GO:0009653;GO:0030154;GO:0043565;GO:0043565;	K09397	-	COG5025	K	forkhead box D4 [Source:MGISymbol;Acc:MGI:1347467]	14237	Q60688
ENSMUSG00000070990	0.184421	0	0.368841	Inf	Inf	0.879098	0.935123	4	46343609	46346412	+	2804	Foxe1	GO:0000122;GO:0000122;GO:0000981;GO:0000981;GO:0000981;GO:0000981;GO:0000981;GO:0003677;GO:0003677;GO:0003677;GO:0003700;GO:0003700;GO:0003700;GO:0003700;GO:0005634;GO:0005634;GO:0005634;GO:0005634;GO:0006355;GO:0006355;GO:0006357;GO:0006357;GO:0006357;GO:0006357;GO:0006590;GO:0009653;GO:0016477;GO:0030154;GO:0030878;GO:0030878;GO:0031069;GO:0043565;GO:0043565;GO:0043565;GO:0043565;GO:0043565;GO:…	K09398	-	COG5025	K	forkhead box E1 [Source:MGISymbol;Acc:MGI:1353500]	110805	Q8R2I0
ENSMUSG00000033837	0.0932297	0	0.186459	Inf	Inf	1	1	15	76668225	76669948	-	1365	Foxh1	GO:0000122;GO:0000122;GO:0000790;GO:0000790;GO:0001228;GO:0001228;GO:0001947;GO:0003139;GO:0003151;GO:0003215;GO:0003222;GO:0003677;GO:0003677;GO:0003677;GO:0003700;GO:0003700;GO:0003700;GO:0003700;GO:0005515;GO:0005515;GO:0005634;GO:0005634;GO:0005634;GO:0005667;GO:0005667;GO:0006355;GO:0006355;GO:0006357;GO:0007179;GO:0007179;GO:0007368;GO:0009952;GO:0019904;GO:0019904;GO:0032444;GO:0032444;GO:…	K09400	-	COG5025	K	forkhead box H1 [Source:MGISymbol;Acc:MGI:1347465]	14106	O88621;Q0VEP8
ENSMUSG00000047861	0.278645	0	0.55729	Inf	Inf	0.744005	0.830249	11	34204338	34208089	-	2357	Foxi1	GO:0000978;GO:0000978;GO:0000978;GO:0000981;GO:0001228;GO:0001228;GO:0001228;GO:0003677;GO:0003700;GO:0003700;GO:0003700;GO:0003700;GO:0005634;GO:0005634;GO:0005730;GO:0005730;GO:0006355;GO:0006355;GO:0006357;GO:0009653;GO:0030154;GO:0042472;GO:0043231;GO:0043231;GO:0043565;GO:0043565;GO:0043565;GO:0044212;GO:0045893;GO:0045944;GO:0045944;GO:0045944;	K09401	-	COG5025	K	forkhead box I1 [Source:MGISymbol;Acc:MGI:1096329]	14233	Q922I5
ENSMUSG00000034227	1.12808	0	2.25616	Inf	Inf	0.135441	0.200386	11	116330704	116335399	-	2623	Foxj1	GO:0000122;GO:0000976;GO:0000976;GO:0000978;GO:0001228;GO:0001228;GO:0002508;GO:0002635;GO:0002897;GO:0002924;GO:0003677;GO:0003700;GO:0003700;GO:0005634;GO:0005634;GO:0005634;GO:0006355;GO:0006355;GO:0006959;GO:0007368;GO:0007420;GO:0007507;GO:0030030;GO:0030036;GO:0030856;GO:0032088;GO:0033085;GO:0035089;GO:0035502;GO:0042130;GO:0043565;GO:0043565;GO:0044458;GO:0044458;GO:0045409;GO:0045893;GO:…	K09402	-	COG5025	K	forkhead box J1 [Source:MGISymbol;Acc:MGI:1347474]	15223	Q61660;Q640Q8
ENSMUSG00000039521	9.05111	0	18.1022	Inf	Inf	8.54255e-09	2.60927e-08	X	7573644	7595245	+	4577	Foxp3	GO:0000122;GO:0000978;GO:0000981;GO:0001782;GO:0001816;GO:0002262;GO:0002362;GO:0002456;GO:0002507;GO:0002513;GO:0002637;GO:0002666;GO:0002667;GO:0002669;GO:0002677;GO:0002725;GO:0002725;GO:0002851;GO:0003676;GO:0003676;GO:0003677;GO:0003677;GO:0003700;GO:0003700;GO:0003700;GO:0003700;GO:0003714;GO:0005515;GO:0005515;GO:0005634;GO:0005634;GO:0005654;GO:0005737;GO:0005737;GO:0006355;GO:0006355;GO:…	K10163	-	COG5025	K	forkhead box P3 [Source:MGISymbol;Acc:MGI:1891436]	20371	Q99JB6;Q53Z59
ENSMUSG00000074397	0.837776	0	1.67555	Inf	Inf	0.244275	0.338549	9	44433773	44441136	-	2290	Foxr1	GO:0003677;GO:0003700;GO:0005634;GO:0006355;GO:0043565;GO:0003677;GO:0003700;GO:0003700;GO:0005634;GO:0006355;GO:0006355;GO:0043565;GO:0043565;	-	-	COG5025	K	forkhead box R1 [Source:MGISymbol;Acc:MGI:2685961]	382074	Q3UTB7
ENSMUSG00000079700	2.70517	0	5.41034	Inf	Inf	0.00502922	0.0094734	17	17887852	17971677	+	1268	Fpr3	GO:0002430;GO:0004875;GO:0004930;GO:0004930;GO:0004930;GO:0004930;GO:0004982;GO:0005623;GO:0005886;GO:0006935;GO:0006935;GO:0006954;GO:0007165;GO:0007186;GO:0007186;GO:0007186;GO:0007186;GO:0007200;GO:0007204;GO:0016020;GO:0016021;GO:0016021;GO:0016021;GO:0038023;GO:0002430;GO:0004875;GO:0004930;GO:0004930;GO:0004930;GO:0004930;GO:0004982;GO:0005623;GO:0005886;GO:0006935;GO:0006935;GO:0006954;GO:…	K04173	-	NOG150376	S	formyl peptide receptor 3 [Source:MGISymbol;Acc:MGI:1194495]	14294	O08790
ENSMUSG00000048062	0.276631	0	0.553262	Inf	Inf	0.745328	0.830249	17	18021733	18022704	+	972	Fpr-rs4	GO:0002430;GO:0004875;GO:0004930;GO:0004930;GO:0004930;GO:0004930;GO:0004982;GO:0004982;GO:0005623;GO:0005886;GO:0006954;GO:0007165;GO:0007186;GO:0007186;GO:0007186;GO:0007200;GO:0007204;GO:0016020;GO:0016021;GO:0016021;GO:0016021;	K04173	-	NOG150376	S	"formyl peptide receptor, related sequence 4[Source:MGI Symbol;Acc:MGI:1278317]"	14291	A4FUQ5
ENSMUSG00000079606	0.553262	0	1.10652	Inf	Inf	0.433829	0.545565	X	48841466	48877713	-	2122	Fsip2l	GO:0003674;GO:0008150;	-	-	NOG48017	S	fibrous sheath-interacting protein 2-like[Source:MGI Symbol;Acc:MGI:2685441]	209005	A2AF73
ENSMUSG00000072249	0.0932297	0	0.186459	Inf	Inf	1	1	X	9063015	9063861	+	847	Fthl17f	GO:0004322;GO:0005506;GO:0005623;GO:0005737;GO:0006826;GO:0006826;GO:0006826;GO:0006879;GO:0006879;GO:0006879;GO:0006880;GO:0008198;GO:0008199;GO:0008199;GO:0008199;GO:0046872;GO:0055114;	-	-	-	-	"ferritin, heavy polypeptide-like 17, member F[Source:MGI Symbol;Acc:MGI:3642941]"	434729	Q3SXD2
ENSMUSG00000029054	0.269786	0	0.539572	Inf	Inf	0.749878	0.833313	4	155384980	155398112	-	2875	Gabrd	GO:0004888;GO:0004888;GO:0004890;GO:0004890;GO:0004890;GO:0004890;GO:0004890;GO:0005216;GO:0005216;GO:0005230;GO:0005230;GO:0005254;GO:0005886;GO:0005887;GO:0006811;GO:0006811;GO:0006811;GO:0006821;GO:0007165;GO:0007268;GO:0007268;GO:0007268;GO:0016020;GO:0016020;GO:0016020;GO:0016021;GO:0016021;GO:0016021;GO:0030054;GO:0030424;GO:0030425;GO:0034220;GO:0034220;GO:0034220;GO:0034707;GO:0042391;GO:…	K05184	-	NOG308574	-	"gamma-aminobutyric acid (GABA) A receptor, subunitdelta [Source:MGI Symbol;Acc:MGI:95622]"	14403	P22933;Q14AH9
ENSMUSG00000026787	0.476642	0	0.953283	Inf	Inf	0.513217	0.626948	2	22622205	22693874	+	5876	Gad2	GO:0000139;GO:0003824;GO:0003824;GO:0004351;GO:0004351;GO:0004351;GO:0005737;GO:0005737;GO:0005794;GO:0005829;GO:0005829;GO:0005829;GO:0005886;GO:0006540;GO:0006540;GO:0016020;GO:0016595;GO:0016595;GO:0016829;GO:0016831;GO:0016831;GO:0016831;GO:0019752;GO:0019752;GO:0030054;GO:0030170;GO:0030170;GO:0030170;GO:0030170;GO:0030424;GO:0030672;GO:0030672;GO:0031225;GO:0031225;GO:0031410;GO:0031410;GO:…	K01580	EC:4.1.1.15	COG0076	E	glutamic acid decarboxylase 2 [Source:MGISymbol;Acc:MGI:95634]	14417	P48320;Q548L4
ENSMUSG00000024907	0.275971	0	0.551943	Inf	Inf	0.745763	0.830469	19	3409915	3414544	-	788	Gal	GO:0004966;GO:0004966;GO:0004966;GO:0005179;GO:0005179;GO:0005179;GO:0005184;GO:0005184;GO:0005184;GO:0005184;GO:0005576;GO:0005576;GO:0005576;GO:0005615;GO:0005615;GO:0005615;GO:0005737;GO:0005737;GO:0005794;GO:0005794;GO:0006954;GO:0006954;GO:0007218;GO:0007218;GO:0007218;GO:0007218;GO:0007399;GO:0007631;GO:0007631;GO:0008285;GO:0008285;GO:0010737;GO:0010737;GO:0019933;GO:0019933;GO:0030141;GO:…	K05244	-	NOG44932	S	galanin and GMAP prepropeptide [Source:MGISymbol;Acc:MGI:95637]	14419	P47212;Q3V002
ENSMUSG00000114755	1.48646	0	2.97291	Inf	Inf	0.0963543	0.147269	15	79041885	79043558	+	1245	Galr3	GO:0004930;GO:0004930;GO:0004930;GO:0004966;GO:0004966;GO:0004966;GO:0004966;GO:0004966;GO:0004966;GO:0005886;GO:0005887;GO:0005929;GO:0005929;GO:0007165;GO:0007186;GO:0007186;GO:0007186;GO:0007187;GO:0007187;GO:0007188;GO:0007194;GO:0007194;GO:0007218;GO:0007218;GO:0008528;GO:0016020;GO:0016021;GO:0016021;GO:0016021;GO:0017046;GO:0017046;GO:0017046;GO:0045944;GO:0045944;GO:0045944;GO:0090663;GO:…	K04232	-	-	-	galanin receptor 3 [Source:MGISymbol;Acc:MGI:1329003]	14429	O88853
ENSMUSG00000000394	0.916278	0	1.83256	Inf	Inf	0.205246	0.29028	2	62474530	62483650	-	1494	Gcg	GO:0005179;GO:0005179;GO:0005179;GO:0005179;GO:0005179;GO:0005576;GO:0005576;GO:0005576;GO:0005615;GO:0005615;GO:0005737;GO:0005737;GO:0005737;GO:0007188;GO:0007188;GO:0007189;GO:0010737;GO:0010737;GO:0010800;GO:0031769;GO:0031769;GO:0032092;GO:0032099;GO:0033138;GO:0034774;GO:0035774;GO:0035774;GO:0042802;GO:0043066;GO:0043066;GO:0045722;GO:0045860;GO:0050796;GO:0051571;GO:0070374;GO:0090280;GO:…	K05259	-	NOG42743	-	glucagon [Source:MGI Symbol;Acc:MGI:95674]"	14526	P55095
ENSMUSG00000017943	0.672798	0	1.3456	Inf	Inf	0.405404	0.516828	2	163438476	163455324	+	2580	Gdap1l1	GO:0005515;GO:0016020;GO:0016021;GO:0005515;GO:0005515;GO:0016020;GO:0016021;GO:0005515;	K22077	-	NOG307949	-	ganglioside-induced differentiation-associatedprotein 1-like 1 [Source:MGI Symbol;Acc:MGI:2385163]	228858	Q3USC7
ENSMUSG00000030117	8.70753	0	17.4151	Inf	Inf	1.78467e-08	5.3528e-08	6	122605403	122610087	-	2423	Gdf3	GO:0001501;GO:0001501;GO:0001501;GO:0001654;GO:0001654;GO:0001654;GO:0001701;GO:0002021;GO:0005125;GO:0005125;GO:0005515;GO:0005576;GO:0005615;GO:0005615;GO:0005737;GO:0005737;GO:0005737;GO:0007165;GO:0007275;GO:0007492;GO:0007498;GO:0008083;GO:0008083;GO:0008083;GO:0010453;GO:0010453;GO:0010453;GO:0010862;GO:0019901;GO:0019901;GO:0019901;GO:0030509;GO:0030514;GO:0030514;GO:0030514;GO:0030903;GO:…	K22672	-	NOG255568	-	growth differentiation factor 3 [Source:MGISymbol;Acc:MGI:95686]	14562	Q07104
ENSMUSG00000035582	0.276631	0	0.553262	Inf	Inf	0.745328	0.830249	7	97919955	98049663	+	3053	Gdpd4	GO:0003674;GO:0005575;GO:0005737;GO:0006629;GO:0006629;GO:0008081;GO:0008081;GO:0008150;GO:0016020;GO:0016021;GO:0016787;GO:0046872;GO:0003674;GO:0005575;GO:0005737;GO:0006629;GO:0006629;GO:0008081;GO:0008081;GO:0008150;GO:0016020;GO:0016021;GO:0016787;GO:0046872;	-	-	COG0584	C	glycerophosphodiester phosphodiesterase domaincontaining 4 [Source:MGI Symbol;Acc:MGI:3606573]	233537	Q3TT99
ENSMUSG00000051136	0.372919	0	0.745838	Inf	Inf	0.62287	0.728908	3	27371351	27378010	+	4433	Ghsr	GO:0001616;GO:0001616;GO:0001616;GO:0001616;GO:0001616;GO:0001616;GO:0004930;GO:0004930;GO:0004930;GO:0004930;GO:0004930;GO:0005886;GO:0005886;GO:0005886;GO:0007165;GO:0007186;GO:0007186;GO:0007186;GO:0007186;GO:0007186;GO:0007186;GO:0007186;GO:0007283;GO:0007565;GO:0007611;GO:0007611;GO:0008154;GO:0008154;GO:0008154;GO:0008343;GO:0009725;GO:0009725;GO:0009725;GO:0009755;GO:0009755;GO:0009755;GO:…	K04284	-	NOG303294	-	growth hormone secretagogue receptor [Source:MGISymbol;Acc:MGI:2441906]	208188	Q99P50;Q0VBE5
ENSMUSG00000042367	10.9943	0	21.9886	Inf	Inf	1.50834e-10	5.13704e-10	4	127325235	127330844	-	1966	Gjb3	GO:0001890;GO:0005515;GO:0005737;GO:0005886;GO:0005911;GO:0005921;GO:0005921;GO:0005922;GO:0005922;GO:0007154;GO:0007154;GO:0016020;GO:0016021;GO:0030054;GO:0030054;GO:0043231;GO:0001701;GO:0001890;GO:0005515;GO:0005737;GO:0005886;GO:0005911;GO:0005921;GO:0005921;GO:0005921;GO:0005922;GO:0005922;GO:0007154;GO:0007154;GO:0007283;GO:0016020;GO:0016021;GO:0030054;GO:0030054;GO:0030054;GO:0043231;GO:…	K07622	-	NOG39157	S	"gap junction protein, beta 3 [Source:MGISymbol;Acc:MGI:95721]"	14620	P28231
ENSMUSG00000020213	0.184371	0	0.368743	Inf	Inf	0.879126	0.935123	10	112060189	112078510	+	896	Glipr1l1	GO:0001669;GO:0001669;GO:0003674;GO:0005576;GO:0005576;GO:0005576;GO:0005615;GO:0005886;GO:0007338;GO:0007339;GO:0016020;GO:0031410;GO:0045121;GO:0097224;	-	-	COG2340	S	GLI pathogenesis-related 1 like 1 [Source:MGISymbol;Acc:MGI:1916536]	69286	Q9DAG6
ENSMUSG00000031163	0.672798	0	1.3456	Inf	Inf	0.405404	0.516828	X	8004200	8018492	-	673	Glod5	GO:0003674;GO:0005575;GO:0008150;	-	-	COG0346	E	glyoxalase domain containing 5 [Source:MGISymbol;Acc:MGI:1917074]	69824	Q9D8I3
ENSMUSG00000000263	0.0921857	0	0.184371	Inf	Inf	1	1	11	55514238	55608198	-	2414	Glra1	GO:0004888;GO:0004888;GO:0005216;GO:0005216;GO:0005230;GO:0005230;GO:0005886;GO:0005887;GO:0005887;GO:0006811;GO:0006811;GO:0006811;GO:0016020;GO:0016021;GO:0016021;GO:0016021;GO:0016594;GO:0016594;GO:0022824;GO:0022824;GO:0034220;GO:0034220;GO:0001508;GO:0001964;GO:0001964;GO:0002087;GO:0004888;GO:0004888;GO:0005216;GO:0005216;GO:0005230;GO:0005230;GO:0005254;GO:0005254;GO:0005886;GO:0005887;GO:…	-	-	NOG265706	-	"glycine receptor, alpha 1 subunit [Source:MGISymbol;Acc:MGI:95747]"	-	-
ENSMUSG00000018595	0.449644	0	0.899287	Inf	Inf	0.528278	0.639407	X	136757674	136780141	-	2010	Glra4	GO:0004888;GO:0004888;GO:0005216;GO:0005216;GO:0005230;GO:0005230;GO:0005254;GO:0005254;GO:0005886;GO:0005887;GO:0005887;GO:0005887;GO:0005887;GO:0006811;GO:0006811;GO:0006811;GO:0006821;GO:0007165;GO:0007218;GO:0007268;GO:0016020;GO:0016021;GO:0016021;GO:0016021;GO:0016594;GO:0016594;GO:0016594;GO:0016934;GO:0022824;GO:0022824;GO:0030054;GO:0030425;GO:0034220;GO:0034220;GO:0034220;GO:0034707;GO:…	K05271	-	NOG265706	-	"glycine receptor, alpha 4 subunit [Source:MGISymbol;Acc:MGI:95750]"	14657	Q61603;Q2TB05
ENSMUSG00000063683	0.0922104	0	0.184421	Inf	Inf	1	1	19	12633308	12653911	+	4780	Glyat	GO:0005739;GO:0005739;GO:0005739;GO:0005739;GO:0005739;GO:0006544;GO:0006544;GO:0006544;GO:0009636;GO:0016740;GO:0016746;GO:0032787;GO:0047961;GO:0047961;GO:0047961;GO:0047961;GO:0047961;GO:0047962;GO:0047962;GO:0047962;GO:1901787;GO:1901787;GO:0005739;GO:0005739;GO:0005739;GO:0005739;GO:0006544;GO:0006544;GO:0009636;GO:0016740;GO:0016746;GO:0032787;GO:0047961;GO:0047961;GO:0047961;GO:0047961;GO:…	K00628	-	NOG48018	-	glycine-N-acyltransferase [Source:MGISymbol;Acc:MGI:2147502]	107146	Q91XE0
ENSMUSG00000069518	3.27147	0	6.54295	Inf	Inf	0.00155037	0.00309687	10	116956824	116972609	-	156	Gm10271	GO:0003674;GO:0005575;GO:0008150;GO:0016020;GO:0016021;	-	-	-	-	predicted gene 10271 [Source:MGISymbol;Acc:MGI:3642827]	-	-
ENSMUSG00000092116	0.0922104	0	0.184421	Inf	Inf	1	1	13	98489348	98492001	-	527	Gm10320	GO:0005086;GO:0005783;GO:0005784;GO:0005784;GO:0005784;GO:0006616;GO:0006886;GO:0006886;GO:0015031;GO:0016020;GO:0016021;GO:0031204;GO:0031205;	-	-	-	-	predicted pseudogene 10320 [Source:MGISymbol;Acc:MGI:3642323]	-	-
ENSMUSG00000066027	0.279689	0	0.559378	Inf	Inf	0.743322	0.830249	12	88175589	88182108	-	2975	Gm10436	GO:0003674;GO:0005737;GO:0008150;GO:0003674;GO:0005737;GO:0008150;GO:0003674;GO:0005737;GO:0008150;GO:0003674;GO:0005737;GO:0008150;GO:0008284;GO:0008284;GO:0043066;GO:0043066;GO:0045596;GO:0045596;GO:0045892;GO:0045892;GO:0003674;GO:0005737;GO:0008150;GO:0003674;GO:0005737;GO:0008150;GO:0003674;GO:0005737;GO:0008150;	-	-	-	-	predicted gene 10436 [Source:MGISymbol;Acc:MGI:3704393]	100039315	L7N1Y3
ENSMUSG00000073682	0.276557	0	0.553114	Inf	Inf	0.745376	0.830249	4	155614413	155645408	-	237	Gm10563	GO:0003674;GO:0005575;GO:0008150;	-	-	-	-	predicted gene 10563 [Source:MGISymbol;Acc:MGI:3642630]	-	-
ENSMUSG00000096596	0.288342	0	0.576684	Inf	Inf	0.737737	0.826496	4	42612121	42613253	+	869	Gm10591	GO:0002548;GO:0005125;GO:0005576;GO:0005576;GO:0005576;GO:0005615;GO:0005615;GO:0006935;GO:0006954;GO:0006954;GO:0006955;GO:0006955;GO:0007186;GO:0008009;GO:0008009;GO:0008009;GO:0008009;GO:0009897;GO:0030593;GO:0030595;GO:0031732;GO:0031732;GO:0042379;GO:0043547;GO:0045638;GO:0048020;GO:0048247;GO:0060326;GO:0060326;GO:0070098;GO:0070374;GO:0071346;GO:0071347;GO:0071356;	K16062	-	-	-	predicted gene 10591 [Source:MGISymbol;Acc:MGI:3711256]	100504239	P86792;P86793
ENSMUSG00000091028	0.0899287	0	0.179857	Inf	Inf	1	1	9	3000922	3002330	+	651	Gm10722	GO:0003674;GO:0005575;GO:0008150;GO:0016020;GO:0016021;	-	-	-	-	predicted gene 10722 [Source:MGISymbol;Acc:MGI:3642024]	-	-
ENSMUSG00000074847	0.466149	0	0.932297	Inf	Inf	0.51896	0.63208	13	65259539	65260826	+	1203	Gm10775	GO:0003674;GO:0005575;GO:0008150;	-	-	-	-	predicted gene 10775 [Source:MGISymbol;Acc:MGI:3642324]	-	-
ENSMUSG00000079546	0.0932297	0	0.186459	Inf	Inf	1	1	16	77588578	77602094	-	96	Gm11146	GO:0003674;GO:0005575;GO:0008150;	-	-	-	-	predicted gene 11146 [Source:MGISymbol;Acc:MGI:3779400]	-	-
ENSMUSG00000096385	0.185415	0	0.370831	Inf	Inf	0.878534	0.935123	9	3003346	3006948	+	1892	Gm11168	GO:0003674;GO:0005575;GO:0008150;GO:0016020;GO:0016021;GO:0003674;GO:0005575;GO:0008150;GO:0016020;GO:0016021;GO:0003674;GO:0005575;GO:0008150;GO:0016020;GO:0016021;GO:0003674;GO:0005575;GO:0008150;GO:0016020;GO:0016021;	-	-	-	-	predicted gene 11168 [Source:MGISymbol;Acc:MGI:3779420]	-	-
ENSMUSG00000098456	1.46573	0	2.93146	Inf	Inf	0.0652013	0.103237	11	33275758	33276737	-	980	Gm12117	GO:0004365;GO:0005829;GO:0006096;GO:0016620;GO:0016620;GO:0055114;GO:0055114;	-	-	-	-	predicted gene 12117 [Source:MGISymbol;Acc:MGI:3652019]	-	-
ENSMUSG00000070908	0.184371	0	0.368743	Inf	Inf	0.879126	0.935123	4	88805531	88808380	+	2850	Gm13288	GO:0002250;GO:0002286;GO:0002323;GO:0005125;GO:0005125;GO:0005126;GO:0005126;GO:0005132;GO:0005576;GO:0005576;GO:0005576;GO:0005615;GO:0005615;GO:0006952;GO:0006952;GO:0006959;GO:0019221;GO:0030183;GO:0033141;GO:0042100;GO:0043330;GO:0051607;	-	-	-	-	predicted gene 13288 [Source:MGISymbol;Acc:MGI:3701985]	668208	Q8CD73
ENSMUSG00000095872	0.184371	0	0.368743	Inf	Inf	0.879126	0.935123	X	147765991	147833456	+	2043	Gm15128	GO:0003674;GO:0005575;GO:0008150;GO:0003674;GO:0005575;GO:0008150;	-	-	-	-	predicted gene 15128 [Source:MGISymbol;Acc:MGI:3712219]	434863	A2ADW8
ENSMUSG00000078972	0.0932297	0	0.186459	Inf	Inf	1	1	2	155940728	155942750	+	1380	Gm15557	GO:0003674;GO:0005575;GO:0008150;	-	-	NOG129144	S	predicted gene 15557 [Source:MGISymbol;Acc:MGI:3783006]	-	-
ENSMUSG00000081650	0.0922104	0	0.184421	Inf	Inf	1	1	17	35220834	35224134	+	567	Gm16181	GO:0003674;GO:0005575;GO:0008150;	-	-	-	-	predicted gene 16181 [Source:MGISymbol;Acc:MGI:3802038]	-	-
ENSMUSG00000093954	0.096114	0	0.192228	Inf	Inf	1	1	14	69363504	69503362	-	7788	Gm16867	GO:0005381;GO:0005381;GO:0005739;GO:0005739;GO:0005743;GO:0005743;GO:0006811;GO:0016020;GO:0016021;GO:0048250;GO:0048250;GO:0055072;GO:0005381;GO:0005381;GO:0005739;GO:0005739;GO:0005743;GO:0005743;GO:0006811;GO:0016020;GO:0016021;GO:0048250;GO:0048250;GO:0055072;GO:0005381;GO:0005381;GO:0005739;GO:0005739;GO:0005743;GO:0005743;GO:0006811;GO:0016020;GO:0016021;GO:0048250;GO:0048250;GO:0055072;GO:…	-	-	NOG261622	-	"predicted gene, 16867 [Source:MGISymbol;Acc:MGI:4439791]"	-	-
ENSMUSG00000091897	0.0899287	0	0.179857	Inf	Inf	1	1	5	15028950	15032998	-	1162	Gm17019	-	-	-	-	-	predicted gene 17019 [Source:MGISymbol;Acc:MGI:4868370]	66773	K7N6W5
ENSMUSG00000092609	0.276557	0	0.553114	Inf	Inf	0.745376	0.830249	17	34969912	34972136	+	564	Gm20481	-	-	-	-	-	predicted gene 20481 [Source:MGISymbol;Acc:MGI:5141946]	-	-
ENSMUSG00000096878	0.474385	0	0.948769	Inf	Inf	0.51444	0.628246	5	15577333	15582078	+	1141	Gm21083	-	-	-	-	-	"predicted gene, 21083 [Source:MGISymbol;Acc:MGI:5434438]"	105242399	A0A0G2JFD5
ENSMUSG00000096045	0.0932297	0	0.186459	Inf	Inf	1	1	5	25982030	25988650	-	2996	Gm21698	-	-	-	-	-	"predicted gene, 21698 [Source:MGISymbol;Acc:MGI:5435053]"	100862388	-
ENSMUSG00000094027	9.41115	0	18.8223	Inf	Inf	4.00693e-09	1.24923e-08	13	120214593	120215947	-	830	Gm21762	-	-	-	-	-	"predicted gene, 21762 [Source:MGISymbol;Acc:MGI:5433926]"	-	-
ENSMUSG00000096240	0.0932297	0	0.186459	Inf	Inf	1	1	2	67413725	67433086	+	135	Gm21830	GO:0016020;GO:0016021;	-	-	-	-	"predicted gene, 21830 [Source:MGISymbol;Acc:MGI:5433994]"	-	-
ENSMUSG00000096330	0.372502	0	0.745004	Inf	Inf	0.623129	0.729018	13	98279887	98307154	+	1359	Gm21976	GO:0003674;GO:0005515;GO:0005575;GO:0008150;GO:0016020;GO:0016021;GO:0003674;GO:0005575;GO:0008150;GO:0003674;GO:0005515;GO:0005575;GO:0008150;	-	-	-	-	predicted gene 21976 [Source:MGISymbol;Acc:MGI:5439445]	102637808	J3QNN2
ENSMUSG00000074735	0.1883	0	0.376599	Inf	Inf	0.876909	0.935123	2	150254518	150255591	-	990	Gm21994	GO:0003676;GO:0003676;GO:0003700;GO:0005634;GO:0006355;GO:0043565;	-	-	-	-	predicted gene 21994 [Source:MGISymbol;Acc:MGI:5439751]	-	-
ENSMUSG00000097854	0.186459	0	0.372919	Inf	Inf	0.877944	0.935123	10	79910856	79911140	+	285	Gm26602	-	-	-	-	-	"predicted gene, 26602 [Source:MGISymbol;Acc:MGI:5477096]"	-	-
ENSMUSG00000098715	6.15	0	12.3	Inf	Inf	4.58434e-05	0.000106976	6	48718607	48752644	+	989	Gm28053	-	-	-	-	-	"predicted gene, 28053 [Source:MGISymbol;Acc:MGI:5547789]"	-	-
ENSMUSG00000109903	6.60247	0	13.2049	Inf	Inf	1.46292e-06	3.86298e-06	5	16791810	16882052	+	2987	Gm28710	GO:0005509;GO:0005509;GO:0005886;GO:0005886;GO:0005887;GO:0007155;GO:0007155;GO:0007155;GO:0007156;GO:0007156;GO:0007605;GO:0007605;GO:0016020;GO:0016020;GO:0016020;GO:0016021;GO:0032420;GO:0032420;GO:0048839;GO:0048839;	-	-	-	-	predicted gene 28710 [Source:MGISymbol;Acc:MGI:5579416]	-	-
ENSMUSG00000090487	0.0921857	0	0.184371	Inf	Inf	1	1	14	3030002	3038762	+	1767	Gm2888	GO:0003674;GO:0005575;GO:0008150;GO:0016020;GO:0016021;GO:0003674;GO:0005575;GO:0008150;	-	-	-	-	predicted gene 2888 [Source:MGISymbol;Acc:MGI:3781066]	100040657	-
ENSMUSG00000115726	0.364229	0	0.728458	Inf	Inf	0.628328	0.732039	14	33988417	34015182	-	2555	Gm30083	GO:0004888;GO:0005886;GO:0009986;GO:0016020;GO:0016021;GO:0016021;GO:0016021;GO:0038023;GO:0038023;GO:1901998;	-	-	-	-	"predicted gene, 30083 [Source:MGISymbol;Acc:MGI:5589242]"	102631856	-
ENSMUSG00000110266	0.672798	0	1.3456	Inf	Inf	0.405404	0.516828	9	51130307	51165517	-	8516	Gm32742	-	-	-	-	-	"predicted gene, 32742 [Source:MGISymbol;Acc:MGI:5591901]"	102635385	-
ENSMUSG00000095026	0.274349	0	0.548699	Inf	Inf	0.746835	0.831069	8	70718543	70722634	+	1151	Gm3336	GO:0003674;GO:0005575;GO:0008150;GO:0016020;GO:0016021;GO:0003674;GO:0005575;GO:0008150;GO:0016020;GO:0016021;	-	-	-	-	predicted gene 3336 [Source:MGISymbol;Acc:MGI:3781514]	100502950	J3QMQ6
ENSMUSG00000109809	0.462848	0	0.925695	Inf	Inf	0.520795	0.633658	1	54443404	54456763	-	825	Gm34066	-	-	-	-	-	"predicted gene, 34066 [Source:MGISymbol;Acc:MGI:5593225]"	-	-
ENSMUSG00000116780	0.184371	0	0.368743	Inf	Inf	0.879126	0.935123	17	14964242	14978790	-	749	Gm3417	GO:0003774;GO:0005515;GO:0005737;GO:0005856;GO:0005868;GO:0005874;GO:0007018;GO:0016020;GO:0019898;GO:0030286;GO:0036126;GO:0003774;GO:0005515;GO:0005737;GO:0005856;GO:0005868;GO:0005874;GO:0007018;GO:0016020;GO:0019898;GO:0030286;GO:0036126;GO:0003674;GO:0005575;GO:0008150;	-	-	-	-	predicted gene 3417 [Source:MGISymbol;Acc:MGI:3781595]	100041586	P11985
ENSMUSG00000107167	0.372919	0	0.745838	Inf	Inf	0.62287	0.728908	2	34833007	34839728	+	1658	Gm34653	GO:0000139;GO:0005783;GO:0005794;GO:0005794;GO:0006486;GO:0006486;GO:0006486;GO:0006493;GO:0008375;GO:0008376;GO:0008378;GO:0008378;GO:0008532;GO:0016020;GO:0016020;GO:0016020;GO:0016021;GO:0016740;GO:0016757;GO:0016758;GO:0030311;	K03766	EC:2.4.1.206	-	-	"predicted gene, 34653 [Source:MGISymbol;Acc:MGI:5593812]"	102637973	A0A1L1SR01
ENSMUSG00000090363	6.59691	0	13.1938	Inf	Inf	2.80683e-06	7.26255e-06	14	7153511	7174533	-	1861	Gm3512	GO:0003674;GO:0005575;GO:0008150;GO:0003674;GO:0005575;GO:0008150;	-	-	-	-	predicted gene 3512 [Source:MGISymbol;Acc:MGI:3781689]	-	-
ENSMUSG00000078240	0.184371	0	0.368743	Inf	Inf	0.879126	0.935123	18	34736359	34738014	+	1656	Gm3550	GO:0002181;GO:0003735;GO:0003735;GO:0003735;GO:0003735;GO:0005840;GO:0005840;GO:0005840;GO:0006412;GO:0006412;GO:0022625;	-	-	-	-	predicted gene 3550 [Source:MGISymbol;Acc:MGI:3781727]	-	-
ENSMUSG00000095029	0.276557	0	0.553114	Inf	Inf	0.745376	0.830249	13	120026439	120027011	-	573	Gm36079	GO:0038023;GO:0038023;	-	-	-	-	"predicted gene, 36079 [Source:MGISymbol;Acc:MGI:5595238]"	102639868	Q3T9V6
ENSMUSG00000116079	0.096114	0	0.192228	Inf	Inf	1	1	15	77599258	77602854	+	520	Gm36245	GO:0016020;GO:0016021;GO:0016021;GO:0016021;	-	-	-	-	"predicted gene, 36245 [Source:MGISymbol;Acc:MGI:5595404]"	102640092	-
ENSMUSG00000079584	0.570915	0	1.14183	Inf	Inf	0.425419	0.53805	X	57409154	57488767	+	2156	Gm364	GO:0003674;GO:0016020;GO:0016020;GO:0016021;GO:0016021;GO:0016021;GO:0072657;	K17086	-	NOG315241	-	predicted gene 364 [Source:MGISymbol;Acc:MGI:2685210]	245423	A2AFI6
ENSMUSG00000108622	0.0921857	0	0.184371	Inf	Inf	1	1	7	44236177	44243191	+	1698	Gm36864	GO:0016020;GO:0016021;GO:0016020;GO:0016021;	-	-	-	-	"predicted gene, 36864 [Source:MGISymbol;Acc:MGI:5596023]"	102640913	-
ENSMUSG00000111709	0.917875	0	1.83575	Inf	Inf	0.204851	0.289746	9	78257129	78269166	+	874	Gm3776	GO:0003674;GO:0004364;GO:0004364;GO:0004364;GO:0004364;GO:0005515;GO:0005575;GO:0005829;GO:0006749;GO:0006805;GO:0008150;GO:0016740;	-	-	-	-	predicted gene 3776 [Source:MGISymbol;Acc:MGI:3826440]	100042295	Q6P8Q0
ENSMUSG00000092019	0.096114	0	0.192228	Inf	Inf	1	1	12	87618869	87622955	+	1850	Gm4027	GO:0003674;GO:0003723;GO:0003723;GO:0003743;GO:0003743;GO:0003743;GO:0005575;GO:0006412;GO:0006413;GO:0006413;GO:0006413;GO:0008150;	-	-	-	-	predicted gene 4027 [Source:MGISymbol;Acc:MGI:3782201]	100042776	Q3UT53
ENSMUSG00000117495	0.636103	0	1.27221	Inf	Inf	0.36378	0.473011	17	33467850	33468686	-	837	Gm4125	GO:0003700;GO:0006355;	-	-	-	-	predicted gene 4125 [Source:MGISymbol;Acc:MGI:3782301]	-	-
ENSMUSG00000110100	0.096114	0	0.192228	Inf	Inf	1	1	1	80449597	80461448	-	594	Gm45261	-	-	-	-	-	predicted gene 45261 [Source:MGISymbol;Acc:MGI:5791097]	-	-
ENSMUSG00000031640	0.276606	0	0.553213	Inf	Inf	0.745344	0.830249	8	45269671	45308466	-	2753	Gm45753	GO:0004497;GO:0004497;GO:0005506;GO:0016491;GO:0016705;GO:0020037;GO:0046872;GO:0055114;GO:0055114;	-	-	COG5640	O	predicted gene 45753 [Source:MGISymbol;Acc:MGI:5804868]	-	-
ENSMUSG00000086056	0.553114	0	1.10623	Inf	Inf	0.4339	0.545565	1	166483613	166497588	-	1744	Gm4846	GO:0004497;GO:0004497;GO:0004499;GO:0004499;GO:0004499;GO:0004499;GO:0005575;GO:0005783;GO:0005789;GO:0016020;GO:0016021;GO:0016491;GO:0031090;GO:0043231;GO:0050660;GO:0050660;GO:0050661;GO:0050661;GO:0055114;GO:0055114;GO:0055114;	K00485	EC:1.14.13.8	COG2072	P	predicted gene 4846 [Source:MGISymbol;Acc:MGI:3643319]	226601	B2RWH8
ENSMUSG00000061707	0.0921857	0	0.184371	Inf	Inf	1	1	5	145029600	145032754	-	1119	Gm4871	GO:0003674;GO:0005575;GO:0008150;	-	-	-	-	predicted gene 4871 [Source:MGISymbol;Acc:MGI:3648713]	231885	D3Z0W7
ENSMUSG00000062593	0.0932297	0	0.186459	Inf	Inf	1	1	10	51480612	51496613	+	1990	Gm49339	GO:0016020;GO:0016021;GO:0001780;GO:0002250;GO:0002376;GO:0002437;GO:0005886;GO:0006954;GO:0007596;GO:0009611;GO:0009624;GO:0009897;GO:0009991;GO:0016020;GO:0016021;GO:0032496;GO:0035739;GO:0035740;GO:0042092;GO:0042107;GO:0050755;GO:0051707;GO:0071222;GO:0001780;GO:0002250;GO:0002376;GO:0002437;GO:0005886;GO:0006954;GO:0007596;GO:0009611;GO:0009624;GO:0009897;GO:0009991;GO:0016020;GO:0016021;GO:…	K06512	-	-	-	"predicted gene, 49339 [Source:MGISymbol;Acc:MGI:6121530]"	14728	Q64281
ENSMUSG00000108596	1.11956	0	2.23911	Inf	Inf	0.136841	0.202185	7	128062683	128128160	+	4803	Gm49368	GO:0003735;GO:0003735;GO:0005840;GO:0005840;GO:0006412;GO:0006412;GO:0007155;GO:0007155;GO:0007155;GO:0007229;GO:0008305;GO:0008305;GO:0016020;GO:0016021;GO:0003735;GO:0003735;GO:0005840;GO:0005840;GO:0006412;GO:0006412;	-	-	-	-	"predicted gene, 49368 [Source:MGISymbol;Acc:MGI:6121583]"	-	-
ENSMUSG00000113149	0.0921857	0	0.184371	Inf	Inf	1	1	12	69182834	69197104	-	1147	Gm49383	-	-	-	-	-	"predicted gene, 49383 [Source:MGISymbol;Acc:MGI:6121605]"	-	-
ENSMUSG00000085601	0.276631	0	0.553262	Inf	Inf	0.745328	0.830249	7	19099046	19118368	-	4695	Gm4969	GO:0003674;GO:0003677;GO:0005575;GO:0005634;GO:0008150;GO:0046983;GO:0046983;GO:0003674;GO:0005575;GO:0008150;	-	-	-	-	predicted gene 4969 [Source:MGISymbol;Acc:MGI:3647482]	243866	-
ENSMUSG00000093847	1.47579	0	2.95159	Inf	Inf	0.0643928	0.10214	12	88320122	88324026	-	1856	Gm5039	GO:0003723;GO:0003723;GO:0003743;GO:0003743;GO:0003743;GO:0006412;GO:0006413;GO:0006413;GO:0006413;GO:0003723;GO:0003723;GO:0003743;GO:0003743;GO:0003743;GO:0006412;GO:0006413;GO:0006413;GO:0006413;	-	-	-	-	predicted gene 5039 [Source:MGISymbol;Acc:MGI:3648085]	-	-
ENSMUSG00000069355	9.34827	0	18.6965	Inf	Inf	4.67943e-09	1.45196e-08	5	10242041	10246526	-	858	Gm5152	-	-	-	-	-	predicted gene 5152 [Source:MGISymbol;Acc:MGI:3643407]	-	-
ENSMUSG00000098549	0.839067	0	1.67813	Inf	Inf	0.362968	0.472288	1	45889525	45890273	-	749	Gm5269	GO:0003676;GO:0003676;	-	-	-	-	predicted gene 5269 [Source:MGISymbol;Acc:MGI:3646793]	-	-
ENSMUSG00000096486	0.186459	0	0.372919	Inf	Inf	0.877944	0.935123	10	96136603	96136914	+	312	Gm5426	GO:0000276;GO:0000276;GO:0000276;GO:0000276;GO:0005739;GO:0006754;GO:0006811;GO:0015078;GO:0015078;GO:0015986;GO:0015986;GO:0015986;GO:0015986;GO:0016020;GO:0045263;	-	-	-	-	predicted pseudogene 5426 [Source:MGISymbol;Acc:MGI:3646788]	-	-
ENSMUSG00000096798	0.0932297	0	0.186459	Inf	Inf	1	1	5	146167976	146170721	-	1154	Gm6309	GO:0003674;GO:0005085;GO:0005575;GO:0008150;	-	-	-	-	predicted gene 6309 [Source:MGISymbol;Acc:MGI:3643357]	622306	-
ENSMUSG00000096344	0.368599	0	0.737197	Inf	Inf	0.625569	0.729741	5	146481965	146484704	+	1171	Gm6408	GO:0005085;	-	-	-	-	predicted gene 6408 [Source:MGISymbol;Acc:MGI:3779591]	623198	J3QNG1
ENSMUSG00000090744	0.576684	0	1.15337	Inf	Inf	0.433388	0.545398	7	41545674	41573662	-	1892	Gm6871	GO:0003676;GO:0003676;GO:0005575;GO:0006355;GO:0006355;GO:0046872;GO:0003676;GO:0003676;GO:0005575;GO:0006355;GO:0006355;GO:0046872;GO:0005575;GO:0005575;	-	-	-	-	predicted gene 6871 [Source:MGISymbol;Acc:MGI:3643456]	102642386	L7N1Z0
ENSMUSG00000092243	0.375803	0	0.751606	Inf	Inf	0.621084	0.727592	17	36109719	36129425	-	927	Gm7030	GO:0001916;GO:0002476;GO:0005615;GO:0009897;GO:0001916;GO:0002476;GO:0005615;GO:0009897;GO:0001916;GO:0002476;GO:0005615;GO:0009897;	K06751	-	-	-	predicted gene 7030 [Source:MGISymbol;Acc:MGI:3647514]	630294	Q0WXH6
ENSMUSG00000059645	3.08778	0	6.17557	Inf	Inf	0.00228052	0.00446226	5	26257691	26264308	+	2995	Gm7361	GO:0003674;GO:0005575;GO:0008150;	-	-	-	-	predicted gene 7361 [Source:MGISymbol;Acc:MGI:3805965]	664837	D3Z6R1
ENSMUSG00000096446	0.0932297	0	0.186459	Inf	Inf	1	1	14	43100601	43115190	+	1761	Gm8104	-	-	-	-	-	predicted gene 8104 [Source:MGISymbol;Acc:MGI:3649000]	101056159	-
ENSMUSG00000095799	0.096114	0	0.192228	Inf	Inf	1	1	12	88249666	88250100	-	435	Gm8332	GO:0003674;GO:0003723;GO:0003723;GO:0003743;GO:0003743;GO:0003743;GO:0005575;GO:0006412;GO:0006413;GO:0006413;GO:0006413;GO:0008150;	-	-	-	-	predicted pseudogene 8332 [Source:MGISymbol;Acc:MGI:3644018]	-	-
ENSMUSG00000073234	3.45518	0	6.91036	Inf	Inf	0.001054	0.00215273	5	5573799	5576203	+	1268	Gm8773	-	-	-	NOG118751	S	predicted gene 8773 [Source:MGISymbol;Acc:MGI:3646213]	667705	-
ENSMUSG00000096846	0.359715	0	0.71943	Inf	Inf	0.631211	0.734183	5	11256033	11260494	+	730	Gm8890	-	-	-	-	-	predicted gene 8890 [Source:MGISymbol;Acc:MGI:3779817]	-	-
ENSMUSG00000094105	0.0899287	0	0.179857	Inf	Inf	1	1	5	11681959	11686856	+	1167	Gm8922	-	-	-	-	-	predicted gene 8922 [Source:MGISymbol;Acc:MGI:3779821]	668008	-
ENSMUSG00000072476	0.384456	0	0.768912	Inf	Inf	0.6158	0.722556	6	76495432	76497784	-	2353	Gm9008	GO:0016020;GO:0016021;	-	-	-	-	predicted pseudogene 9008 [Source:MGISymbol;Acc:MGI:3644000]	-	-
ENSMUSG00000112781	0.0922104	0	0.184421	Inf	Inf	1	1	10	118340847	118343255	-	2409	Gm9046	GO:0003677;GO:0003677;	-	-	-	-	predicted gene 9046 [Source:MGISymbol;Acc:MGI:3647143]	-	-
ENSMUSG00000107280	0.0921857	0	0.184371	Inf	Inf	1	1	8	69427980	69453565	-	2512	Gm9495	GO:0003674;GO:0005515;GO:0005575;GO:0008150;	K17299	-	-	-	predicted gene 9495 [Source:MGISymbol;Acc:MGI:3779905]	670593	A0A0J9YUZ3
ENSMUSG00000115483	0.737584	0	1.47517	Inf	Inf	0.298078	0.401217	14	43275036	43306011	+	2661	Gm9732	GO:0003674;GO:0005575;GO:0008150;	-	-	-	-	predicted gene 9732 [Source:MGISymbol;Acc:MGI:3796514]	-	-
ENSMUSG00000033219	0.184421	0	0.368841	Inf	Inf	0.879098	0.935123	5	14910122	14914899	-	1284	Gm9758	GO:0003674;GO:0005575;GO:0008150;	-	-	NOG316405	-	predicted gene 9758 [Source:MGISymbol;Acc:MGI:3704245]	381714	Q80ZT2
ENSMUSG00000094800	0.460953	0	0.921907	Inf	Inf	0.521855	0.634183	14	26027282	26042711	-	1402	Gm9780	GO:0003674;GO:0005576;GO:0008150;GO:0003674;GO:0005575;GO:0008150;	-	-	-	-	predicted gene 9780 [Source:MGISymbol;Acc:MGI:3710532]	100039175	Q8K262
ENSMUSG00000068349	0.18544	0	0.37088	Inf	Inf	0.87852	0.935123	15	74813452	74818815	-	1152	Gml	GO:0003674;GO:0005575;GO:0008150;GO:0003674;GO:0005575;GO:0008150;GO:0003674;GO:0005575;GO:0008150;	-	-	-	-	glycosylphosphatidylinositol anchored molecule like[Source:MGI Symbol;Acc:MGI:3644767]	625599	E9PX31
ENSMUSG00000068600	0.664991	0	1.32998	Inf	Inf	0.351949	0.461048	15	74819071	74834871	+	1392	Gml2	GO:0003674;GO:0005575;GO:0008150;GO:0003674;GO:0005575;GO:0008150;	-	-	-	-	glycosylphosphatidylinositol anchored molecule like2 [Source:MGI Symbol;Acc:MGI:1341831]	15202	G5E8L7;Q9DAP4
ENSMUSG00000039720	0.576684	0	1.15337	Inf	Inf	0.433388	0.545398	8	27197459	27223828	-	1822	Got1l1	GO:0003824;GO:0003824;GO:0004069;GO:0004069;GO:0005737;GO:0005829;GO:0006520;GO:0006520;GO:0006532;GO:0008483;GO:0008483;GO:0008483;GO:0009058;GO:0009058;GO:0016740;GO:0030170;GO:0030170;	-	-	COG1448	E	glutamic-oxaloacetic transaminase 1-like 1[Source:MGI Symbol;Acc:MGI:1923865]	76615	Q7TSV6
ENSMUSG00000050761	0.186459	0	0.372919	Inf	Inf	0.877944	0.935123	16	18620317	18622403	-	2087	Gp1bb	GO:0005887;GO:0007155;GO:0007155;GO:0007596;GO:0007599;GO:0016020;GO:0016021;GO:0042802;GO:0016020;GO:0016021;GO:0042802;	K06262	-	NOG266400	-	"glycoprotein Ib, beta polypeptide [Source:MGISymbol;Acc:MGI:107852]"	14724	P56400
ENSMUSG00000000544	1.93935	0	3.8787	Inf	Inf	0.0244595	0.0418173	1	166130238	166166510	+	2742	Gpa33	GO:0005887;GO:0005887;GO:0016020;GO:0016021;GO:0005887;GO:0005887;GO:0005887;GO:0005887;GO:0016020;GO:0016021;	K06790	-	NOG44728	-	glycoprotein A33 (transmembrane) [Source:MGISymbol;Acc:MGI:1891703]	59290	Q9JKA5;A0A0R4J209
ENSMUSG00000022112	0.553114	0	1.10623	Inf	Inf	0.4339	0.545565	14	115092215	116525179	+	4453	Gpc5	GO:0005886;GO:0009966;GO:0009966;GO:0016020;GO:0031225;GO:0046658;GO:0046658;GO:0062023;GO:0062023;GO:0005886;GO:0009966;GO:0009966;GO:0016020;GO:0031225;GO:0046658;GO:0046658;GO:0062023;GO:0062023;GO:0005576;GO:0005576;GO:0005615;GO:0005796;GO:0005886;GO:0005887;GO:0009966;GO:0009966;GO:0009986;GO:0016020;GO:0016477;GO:0031225;GO:0046658;GO:0046658;GO:0062023;GO:0062023;GO:0090263;GO:1905475;	K08111	-	NOG246767	-	glypican 5 [Source:MGI Symbol;Acc:MGI:1194894]"	103978	Q8CAL5
ENSMUSG00000041468	0.71943	0	1.43886	Inf	Inf	0.38132	0.491952	5	146582398	146585239	-	2512	Gpr12	GO:0004930;GO:0004930;GO:0004930;GO:0005623;GO:0005886;GO:0006874;GO:0007165;GO:0007186;GO:0007186;GO:0007186;GO:0007186;GO:0016020;GO:0016021;GO:0016021;GO:0016021;GO:0031210;GO:0004930;GO:0004930;GO:0004930;GO:0005623;GO:0005886;GO:0006874;GO:0007165;GO:0007186;GO:0007186;GO:0007186;GO:0007186;GO:0016020;GO:0016021;GO:0016021;GO:0016021;GO:0031210;GO:0016020;GO:0016021;GO:0004930;GO:0004930;GO:…	K04315	-	NOG309471	-	G-protein coupled receptor 12 [Source:MGISymbol;Acc:MGI:101909]	14738	P35412
ENSMUSG00000043441	0.372919	0	0.745838	Inf	Inf	0.62287	0.728908	3	62529077	62605140	-	4288	Gpr149	GO:0001546;GO:0001547;GO:0004930;GO:0004930;GO:0005886;GO:0005887;GO:0007165;GO:0007186;GO:0007218;GO:0016020;GO:0016021;GO:0016021;GO:0016021;GO:0042277;GO:0042923;GO:0043005;GO:0060280;	K08433	-	NOG298309	-	G protein-coupled receptor 149 [Source:MGISymbol;Acc:MGI:2443628]	229357	Q3UVY1
ENSMUSG00000042816	0.638529	0	1.27706	Inf	Inf	0.362759	0.47205	18	42577881	42579652	-	1772	Gpr151	GO:0004930;GO:0004930;GO:0004930;GO:0004930;GO:0004930;GO:0004930;GO:0005886;GO:0005887;GO:0007165;GO:0007186;GO:0007186;GO:0007186;GO:0007186;GO:0007186;GO:0007186;GO:0010447;GO:0010447;GO:0010447;GO:0016020;GO:0016021;GO:0016021;GO:0016021;	K08435	-	NOG288736	-	G protein-coupled receptor 151 [Source:MGISymbol;Acc:MGI:2441887]	240239	Q7TSN6
ENSMUSG00000052759	2.32085	0	4.6417	Inf	Inf	0.0111131	0.020001	1	136259797	136260873	-	1077	Gpr25	GO:0004930;GO:0004930;GO:0004930;GO:0004930;GO:0005886;GO:0007165;GO:0007186;GO:0007186;GO:0007186;GO:0007186;GO:0016020;GO:0016021;GO:0016021;GO:0016021;	K08405	-	NOG148034	O	G protein-coupled receptor 25 [Source:MGISymbol;Acc:MGI:2686146]	383563	P0C5I1
ENSMUSG00000035148	12.1872	0	24.3743	Inf	Inf	1.36191e-11	4.90676e-11	12	52023003	52028063	-	1388	Gpr33	GO:0002430;GO:0004875;GO:0004930;GO:0004930;GO:0004930;GO:0004930;GO:0005623;GO:0005886;GO:0006954;GO:0007165;GO:0007186;GO:0007186;GO:0007186;GO:0007200;GO:0007204;GO:0016020;GO:0016021;GO:0016021;GO:0016021;	K08382	-	NOG148659	R	G protein-coupled receptor 33 [Source:MGISymbol;Acc:MGI:1277106]	14762	O88416;D8VER2
ENSMUSG00000050069	1.23321	0	2.46642	Inf	Inf	0.147061	0.215731	1	174833785	174921819	-	3745	Grem2	GO:0005125;GO:0005576;GO:0005615;GO:0007165;GO:0007275;GO:0008201;GO:0010172;GO:0019221;GO:0030514;GO:0036122;GO:0038098;GO:0042802;GO:0042802;GO:0048263;GO:0060300;	K23318	-	NOG41424	-	"gremlin 2, DAN family BMP antagonist [Source:MGISymbol;Acc:MGI:1344367]"	23893	O88273;Q3TST1
ENSMUSG00000022935	0.269786	0	0.539572	Inf	Inf	0.749878	0.833313	16	87895900	88290265	-	6721	Grik1	GO:0004970;GO:0004970;GO:0005216;GO:0005216;GO:0005886;GO:0006811;GO:0006811;GO:0006811;GO:0015276;GO:0015276;GO:0016020;GO:0016020;GO:0016020;GO:0016021;GO:0030054;GO:0034220;GO:0035235;GO:0038023;GO:0038023;GO:0045202;GO:0045211;GO:0004970;GO:0004970;GO:0005216;GO:0005216;GO:0005886;GO:0006811;GO:0006811;GO:0006811;GO:0015276;GO:0015276;GO:0016020;GO:0016020;GO:0016020;GO:0016021;GO:0030054;GO:…	K05201	-	-	-	"glutamate receptor, ionotropic, kainate 1[Source:MGI Symbol;Acc:MGI:95814]"	14805	-
ENSMUSG00000049583	0.183158	0	0.366317	Inf	Inf	0.879816	0.935744	7	87584168	88134907	+	10247	Grm5	GO:0004930;GO:0004930;GO:0004930;GO:0005886;GO:0007165;GO:0007186;GO:0007186;GO:0007186;GO:0016020;GO:0016021;GO:0016021;GO:0016021;GO:0000185;GO:0001639;GO:0001932;GO:0001932;GO:0002029;GO:0004930;GO:0004930;GO:0004930;GO:0004930;GO:0004930;GO:0005515;GO:0005515;GO:0005737;GO:0005886;GO:0005886;GO:0005887;GO:0005887;GO:0005887;GO:0005887;GO:0006355;GO:0006448;GO:0006448;GO:0006468;GO:0007165;GO:…	K04604	-	NOG295200	-	"glutamate receptor, metabotropic 5 [Source:MGISymbol;Acc:MGI:1351342]"	108071	Q3UVX5;B2BH30;Q4VA56
ENSMUSG00000000617	0.0899287	0	0.179857	Inf	Inf	1	1	11	50850685	50866208	+	5421	Grm6	GO:0000139;GO:0000139;GO:0000139;GO:0001640;GO:0001640;GO:0001642;GO:0001642;GO:0004930;GO:0004930;GO:0004930;GO:0005783;GO:0005789;GO:0005789;GO:0005789;GO:0005794;GO:0005886;GO:0005887;GO:0005887;GO:0005887;GO:0005887;GO:0007165;GO:0007165;GO:0007186;GO:0007186;GO:0007186;GO:0007196;GO:0007196;GO:0007216;GO:0007216;GO:0007216;GO:0007216;GO:0007268;GO:0007601;GO:0007626;GO:0008066;GO:0008066;GO:…	K04608	-	NOG295200	-	"glutamate receptor, metabotropic 6 [Source:MGISymbol;Acc:MGI:1351343]"	108072	Q5NCH9;A7MD55;Q8CFQ7
ENSMUSG00000031364	0.374784	0	0.749568	Inf	Inf	0.621713	0.728233	X	163513904	163549677	-	2523	Grpr	GO:0004930;GO:0004930;GO:0004930;GO:0004930;GO:0004930;GO:0004930;GO:0004946;GO:0005515;GO:0005886;GO:0005886;GO:0005886;GO:0005887;GO:0005887;GO:0005887;GO:0005887;GO:0007165;GO:0007186;GO:0007186;GO:0007186;GO:0007186;GO:0007186;GO:0007186;GO:0007200;GO:0007218;GO:0007611;GO:0007611;GO:0008188;GO:0008528;GO:0008528;GO:0008528;GO:0008528;GO:0008528;GO:0016020;GO:0016020;GO:0016020;GO:0016021;GO:…	K04169	-	NOG328649	-	gastrin releasing peptide receptor [Source:MGISymbol;Acc:MGI:95836]	14829	P21729
ENSMUSG00000079025	0.184371	0	0.368743	Inf	Inf	0.879126	0.935123	15	63775968	63808759	-	2405	Gsdmc	GO:0001786;GO:0003674;GO:0005546;GO:0005737;GO:0005737;GO:0005739;GO:0005829;GO:0005886;GO:0008150;GO:0012501;GO:0016020;GO:0034451;GO:0042742;GO:0070269;GO:0070273;	K22143	-	NOG45610	-	gasdermin C [Source:MGI Symbol;Acc:MGI:1933176]"	83492	Q99NB5
ENSMUSG00000056293	0.368841	0	0.737683	Inf	Inf	0.625416	0.729731	15	63824346	63845177	-	2315	Gsdmc2	GO:0001786;GO:0003674;GO:0005546;GO:0005575;GO:0005737;GO:0005737;GO:0005739;GO:0005829;GO:0005886;GO:0012501;GO:0016020;GO:0034451;GO:0042742;GO:0060576;GO:0070269;GO:0070273;GO:0001786;GO:0003674;GO:0005546;GO:0005575;GO:0005737;GO:0005737;GO:0005739;GO:0005829;GO:0005886;GO:0012501;GO:0016020;GO:0034451;GO:0042742;GO:0060576;GO:0070269;GO:0070273;GO:0001786;GO:0003674;GO:0005546;GO:0005575;GO:…	K22143	-	NOG45610	-	gasdermin C2 [Source:MGI Symbol;Acc:MGI:2146102]"	331063	Q2KHK6
ENSMUSG00000030206	1.45291	0	2.90582	Inf	Inf	0.0979733	0.149562	6	135237326	135254351	-	1586	Gsg1	GO:0005515;GO:0005783;GO:0005783;GO:0005789;GO:0005886;GO:0008150;GO:0016020;GO:0016021;GO:0016021;GO:0070063;GO:0016020;GO:0016021;GO:0005515;GO:0005783;GO:0005783;GO:0005789;GO:0005886;GO:0008150;GO:0016020;GO:0016021;GO:0016021;GO:0070063;GO:0005515;GO:0005783;GO:0005783;GO:0005789;GO:0005886;GO:0008150;GO:0016020;GO:0016021;GO:0016021;GO:0070063;	-	-	NOG47621	-	germ cell associated 1 [Source:MGISymbol;Acc:MGI:1194499]	14840	Q8R1W2
ENSMUSG00000074183	0.369836	0	0.739672	Inf	Inf	0.624793	0.729731	9	78230656	78242684	+	956	Gsta1	GO:0004364;GO:0004364;GO:0004364;GO:0004364;GO:0004364;GO:0004601;GO:0004769;GO:0005515;GO:0005829;GO:0005829;GO:0006693;GO:0006749;GO:0006749;GO:0006749;GO:0006805;GO:0009617;GO:0016491;GO:0016740;GO:0016853;GO:0035634;GO:0043295;GO:0055114;GO:0098869;GO:1901687;	K00799	EC:2.5.1.18	NOG266414	-	"glutathione S-transferase, alpha 1 (Ya) [Source:MGISymbol;Acc:MGI:1095417]"	14857	P13745
ENSMUSG00000057933	0.279689	0	0.559378	Inf	Inf	0.743322	0.830249	9	78331018	78355788	-	1177	Gsta2	GO:0004364;GO:0004364;GO:0004364;GO:0004364;GO:0004364;GO:0005515;GO:0005829;GO:0005829;GO:0006749;GO:0006749;GO:0006805;GO:0009617;GO:0016740;GO:0035634;GO:0043295;GO:0004364;GO:0004364;GO:0004364;GO:0005515;GO:0016740;GO:0004364;GO:0004364;GO:0004364;GO:0005515;GO:0016740;	K00799	EC:2.5.1.18	NOG266414	-	"glutathione S-transferase, alpha 2 (Yc2)[Source:MGI Symbol;Acc:MGI:95863]"	14858	P10648
ENSMUSG00000022487	2.86417	0	5.72833	Inf	Inf	0.00352645	0.00675243	15	103402405	103430470	-	1390	Gtsf1	GO:0005737;GO:0005737;GO:0007283;GO:0007283;GO:0007283;GO:0030154;GO:0046872;GO:0005737;GO:0005737;GO:0007283;GO:0007283;GO:0007283;GO:0030154;GO:0046872;GO:0007283;GO:0007283;GO:0007283;GO:0007283;GO:0005737;GO:0005737;GO:0007283;GO:0007283;GO:0007283;GO:0030154;GO:0046872;GO:0005737;GO:0005737;GO:0007283;GO:0007283;GO:0007283;GO:0030154;GO:0046872;GO:0005737;GO:0005737;GO:0007283;GO:0007283;GO:…	-	-	NOG330762	-	gametocyte specific factor 1 [Source:MGISymbol;Acc:MGI:1921424]	74174	Q9DAN6
ENSMUSG00000023247	2.12612	0	4.25225	Inf	Inf	0.0165705	0.0290515	4	119637704	119639471	+	594	Guca2a	GO:0005576;GO:0005576;GO:0005576;GO:0030250;GO:0030250;GO:0030250;GO:0030250;GO:0030250;GO:0031284;	-	-	NOG45397	S	guanylate cyclase activator 2a (guanylin)[Source:MGI Symbol;Acc:MGI:102738]	14915	P33680
ENSMUSG00000042638	1.42336	0	2.84672	Inf	Inf	0.0743651	0.116438	6	136697284	136781765	-	3959	Gucy2c	GO:0000166;GO:0001653;GO:0004383;GO:0004383;GO:0004383;GO:0004383;GO:0004672;GO:0004672;GO:0005524;GO:0005524;GO:0005525;GO:0005783;GO:0005789;GO:0005886;GO:0005886;GO:0006182;GO:0006182;GO:0006468;GO:0006468;GO:0007165;GO:0007168;GO:0009190;GO:0009190;GO:0009636;GO:0015643;GO:0015643;GO:0016020;GO:0016021;GO:0016829;GO:0016849;GO:0016849;GO:0016941;GO:0017046;GO:0035556;GO:0035556;GO:0042127;GO:…	K12320	EC:4.6.1.2	COG2114	T	guanylate cyclase 2c [Source:MGISymbol;Acc:MGI:106903]	14917	Q3UWA6
ENSMUSG00000079186	65.0671	0	130.134	Inf	Inf	1.68773e-14	7.03606e-14	14	56231441	56234656	-	894	Gzmc	GO:0004252;GO:0004252;GO:0005737;GO:0006508;GO:0006508;GO:0006508;GO:0008233;GO:0008236;GO:0008626;GO:0016787;GO:0019835;	-	-	COG5640	O	granzyme C [Source:MGI Symbol;Acc:MGI:109256]"	14940	P08882;Q0VB76
ENSMUSG00000059256	0.561069	0	1.12214	Inf	Inf	0.43007	0.542919	14	56129556	56132608	-	964	Gzmd	GO:0004252;GO:0004252;GO:0005737;GO:0006508;GO:0006508;GO:0006508;GO:0008233;GO:0008236;GO:0008626;GO:0016787;GO:0019835;	-	-	COG5640	O	granzyme D [Source:MGI Symbol;Acc:MGI:109255]"	14941	P11033
ENSMUSG00000022156	0.468616	0	0.937232	Inf	Inf	0.517597	0.630899	14	56117626	56120625	-	916	Gzme	GO:0004252;GO:0004252;GO:0005737;GO:0006508;GO:0006508;GO:0006508;GO:0008233;GO:0008236;GO:0008626;GO:0016787;GO:0019835;	-	-	COG5640	O	granzyme E [Source:MGI Symbol;Acc:MGI:109265]"	14942	P08884
ENSMUSG00000015441	1.66415	0	3.32831	Inf	Inf	0.0435739	0.0714857	14	56205263	56211417	-	919	Gzmf	GO:0004252;GO:0004252;GO:0005737;GO:0006508;GO:0006508;GO:0006508;GO:0008233;GO:0008236;GO:0008626;GO:0016787;GO:0019835;	-	-	COG5640	O	granzyme F [Source:MGI Symbol;Acc:MGI:109254]"	14943	P08883;Q497Z7
ENSMUSG00000042385	25.5654	0	51.1307	Inf	Inf	9.59683e-18	4.65392e-17	13	113171608	113225908	-	1389	Gzmk	GO:0004252;GO:0004252;GO:0006508;GO:0006508;GO:0006508;GO:0008233;GO:0008236;GO:0016787;GO:0004252;GO:0004252;GO:0006508;GO:0006508;GO:0006508;GO:0008233;GO:0008236;GO:0008236;GO:0016787;GO:0043065;GO:0051354;GO:0004252;GO:0006508;	K08663	EC:3.4.21.-	COG5640	O	granzyme K [Source:MGI Symbol;Acc:MGI:1298232]"	14945	O35205
ENSMUSG00000042279	0.186459	0	0.372919	Inf	Inf	0.877944	0.935123	6	115944938	115950236	+	1201	H1f8	GO:0000786;GO:0000786;GO:0001674;GO:0003677;GO:0003677;GO:0003677;GO:0003677;GO:0003690;GO:0005634;GO:0005634;GO:0005634;GO:0005634;GO:0005694;GO:0005737;GO:0006334;GO:0006334;GO:0006334;GO:0006355;GO:0016584;GO:0016584;GO:0030261;GO:0031492;GO:0031492;GO:0031936;GO:0044030;GO:0045910;GO:0051321;GO:2000737;GO:0000786;GO:0000786;GO:0001674;GO:0003677;GO:0003677;GO:0003677;GO:0003677;GO:0003690;GO:…	-	-	NOG252228	-	H1.8 linker histone [Source:MGISymbol;Acc:MGI:2176207]	171506	Q8VIK3
ENSMUSG00000050799	0.278645	0	0.55729	Inf	Inf	0.744005	0.830249	13	23933773	23934156	-	384	H2bc1	GO:0000786;GO:0000786;GO:0000786;GO:0000786;GO:0000786;GO:0000788;GO:0003677;GO:0003677;GO:0003677;GO:0003677;GO:0003677;GO:0003677;GO:0005515;GO:0005634;GO:0005634;GO:0005654;GO:0005694;GO:0006323;GO:0006325;GO:0006334;GO:0006334;GO:0006334;GO:0006334;GO:0006337;GO:0006954;GO:0019897;GO:0031639;GO:0035093;GO:0042393;GO:0044815;GO:0046982;GO:0046982;GO:0051099;GO:0071674;	K11252	-	NOG291964	-	H2B clustered histone 1 [Source:MGISymbol;Acc:MGI:2448375]	319177	P70696
ENSMUSG00000067341	6.11878	0	12.2376	Inf	Inf	3.94609e-06	1.00815e-05	17	34325665	34341412	+	3392	H2-Eb2	GO:0006955;GO:0006955;GO:0016020;GO:0016020;GO:0016020;GO:0016021;GO:0019882;GO:0019882;GO:0042613;GO:0042613;	-	-	-	-	"histocompatibility 2, class II antigen E beta2[Source:MGI Symbol;Acc:MGI:95902]"	381091	Q3UUV9
ENSMUSG00000016283	8.56663	0	17.1333	Inf	Inf	2.48205e-08	7.37415e-08	17	37480851	37483552	-	1551	H2-M2	GO:0001916;GO:0002476;GO:0005615;GO:0009897;GO:0009986;GO:0001916;GO:0002476;GO:0005615;GO:0009897;GO:0009986;GO:0016020;GO:0016021;	K06751	-	-	-	"histocompatibility 2, M region locus 2 [Source:MGISymbol;Acc:MGI:95914]"	14990	Q6W9L1
ENSMUSG00000024334	19.4186	0	38.8372	Inf	Inf	4.30947e-18	2.12792e-17	17	34092340	34095234	+	1407	H2-Oa	GO:0002587;GO:0002587;GO:0006955;GO:0006955;GO:0016020;GO:0016020;GO:0016020;GO:0016021;GO:0019882;GO:0019882;GO:0019882;GO:0019886;GO:0023026;GO:0023026;GO:0042613;GO:0042613;GO:0042613;GO:0042613;GO:0045580;	K06752	-	-	-	"histocompatibility 2, O region alpha locus[Source:MGI Symbol;Acc:MGI:95924]"	15001	B2RST7;Q9QWV1
ENSMUSG00000091618	0.0899287	0	0.179857	Inf	Inf	1	1	10	3256208	3267771	-	2817	H60c	GO:0002376;GO:0005615;GO:0005886;GO:0009897;GO:0016020;GO:0031225;GO:0042267;GO:0046658;GO:0046703;GO:0016020;GO:0016021;	-	-	-	-	histocompatibility 60c [Source:MGISymbol;Acc:MGI:3774845]	670558	B1B213
ENSMUSG00000037335	0.0899287	0	0.179857	Inf	Inf	1	1	11	57828705	57832818	-	1997	Hand1	GO:0000122;GO:0000977;GO:0000978;GO:0000981;GO:0000981;GO:0001227;GO:0001525;GO:0001701;GO:0001707;GO:0001709;GO:0001947;GO:0003007;GO:0003007;GO:0003144;GO:0003218;GO:0003219;GO:0003677;GO:0003677;GO:0003713;GO:0005515;GO:0005515;GO:0005515;GO:0005515;GO:0005634;GO:0005634;GO:0005634;GO:0005634;GO:0005654;GO:0005730;GO:0005737;GO:0006357;GO:0006366;GO:0007275;GO:0007507;GO:0007507;GO:0008134;GO:…	K09071	-	NOG259520	-	heart and neural crest derivatives expressed 1[Source:MGI Symbol;Acc:MGI:103577]	15110	Q64279;Q5SQG1
ENSMUSG00000040405	26.8768	0	53.7536	Inf	Inf	1.11565e-24	7.06478e-24	11	46735080	46779578	+	2311	Havcr1	GO:0016020;GO:0016021;GO:0016020;GO:0016021;	K20413	-	-	-	hepatitis A virus cellular receptor 1 [Source:MGISymbol;Acc:MGI:2159680]	171283	Q5QNS5;A0A0A0MQ86
ENSMUSG00000032360	0.288342	0	0.576684	Inf	Inf	0.737737	0.826496	9	76225880	76323856	-	6162	Hcrtr2	GO:0004930;GO:0004930;GO:0004930;GO:0004930;GO:0004930;GO:0004930;GO:0005515;GO:0005623;GO:0005886;GO:0005887;GO:0005887;GO:0005887;GO:0005887;GO:0007165;GO:0007186;GO:0007186;GO:0007186;GO:0007186;GO:0007186;GO:0007186;GO:0007200;GO:0007218;GO:0007218;GO:0007218;GO:0007218;GO:0007631;GO:0007631;GO:0007631;GO:0007631;GO:0007631;GO:0010840;GO:0016020;GO:0016021;GO:0016021;GO:0016021;GO:0016499;GO:…	K04239	-	NOG253280	-	hypocretin (orexin) receptor 2 [Source:MGISymbol;Acc:MGI:2680765]	387285	P58308
ENSMUSG00000023781	2.30412	0	4.60823	Inf	Inf	0.0113483	0.0203973	11	69120404	69124055	+	1809	Hes7	GO:0000122;GO:0000122;GO:0000122;GO:0000122;GO:0000977;GO:0000977;GO:0001227;GO:0001227;GO:0001501;GO:0001756;GO:0003677;GO:0003677;GO:0003677;GO:0005634;GO:0005634;GO:0005634;GO:0005634;GO:0006355;GO:0006355;GO:0007219;GO:0007219;GO:0007219;GO:0007275;GO:0008134;GO:0009952;GO:0030154;GO:0036342;GO:0045892;GO:0045892;GO:0046983;GO:0046983;GO:0048511;GO:0050767;	K09087	-	NOG293472	-	hes family bHLH transcription factor 7 [Source:MGISymbol;Acc:MGI:2135679]	84653	Q8BKT2
ENSMUSG00000040726	2.50545	0	5.01089	Inf	Inf	0.00754719	0.013881	14	26994416	27002329	+	1248	Hesx1	GO:0000122;GO:0000978;GO:0000978;GO:0001227;GO:0003677;GO:0003677;GO:0003677;GO:0003677;GO:0003682;GO:0005515;GO:0005634;GO:0005634;GO:0006355;GO:0006355;GO:0007275;GO:0007420;GO:0008022;GO:0008134;GO:0021983;GO:0021983;GO:0030916;GO:0043565;GO:0043565;GO:0043584;GO:0045892;GO:0047485;GO:0048853;GO:0000122;GO:0000978;GO:0000978;GO:0000978;GO:0001227;GO:0003677;GO:0003677;GO:0003677;GO:0003677;GO:…	K09354	-	NOG326168	-	homeobox gene expressed in ES cells [Source:MGISymbol;Acc:MGI:96071]	15209	Q61658
ENSMUSG00000038994	0.368841	0	0.737683	Inf	Inf	0.625416	0.729731	11	94967593	94968456	+	864	Hils1	GO:0000786;GO:0000786;GO:0000790;GO:0003677;GO:0003677;GO:0003677;GO:0003690;GO:0005634;GO:0005634;GO:0005634;GO:0005634;GO:0005694;GO:0005719;GO:0006325;GO:0006334;GO:0006334;GO:0006355;GO:0007275;GO:0007283;GO:0007283;GO:0007283;GO:0016584;GO:0030154;GO:0030261;GO:0030261;GO:0031492;GO:0031936;GO:0045910;	-	-	NOG68636	S	histone H1-like protein in spermatids 1 [Source:MGISymbol;Acc:MGI:2136691]	54388	Q9QYL0;Q5SWB1
ENSMUSG00000094777	0.645156	0	1.29031	Inf	Inf	0.359996	0.469322	13	21833026	21833507	-	482	Hist1h2ap	GO:0000786;GO:0000786;GO:0000786;GO:0000790;GO:0003677;GO:0003677;GO:0003677;GO:0003677;GO:0005634;GO:0005634;GO:0005694;GO:0006325;GO:0006342;GO:0008285;GO:0019899;GO:0046982;GO:0046982;	K11251	-	COG5262	B	"histone cluster 1, H2ap [Source:MGISymbol;Acc:MGI:3710573]"	319171	C0HKE1;C0HKE2;C0HKE3;C0HKE4;C0HKE5;C0HKE6;C0HKE7;C0HKE8;C0HKE9;B2RVF0
ENSMUSG00000040148	0.192228	0	0.384456	Inf	Inf	0.87472	0.934782	7	131542867	131544925	+	1457	Hmx3	GO:0000977;GO:0003677;GO:0003677;GO:0003677;GO:0005634;GO:0006355;GO:0006355;GO:0007275;GO:0007399;GO:0007420;GO:0007566;GO:0030154;GO:0042472;GO:0043565;GO:0043565;GO:0043565;GO:0043583;GO:0050885;GO:0060135;	K09349	-	NOG312519	-	H6 homeobox 3 [Source:MGI Symbol;Acc:MGI:107160]"	15373	P42581
ENSMUSG00000038721	0.276631	0	0.553262	Inf	Inf	0.745328	0.830249	11	96286623	96290162	+	1544	Hoxb7	GO:0000978;GO:0000978;GO:0000978;GO:0000981;GO:0001228;GO:0001228;GO:0003677;GO:0003677;GO:0003677;GO:0003677;GO:0003700;GO:0003700;GO:0005634;GO:0005634;GO:0005634;GO:0005634;GO:0005654;GO:0005654;GO:0005829;GO:0005829;GO:0006355;GO:0006355;GO:0007275;GO:0009952;GO:0009952;GO:0016604;GO:0016604;GO:0030099;GO:0043565;GO:0043565;GO:0045944;GO:0045944;GO:0048704;GO:0090190;	K09307	-	NOG238660	-	homeobox B7 [Source:MGI Symbol;Acc:MGI:96188]"	15415	P09024
ENSMUSG00000056648	0.186459	0	0.372919	Inf	Inf	0.877944	0.935123	11	96281905	96285315	+	2635	Hoxb8	GO:0000122;GO:0001227;GO:0003677;GO:0003677;GO:0003677;GO:0003700;GO:0003700;GO:0005515;GO:0005634;GO:0005654;GO:0005654;GO:0006355;GO:0006355;GO:0007275;GO:0007625;GO:0008344;GO:0009952;GO:0019233;GO:0021516;GO:0043565;GO:0043565;GO:0043565;GO:0045638;GO:0048704;GO:0048705;GO:0003677;GO:0003677;GO:0003677;GO:0003700;GO:0003700;GO:0005634;GO:0005634;GO:0005634;GO:0006355;GO:0006355;GO:0007275;GO:…	K09308	-	NOG314669	-	homeobox B8 [Source:MGI Symbol;Acc:MGI:96189]"	15416	P09632;A2A9Z8
ENSMUSG00000075394	0.0932297	0	0.186459	Inf	Inf	1	1	15	103018934	103036852	+	2568	Hoxc4	GO:0003677;GO:0003677;GO:0003700;GO:0003700;GO:0006355;GO:0006355;GO:0000977;GO:0000978;GO:0000978;GO:0001228;GO:0001228;GO:0001228;GO:0001501;GO:0001501;GO:0003677;GO:0003677;GO:0003677;GO:0003700;GO:0003700;GO:0005634;GO:0005634;GO:0005634;GO:0005634;GO:0005654;GO:0005654;GO:0005654;GO:0006355;GO:0006355;GO:0007275;GO:0009952;GO:0009952;GO:0033613;GO:0043565;GO:0043565;GO:0045944;GO:0045944;GO:…	K09304	-	NOG314883	-	homeobox C4 [Source:MGI Symbol;Acc:MGI:96195]"	15423	Q08624
ENSMUSG00000001657	0.269786	0	0.539572	Inf	Inf	0.749878	0.833313	15	102990607	102994111	+	2832	Hoxc8	GO:0000122;GO:0003677;GO:0003677;GO:0003677;GO:0003677;GO:0003700;GO:0003700;GO:0005634;GO:0005634;GO:0005654;GO:0005654;GO:0006355;GO:0006355;GO:0007275;GO:0009952;GO:0015630;GO:0015630;GO:0030182;GO:0043565;GO:0043565;GO:0048705;	K09308	-	NOG314669	-	homeobox C8 [Source:MGI Symbol;Acc:MGI:96198]"	15426	P09025
ENSMUSG00000036139	0.0932297	0	0.186459	Inf	Inf	1	1	15	102976439	102985099	+	2430	Hoxc9	GO:0000978;GO:0003677;GO:0003677;GO:0003677;GO:0003700;GO:0005634;GO:0005634;GO:0005634;GO:0005634;GO:0005654;GO:0005654;GO:0006351;GO:0006351;GO:0006355;GO:0006355;GO:0007275;GO:0009952;GO:0009952;GO:0009954;GO:0016235;GO:0016235;GO:0043565;GO:0043565;GO:0045944;GO:0048704;GO:0048704;GO:0048706;	K09294	-	NOG288226	-	homeobox C9 [Source:MGI Symbol;Acc:MGI:96199]"	15427	P09633
ENSMUSG00000001819	0.0899287	0	0.179857	Inf	Inf	1	1	2	74668310	74671599	+	2483	Hoxd13	GO:0000978;GO:0000987;GO:0001228;GO:0001228;GO:0001228;GO:0001501;GO:0003677;GO:0003677;GO:0003677;GO:0003677;GO:0003677;GO:0003682;GO:0003700;GO:0003700;GO:0005634;GO:0005634;GO:0005634;GO:0005654;GO:0005654;GO:0006355;GO:0006355;GO:0007275;GO:0007389;GO:0009952;GO:0022612;GO:0030326;GO:0030539;GO:0030850;GO:0033574;GO:0035108;GO:0042127;GO:0042733;GO:0043565;GO:0043565;GO:0045944;GO:0045944;GO:…	K09298	-	NOG251666	-	homeobox D13 [Source:MGI Symbol;Acc:MGI:96205]"	15433	P70217
ENSMUSG00000037346	3.66141	0	7.32282	Inf	Inf	0.000644785	0.00135052	18	13006990	13022882	+	1626	Hrh4	GO:0004930;GO:0004930;GO:0004930;GO:0004930;GO:0004969;GO:0004969;GO:0004969;GO:0004993;GO:0005623;GO:0005886;GO:0005887;GO:0005887;GO:0006954;GO:0006954;GO:0006954;GO:0006954;GO:0007165;GO:0007186;GO:0007186;GO:0007186;GO:0007187;GO:0007197;GO:0007204;GO:0007204;GO:0007268;GO:0016020;GO:0016020;GO:0016021;GO:0016021;GO:0016021;GO:0016907;GO:0030425;GO:0030594;GO:0043408;GO:0043408;GO:0045202;GO:…	K04152	-	NOG289713	-	histamine receptor H4 [Source:MGISymbol;Acc:MGI:2429635]	225192	Q91ZY2
ENSMUSG00000039628	0.370414	0	0.740828	Inf	Inf	0.624431	0.729731	17	24752988	24758684	+	1358	Hs3st6	GO:0008146;GO:0016020;GO:0016021;GO:0016740;GO:0000139;GO:0001835;GO:0005575;GO:0005794;GO:0008146;GO:0008146;GO:0008467;GO:0008467;GO:0008467;GO:0016020;GO:0016021;GO:0016740;GO:0008146;GO:0016020;GO:0016021;GO:0016740;GO:0008146;GO:0008146;GO:0016740;	K09679	EC:2.8.2.-	NOG73846	-	heparan sulfate (glucosamine) 3-O-sulfotransferase6 [Source:MGI Symbol;Acc:MGI:3580487]	328779	Q5GFD5;A2RTI7
ENSMUSG00000031844	0.559378	0	1.11876	Inf	Inf	0.432509	0.544826	8	117701904	117759027	+	1924	Hsd17b2	GO:0001701;GO:0001890;GO:0004303;GO:0004303;GO:0004303;GO:0006629;GO:0006694;GO:0006702;GO:0006703;GO:0016020;GO:0016021;GO:0016491;GO:0016491;GO:0016491;GO:0032526;GO:0032526;GO:0043231;GO:0047035;GO:0047035;GO:0047035;GO:0055114;GO:0016020;GO:0016021;	K13368	-	COG1028	IQ	hydroxysteroid (17-beta) dehydrogenase 2[Source:MGI Symbol;Acc:MGI:1096386]	15486	P51658
ENSMUSG00000021721	0.186459	0	0.372919	Inf	Inf	0.877944	0.935123	13	105443639	105448122	+	4484	Htr1a	GO:0001662;GO:0001965;GO:0004930;GO:0004930;GO:0004930;GO:0004930;GO:0004993;GO:0004993;GO:0004993;GO:0004993;GO:0004993;GO:0004993;GO:0005102;GO:0005886;GO:0005887;GO:0005887;GO:0005887;GO:0005887;GO:0005887;GO:0005887;GO:0007165;GO:0007186;GO:0007186;GO:0007186;GO:0007186;GO:0007186;GO:0007187;GO:0007198;GO:0007198;GO:0007198;GO:0007198;GO:0007210;GO:0007210;GO:0007268;GO:0007610;GO:0008144;GO:…	K04153	-	NOG249628	-	5-hydroxytryptamine (serotonin) receptor 1A[Source:MGI Symbol;Acc:MGI:96273]	15550	Q64264
ENSMUSG00000028747	0.192228	0	0.384456	Inf	Inf	0.87472	0.934782	4	139061108	139075570	-	2341	Htr6	GO:0004930;GO:0004930;GO:0004930;GO:0004930;GO:0004993;GO:0004993;GO:0005515;GO:0005886;GO:0005886;GO:0005887;GO:0005929;GO:0007165;GO:0007186;GO:0007186;GO:0007186;GO:0007187;GO:0007187;GO:0007268;GO:0007612;GO:0014050;GO:0014053;GO:0014054;GO:0014058;GO:0016020;GO:0016021;GO:0016021;GO:0016021;GO:0021795;GO:0030425;GO:0030425;GO:0030594;GO:0032008;GO:0032008;GO:0032008;GO:0033603;GO:0045202;GO:…	K04162	-	NOG299437	-	5-hydroxytryptamine (serotonin) receptor 6[Source:MGI Symbol;Acc:MGI:1196627]	15565	Q9R1C8;Q14AW8
ENSMUSG00000032174	10.6676	0	21.3352	Inf	Inf	1.97647e-06	5.17714e-06	9	21032073	21039036	+	2947	Icam5	GO:0005178;GO:0005515;GO:0005886;GO:0005887;GO:0006909;GO:0007155;GO:0007155;GO:0016020;GO:0016020;GO:0016020;GO:0016021;GO:0098609;GO:0098609;	K06769	-	NOG146347	S	"intercellular adhesion molecule 5, telencephalin[Source:MGI Symbol;Acc:MGI:109430]"	15898	Q60625
ENSMUSG00000033520	0.384456	0	0.768912	Inf	Inf	0.6158	0.722556	13	8952863	8960945	+	2253	Idi2	GO:0004452;GO:0004452;GO:0004452;GO:0004452;GO:0004452;GO:0005737;GO:0005777;GO:0005777;GO:0006629;GO:0006694;GO:0006695;GO:0008202;GO:0008203;GO:0008299;GO:0008299;GO:0008299;GO:0009240;GO:0016126;GO:0016787;GO:0016787;GO:0016853;GO:0045541;GO:0045541;GO:0046490;GO:0046872;GO:0050992;	K01823	EC:5.3.3.2	COG1443	I	isopentenyl-diphosphate delta isomerase 2[Source:MGI Symbol;Acc:MGI:2444315]	320581	Q8BFZ6
ENSMUSG00000078354	0.0922104	0	0.184421	Inf	Inf	1	1	4	88682881	88683912	-	1032	Ifna2	GO:0005125;GO:0005126;GO:0005126;GO:0005576;GO:0005576;GO:0005576;GO:0005615;GO:0006952;GO:0006952;GO:0007165;GO:0051607;	K05414	-	-	-	interferon alpha 2 [Source:MGISymbol;Acc:MGI:107666]	15965	B1AYH7
ENSMUSG00000096682	0.276557	0	0.553114	Inf	Inf	0.745376	0.830249	4	88835525	88836094	+	570	Ifna5	GO:0005125;GO:0005126;GO:0005126;GO:0005576;GO:0005576;GO:0005576;GO:0005615;GO:0006952;GO:0006952;GO:0007165;GO:0051607;	K05414	-	NOG40434	S	interferon alpha 5 [Source:MGISymbol;Acc:MGI:107663]	15968	Q810G2
ENSMUSG00000100079	0.758798	0	1.5176	Inf	Inf	0.290821	0.393343	4	88690302	88691359	-	1058	Ifnab	GO:0002250;GO:0002286;GO:0002323;GO:0005125;GO:0005125;GO:0005126;GO:0005126;GO:0005132;GO:0005576;GO:0005576;GO:0005576;GO:0005615;GO:0005615;GO:0006952;GO:0006952;GO:0006959;GO:0019221;GO:0030183;GO:0033141;GO:0042100;GO:0043330;GO:0051607;	K05414	-	-	-	interferon alpha B [Source:MGISymbol;Acc:MGI:1097683]	15974	Q61719;L7MTU6
ENSMUSG00000048806	7.21654	0	14.4331	Inf	Inf	3.95126e-07	1.0855e-06	4	88522025	88522774	-	750	Ifnb1	GO:0002250;GO:0002250;GO:0002281;GO:0002286;GO:0002312;GO:0002323;GO:0005125;GO:0005125;GO:0005125;GO:0005125;GO:0005125;GO:0005126;GO:0005126;GO:0005132;GO:0005132;GO:0005132;GO:0005132;GO:0005576;GO:0005576;GO:0005576;GO:0005576;GO:0005615;GO:0005615;GO:0005615;GO:0006952;GO:0006952;GO:0006959;GO:0006959;GO:0007165;GO:0008811;GO:0019221;GO:0030183;GO:0033141;GO:0033141;GO:0035458;GO:0042100;GO:…	K05415	-	NOG43895	-	"interferon beta 1, fibroblast [Source:MGISymbol;Acc:MGI:107657]"	15977	P01575;Q0VE17
ENSMUSG00000055170	42.0035	0	84.0071	Inf	Inf	7.43533e-38	7.05036e-37	10	118441046	118445892	+	1295	Ifng	GO:0000122;GO:0001774;GO:0001774;GO:0001781;GO:0001934;GO:0002026;GO:0002250;GO:0002250;GO:0002302;GO:0005125;GO:0005125;GO:0005125;GO:0005133;GO:0005133;GO:0005515;GO:0005576;GO:0005576;GO:0005576;GO:0005576;GO:0005615;GO:0005615;GO:0005615;GO:0005615;GO:0005737;GO:0006355;GO:0006915;GO:0006925;GO:0006955;GO:0006955;GO:0006959;GO:0006959;GO:0007050;GO:0007259;GO:0008284;GO:0008285;GO:0009615;GO:…	K04687	-	NOG45353	S	interferon gamma [Source:MGISymbol;Acc:MGI:107656]	15978	P01580
ENSMUSG00000004296	34.8427	0	69.6853	Inf	Inf	9.02074e-14	3.63263e-13	11	44400063	44414033	+	1967	Il12b	GO:0001916;GO:0002230;GO:0002230;GO:0002323;GO:0002827;GO:0002827;GO:0002860;GO:0002862;GO:0004896;GO:0004896;GO:0004896;GO:0004896;GO:0005125;GO:0005125;GO:0005126;GO:0005515;GO:0005515;GO:0005576;GO:0005576;GO:0005615;GO:0005615;GO:0005737;GO:0005788;GO:0005796;GO:0007050;GO:0007166;GO:0008083;GO:0008283;GO:0009897;GO:0009986;GO:0010033;GO:0010224;GO:0010536;GO:0016020;GO:0016020;GO:0016477;GO:…	K05425	-	NOG45642	S	interleukin 12b [Source:MGI Symbol;Acc:MGI:96540]"	16160	P43432;Q3ZAX5
ENSMUSG00000020383	3.28216	0	6.56431	Inf	Inf	0.00152984	0.00305794	11	53631324	53634702	-	1205	Il13	GO:0001774;GO:0002639;GO:0005125;GO:0005126;GO:0005126;GO:0005144;GO:0005515;GO:0005576;GO:0005576;GO:0005576;GO:0005576;GO:0005576;GO:0005615;GO:0005615;GO:0005623;GO:0005737;GO:0006954;GO:0006955;GO:0006955;GO:0007165;GO:0009897;GO:0010155;GO:0010628;GO:0010628;GO:0030890;GO:0032723;GO:0033861;GO:0035094;GO:0042116;GO:0042531;GO:0043032;GO:0043270;GO:0043306;GO:0048661;GO:0050714;GO:0050728;GO:…	K05435	-	NOG42350	-	interleukin 13 [Source:MGI Symbol;Acc:MGI:96541]"	16163	P20109
ENSMUSG00000041872	0.368743	0	0.737486	Inf	Inf	0.625478	0.729731	1	20777146	20790617	-	2022	Il17f	GO:0005125;GO:0005125;GO:0005125;GO:0005125;GO:0005125;GO:0005126;GO:0005576;GO:0005576;GO:0005576;GO:0005615;GO:0005615;GO:0006954;GO:0006954;GO:0007165;GO:0016525;GO:0016525;GO:0017015;GO:0017015;GO:0019955;GO:0019955;GO:0042089;GO:0042089;GO:0042109;GO:0042109;GO:0042803;GO:0042803;GO:0045076;GO:0045076;GO:0045408;GO:0045408;GO:0045414;GO:0045414;GO:0045423;GO:0045423;GO:0045944;GO:0051216;GO:…	K05494	-	NOG248962	-	interleukin 17F [Source:MGISymbol;Acc:MGI:2676631]	257630	Q7TNI7
ENSMUSG00000020007	1.3982	0	2.7964	Inf	Inf	0.106583	0.161431	10	19712570	19760053	+	2428	Il20ra	GO:0004896;GO:0005515;GO:0005886;GO:0016020;GO:0016021;GO:0016021;GO:0019221;GO:0019221;GO:0042015;GO:0042015;GO:0045124;GO:2001244;	K05136	-	NOG25594	-	"interleukin 20 receptor, alpha [Source:MGISymbol;Acc:MGI:3605069]"	237313	Q6PHB0
ENSMUSG00000027718	21.4988	0	42.9977	Inf	Inf	6.31762e-20	3.35758e-19	3	37222759	37232636	-	5259	Il21	GO:0001783;GO:0001819;GO:0002729;GO:0005125;GO:0005126;GO:0005126;GO:0005126;GO:0005134;GO:0005576;GO:0005576;GO:0005576;GO:0005615;GO:0006955;GO:0006955;GO:0007260;GO:0008284;GO:0030890;GO:0032733;GO:0032740;GO:0032825;GO:0042102;GO:0042531;GO:0045078;GO:0045579;GO:0045954;GO:0048469;GO:0001819;GO:0005126;GO:0005126;GO:0005134;GO:0005576;GO:0005576;GO:0006955;GO:0006955;GO:0007260;GO:0008284;GO:…	K05434	-	NOG40525	-	interleukin 21 [Source:MGI Symbol;Acc:MGI:1890474]"	60505	Q9ES17;Q5SUE2
ENSMUSG00000025383	0.466149	0	0.932297	Inf	Inf	0.51896	0.63208	10	128296139	128298752	-	2247	Il23a	GO:0001916;GO:0002230;GO:0002230;GO:0002230;GO:0002376;GO:0002827;GO:0002827;GO:0002827;GO:0005125;GO:0005125;GO:0005125;GO:0005515;GO:0005576;GO:0005576;GO:0005576;GO:0005576;GO:0005615;GO:0005615;GO:0006954;GO:0006955;GO:0006955;GO:0007165;GO:0010536;GO:0010536;GO:0010536;GO:0032693;GO:0032693;GO:0032725;GO:0032725;GO:0032729;GO:0032729;GO:0032733;GO:0032733;GO:0032735;GO:0032735;GO:0032740;GO:…	K05426	-	NOG42887	R	"interleukin 23, alpha subunit p19 [Source:MGISymbol;Acc:MGI:1932410]"	83430	Q9EQ14
ENSMUSG00000029437	0.0921857	0	0.184371	Inf	Inf	1	1	5	123480157	123489489	-	1208	Il31	GO:0002376;GO:0005125;GO:0005125;GO:0005125;GO:0005126;GO:0005126;GO:0005147;GO:0005515;GO:0005576;GO:0005615;GO:0005615;GO:0005615;GO:0007165;	K22631	-	NOG131172	S	interleukin 31 [Source:MGI Symbol;Acc:MGI:1923649]"	76399	Q6EAL8
ENSMUSG00000000869	0.384456	0	0.768912	Inf	Inf	0.6158	0.722556	11	53602982	53618669	-	1227	Il4	GO:0005136;GO:0005136;GO:0005576;GO:0005576;GO:0006955;GO:0006955;GO:0007165;GO:0008083;GO:0008083;GO:0005136;GO:0005136;GO:0005576;GO:0005576;GO:0006955;GO:0006955;GO:0007165;GO:0008083;GO:0008083;GO:0001774;GO:0001934;GO:0002227;GO:0002230;GO:0002296;GO:0002639;GO:0002674;GO:0002677;GO:0005125;GO:0005125;GO:0005126;GO:0005126;GO:0005136;GO:0005136;GO:0005576;GO:0005576;GO:0005576;GO:0005615;GO:…	K05430	-	NOG266404	-	interleukin 4 [Source:MGI Symbol;Acc:MGI:96556]"	16189	P07750
ENSMUSG00000041605	62.839	0	125.678	Inf	Inf	2.51602e-27	1.73628e-26	1	136213531	136234264	-	4977	Inava	GO:0000187;GO:0002221;GO:0002367;GO:0005634;GO:0005737;GO:0031398;GO:0032494;GO:0032495;GO:0032731;GO:0032733;GO:0032755;GO:0032874;GO:0034334;GO:0043123;GO:0045087;GO:0045087;GO:0045087;GO:0070431;GO:1903409;GO:0045087;GO:0045087;GO:0045087;GO:0045087;GO:0045087;GO:0045087;	-	-	NOG267296	-	innate immunity activator [Source:MGISymbol;Acc:MGI:1921579]	67313	Q7TN12;G3X9Z8
ENSMUSG00000066090	0.274349	0	0.548699	Inf	Inf	0.746835	0.831069	4	103017872	103026842	-	724	Insl5	GO:0001664;GO:0005179;GO:0005179;GO:0005179;GO:0005576;GO:0005576;GO:0005576;GO:0007165;GO:0062023;GO:2000253;GO:2000253;GO:0005179;GO:0005179;GO:0005576;GO:0005576;GO:0005576;GO:0007165;	K22001	-	NOG38979	-	insulin-like 5 [Source:MGI Symbol;Acc:MGI:1346085]"	23919	Q9WUG6
ENSMUSG00000066383	0.46411	0	0.92822	Inf	Inf	0.520092	0.632977	9	106499967	106502254	+	738	Iqcf1	GO:0001669;GO:0001669;GO:0001669;GO:0005515;GO:0005515;GO:0005516;GO:0005516;GO:0031410;GO:0060474;GO:2000344;GO:2000344;GO:0001669;GO:0001669;GO:0001669;GO:0001669;GO:0005515;GO:0005515;GO:0005516;GO:0005516;GO:0031410;GO:0060474;GO:2000344;GO:2000344;	-	-	NOG82439	S	IQ motif containing F1 [Source:MGISymbol;Acc:MGI:1921517]	74267	Q9D9K8
ENSMUSG00000066382	0.0922104	0	0.184421	Inf	Inf	1	1	9	106514573	106516010	+	551	Iqcf5	GO:0005515;GO:0005516;GO:0005575;GO:0008150;	-	-	NOG46602	-	IQ motif containing F5 [Source:MGISymbol;Acc:MGI:1922720]	75470	Q9DAL7
ENSMUSG00000031738	0.372919	0	0.745838	Inf	Inf	0.62287	0.728908	8	92674288	92680956	+	3370	Irx6	GO:0003677;GO:0003677;GO:0003677;GO:0005634;GO:0005634;GO:0005634;GO:0006355;GO:0006355;GO:0043565;GO:0043565;GO:0000122;GO:0001227;GO:0001228;GO:0003677;GO:0003677;GO:0003677;GO:0005634;GO:0005634;GO:0005634;GO:0006355;GO:0006355;GO:0009584;GO:0010842;GO:0043565;GO:0043565;GO:0045892;GO:0045893;GO:0045944;GO:0060040;	-	-	NOG310996	-	Iroquois homeobox 6 [Source:MGISymbol;Acc:MGI:1927642]	64379	Q9ER75;Q8BFT1
ENSMUSG00000032318	0.460929	0	0.921857	Inf	Inf	0.521869	0.634183	9	55538672	55546180	+	2193	Isl2	GO:0046872;GO:0000981;GO:0003677;GO:0003677;GO:0003677;GO:0005515;GO:0005634;GO:0005634;GO:0005634;GO:0006355;GO:0006355;GO:0006357;GO:0007275;GO:0007409;GO:0021520;GO:0021524;GO:0031290;GO:0043565;GO:0043565;GO:0045665;GO:0046872;GO:0048663;GO:0048665;GO:0046872;GO:0046872;	K18492	-	COG5576	K	insulin related protein 2 (islet 2) [Source:MGISymbol;Acc:MGI:109156]	104360	Q9CXV0;Q0VAX2
ENSMUSG00000000157	0.184371	0	0.368743	Inf	Inf	0.879126	0.935123	16	96422288	96443619	-	4324	Itgb2l	GO:0001540;GO:0005178;GO:0005886;GO:0005925;GO:0006954;GO:0007155;GO:0007155;GO:0007160;GO:0007160;GO:0007160;GO:0007229;GO:0007229;GO:0007229;GO:0007229;GO:0008305;GO:0008305;GO:0016020;GO:0016021;GO:0016477;GO:0030141;GO:0033627;GO:0038023;GO:0038023;GO:0001540;GO:0005178;GO:0005886;GO:0005925;GO:0006954;GO:0007155;GO:0007160;GO:0007160;GO:0007229;GO:0007229;GO:0007229;GO:0008305;GO:0016020;GO:…	K06464	-	NOG287997	-	integrin beta 2-like [Source:MGISymbol;Acc:MGI:1277979]	16415	Q3UV74
ENSMUSG00000037973	0.184371	0	0.368743	Inf	Inf	0.879126	0.935123	6	55836895	55978735	+	3589	Itprid1	GO:0003674;GO:0005102;GO:0005102;GO:0005575;GO:0008150;	-	-	NOG28979	-	ITPR interacting domain containing 1 [Source:MGISymbol;Acc:MGI:2685304]	232016	Q14B48
ENSMUSG00000063646	5.07311	0	10.1462	Inf	Inf	3.42844e-05	8.08381e-05	5	37028335	37150607	+	8586	Jakmip1	GO:0008017;GO:0008017;GO:0019900;GO:0019900;GO:0008017;GO:0008017;GO:0019900;GO:0019900;GO:0008017;GO:0008017;GO:0019900;GO:0019900;GO:0008017;GO:0008017;GO:0019900;GO:0019900;GO:0003723;GO:0003723;GO:0005737;GO:0005856;GO:0005874;GO:0008017;GO:0008017;GO:0015031;GO:0015630;GO:0015630;GO:0016020;GO:0019894;GO:0019898;GO:0019898;GO:0019900;GO:0019900;GO:0021756;GO:0050811;GO:0050811;GO:0050890;GO:…	-	-	NOG147883	S	janus kinase and microtubule interacting protein 1[Source:MGI Symbol;Acc:MGI:1923321]	76071	Q8BVL9
ENSMUSG00000032758	0.186459	0	0.372919	Inf	Inf	0.877944	0.935123	6	133849851	133853762	-	707	Kap	GO:0005576;	-	-	-	-	kidney androgen regulated protein [Source:MGISymbol;Acc:MGI:96653]	16483	P61110;Q3UQF0
ENSMUSG00000034402	0.0932297	0	0.186459	Inf	Inf	1	1	12	74897220	75177332	-	4058	Kcnh5	GO:0005216;GO:0005216;GO:0005244;GO:0005249;GO:0005249;GO:0005249;GO:0005267;GO:0005516;GO:0005887;GO:0006811;GO:0006811;GO:0006811;GO:0006813;GO:0006813;GO:0006813;GO:0009986;GO:0009986;GO:0010389;GO:0010389;GO:0016020;GO:0016020;GO:0016020;GO:0016021;GO:0034765;GO:0042391;GO:0044325;GO:0044325;GO:0044877;GO:0044877;GO:0055085;GO:0055085;GO:0071805;GO:0071805;	K04908	-	COG2202	T	"potassium voltage-gated channel, subfamily H (eag-related), member 5 [Source:MGI Symbol;Acc:MGI:3584508]"	238271	Q920E3
ENSMUSG00000041248	0.276631	0	0.553262	Inf	Inf	0.745328	0.830249	9	32372493	32399197	+	3333	Kcnj1	GO:0000166;GO:0001822;GO:0001894;GO:0005242;GO:0005242;GO:0005242;GO:0005242;GO:0005244;GO:0005524;GO:0005524;GO:0005546;GO:0005886;GO:0005886;GO:0006811;GO:0006813;GO:0006813;GO:0006813;GO:0006813;GO:0009791;GO:0015272;GO:0015272;GO:0016020;GO:0016020;GO:0016020;GO:0016021;GO:0016021;GO:0016021;GO:0030955;GO:0034765;GO:0034765;GO:0042277;GO:0043066;GO:0070294;GO:0071286;GO:0072358;GO:1900128;GO:…	K04995	-	NOG247934	-	"potassium inwardly-rectifying channel, subfamily J,member 1 [Source:MGI Symbol;Acc:MGI:1927248]"	56379	O88335
ENSMUSG00000038026	0.0922104	0	0.184421	Inf	Inf	1	1	1	172320501	172329318	-	4288	Kcnj9	GO:0005242;GO:0005242;GO:0005242;GO:0005244;GO:0005886;GO:0006811;GO:0006813;GO:0006813;GO:0006813;GO:0015467;GO:0015467;GO:0016020;GO:0016020;GO:0016020;GO:0016021;GO:0016021;GO:0016021;GO:0030165;GO:0034220;GO:0034765;GO:0034765;GO:0071805;GO:0098688;GO:0099056;GO:1990573;GO:0005242;GO:0005242;GO:0005242;GO:0005244;GO:0005886;GO:0006811;GO:0006813;GO:0006813;GO:0006813;GO:0015467;GO:0015467;GO:…	K05002	-	NOG72812	S	"potassium inwardly-rectifying channel, subfamily J,member 9 [Source:MGI Symbol;Acc:MGI:108007]"	16524	P48543;Q544N3
ENSMUSG00000050138	0.46411	0	0.92822	Inf	Inf	0.520092	0.632977	17	87745801	87797994	-	1972	Kcnk12	GO:0005267;GO:0005267;GO:0005887;GO:0006811;GO:0016020;GO:0016020;GO:0016020;GO:0016021;GO:0016021;GO:0016021;GO:0022841;GO:0030322;GO:0071805;GO:0071805;GO:0071805;	K04921	-	NOG260772	-	"potassium channel, subfamily K, member 12[Source:MGI Symbol;Acc:MGI:2684043]"	210741	Q76M80
ENSMUSG00000024957	0.0932297	0	0.186459	Inf	Inf	1	1	19	6923966	6934515	-	4465	Kcnk4	GO:0005244;GO:0005267;GO:0005267;GO:0005267;GO:0005267;GO:0005267;GO:0005267;GO:0005886;GO:0005887;GO:0005887;GO:0005887;GO:0005887;GO:0005887;GO:0006811;GO:0006813;GO:0007613;GO:0016020;GO:0016020;GO:0016020;GO:0016021;GO:0019233;GO:0022841;GO:0030322;GO:0034705;GO:0034705;GO:0034705;GO:0034765;GO:0042802;GO:0050951;GO:0050976;GO:0071260;GO:0071260;GO:0071398;GO:0071398;GO:0071398;GO:0071398;GO:…	K04915	-	NOG280717	-	"potassium channel, subfamily K, member 4[Source:MGI Symbol;Acc:MGI:1298234]"	16528	O88454;Q0VD85
ENSMUSG00000050963	0.0921857	0	0.184371	Inf	Inf	1	1	15	34837355	34843407	+	5586	Kcns2	GO:0005216;GO:0005216;GO:0005244;GO:0005249;GO:0005249;GO:0005249;GO:0005267;GO:0005515;GO:0005886;GO:0006811;GO:0006811;GO:0006811;GO:0006813;GO:0006813;GO:0006813;GO:0008076;GO:0008076;GO:0008076;GO:0016020;GO:0016020;GO:0016020;GO:0016021;GO:0016021;GO:0034765;GO:0048471;GO:0051260;GO:0051260;GO:0055085;GO:0055085;GO:0071805;GO:0071805;GO:1902259;GO:1902259;GO:0005216;GO:0005216;GO:0005244;GO:…	K04932	-	COG1226	P	"K+ voltage-gated channel, subfamily S, 2[Source:MGI Symbol;Acc:MGI:1197011]"	16539	O35174
ENSMUSG00000041722	0.368841	0	0.737683	Inf	Inf	0.625416	0.729731	1	21368331	21370845	+	1946	Khdc1c	GO:0003723;GO:0003723;GO:0003723;GO:0003723;GO:0005737;GO:0006919;	-	-	NOG84076	S	KH domain containing 1C [Source:MGISymbol;Acc:MGI:3583007]	433278	Q4KL78
ENSMUSG00000092622	2.70262	0	5.40523	Inf	Inf	0.00504525	0.00950056	9	73101836	73104438	+	2050	Khdc3	GO:0003723;GO:0003723;GO:0003723;GO:0003723;GO:0003723;GO:0005515;GO:0005515;GO:0005737;GO:0005938;GO:0005938;GO:0006468;GO:0007049;GO:0007094;GO:0007275;GO:0032991;GO:0090307;GO:0003723;GO:0003723;GO:0003723;GO:0005515;GO:0005515;GO:0005737;GO:0005938;GO:0005938;GO:0006468;GO:0007049;GO:0007094;GO:0007275;GO:0032991;GO:0090307;GO:0003723;GO:0003723;GO:0003723;GO:0005515;GO:0005515;GO:0005737;GO:…	-	-	NOG76063	S	"KH domain containing 3, subcortical maternalcomplex member [Source:MGI Symbol;Acc:MGI:1914241]"	66991	Q9CWU5
ENSMUSG00000057439	0.559131	0	1.11826	Inf	Inf	0.430997	0.543803	X	136448107	136544056	-	1932	Kir3dl2	GO:0003674;GO:0005575;GO:0008150;GO:0016020;GO:0016021;GO:0003674;GO:0005575;GO:0008150;GO:0016020;GO:0016021;	K07980	-	NOG25862	R	"killer cell immunoglobulin-like receptor, threedomains, long cytoplasmic tail, 2 [Source:MGISymbol;Acc:MGI:3612791]"	245615	Q673W2
ENSMUSG00000044485	1.38291	0	2.76583	Inf	Inf	0.145098	0.213224	7	43995877	43999875	+	863	Klk1b11	GO:0003073;GO:0004175;GO:0004252;GO:0004252;GO:0004252;GO:0005615;GO:0006508;GO:0006508;GO:0006508;GO:0008233;GO:0008236;GO:0016787;GO:0016811;GO:0030141;GO:0031638;GO:0032991;	K01325	EC:3.4.21.35	COG5640	O	kallikrein 1-related peptidase b11 [Source:MGISymbol;Acc:MGI:892023]	16613	P15946;A0A1R3UDS6
ENSMUSG00000063177	1.74927	0	3.49854	Inf	Inf	0.0362446	0.0603209	7	44052290	44056712	+	889	Klk1b27	GO:0003073;GO:0004175;GO:0004252;GO:0004252;GO:0004252;GO:0004252;GO:0005575;GO:0005615;GO:0006508;GO:0006508;GO:0006508;GO:0008233;GO:0008233;GO:0008236;GO:0016787;GO:0016811;GO:0030141;GO:0031638;GO:0032991;	-	-	COG5640	O	kallikrein 1-related peptidase b27 [Source:MGISymbol;Acc:MGI:891980]	16619	Q9JM71
ENSMUSG00000059042	0.280535	0	0.561069	Inf	Inf	0.742771	0.830249	7	43976061	43980376	+	870	Klk1b9	GO:0003073;GO:0004175;GO:0004252;GO:0004252;GO:0004252;GO:0005615;GO:0006508;GO:0006508;GO:0006508;GO:0008233;GO:0008233;GO:0008236;GO:0016787;GO:0016811;GO:0030141;GO:0031638;GO:0031638;GO:0032991;	K01325	EC:3.4.21.35	COG5640	O	kallikrein 1-related peptidase b9 [Source:MGISymbol;Acc:MGI:95293]	13648	P15949
ENSMUSG00000072718	0.182114	0	0.364229	Inf	Inf	0.880412	0.935925	6	130269194	130281928	-	823	Klra10	GO:0005886;GO:0016020;GO:0016021;GO:0030246;	-	-	-	-	"killer cell lectin-like receptor subfamily A,member 10 [Source:MGI Symbol;Acc:MGI:1321093]"	16628	Q9R1G6
ENSMUSG00000033024	0.550738	0	1.10148	Inf	Inf	0.435058	0.546708	6	130178675	130193112	-	1279	Klra9	GO:0005886;GO:0016020;GO:0016021;GO:0030246;GO:0005886;GO:0016020;GO:0016021;GO:0030246;	-	-	-	-	"killer cell lectin-like receptor subfamily A,member 9 [Source:MGI Symbol;Acc:MGI:1321153]"	16640	Q64329;Q2TJJ8
ENSMUSG00000079299	1.32932	0	2.65864	Inf	Inf	0.149499	0.218941	6	128705836	128723059	-	1404	Klrb1	GO:0005515;GO:0016020;GO:0016021;GO:0030246;GO:0038023;	K06543	-	NOG307083	-	killer cell lectin-like receptor subfamily B member1 [Source:MGI Symbol;Acc:MGI:96877]	100043861	Q0ZUP1;A0A1U9W1A8
ENSMUSG00000071158	0.285458	0	0.570915	Inf	Inf	0.739584	0.828085	6	129766568	129784270	-	2000	Klrh1	GO:0003823;GO:0008150;GO:0016020;GO:0016020;GO:0016021;GO:0030246;GO:0003823;GO:0008150;GO:0016020;GO:0016020;GO:0016021;GO:0030246;	-	-	-	-	"killer cell lectin-like receptor subfamily H,member 1 [Source:MGI Symbol;Acc:MGI:2685002]"	232415	Q58A37
ENSMUSG00000044041	0.48057	0	0.96114	Inf	Inf	0.511101	0.625015	11	100117327	100121566	-	1821	Krt13	GO:0005198;GO:0005198;GO:0005515;GO:0005882;GO:0007010;GO:0009314;GO:0043587;GO:0045095;GO:0045111;GO:0070062;GO:0071300;	K07604	-	NOG148784	S	keratin 13 [Source:MGI Symbol;Acc:MGI:101925]"	16663	P08730
ENSMUSG00000045545	5.57712	0	11.1542	Inf	Inf	1.23732e-05	3.0264e-05	11	100203162	100207548	-	1758	Krt14	GO:0005198;GO:0005198;GO:0005515;GO:0005634;GO:0005634;GO:0005634;GO:0005737;GO:0005737;GO:0005737;GO:0005882;GO:0005882;GO:0005882;GO:0007568;GO:0007568;GO:0010043;GO:0010212;GO:0030855;GO:0030855;GO:0042633;GO:0042633;GO:0045095;GO:0045095;GO:0045095;GO:0045110;GO:0045110;GO:0045110;GO:0045178;GO:0071944;GO:1990254;GO:1990254;	K07604	-	NOG148784	S	keratin 14 [Source:MGI Symbol;Acc:MGI:96688]"	16664	Q61781
ENSMUSG00000054146	0.368743	0	0.737486	Inf	Inf	0.625478	0.729731	11	100131758	100135928	-	1767	Krt15	GO:0005198;GO:0005198;GO:0005882;GO:0097110;	K07604	-	-	-	keratin 15 [Source:MGI Symbol;Acc:MGI:96689]"	16665	Q61414;B1AQ77
ENSMUSG00000053797	1.46774	0	2.93549	Inf	Inf	0.0650384	0.103044	11	100246091	100248902	-	1565	Krt16	GO:0002009;GO:0002376;GO:0005198;GO:0005198;GO:0005200;GO:0005515;GO:0005856;GO:0005856;GO:0005882;GO:0005882;GO:0006954;GO:0007568;GO:0007568;GO:0030216;GO:0030336;GO:0030336;GO:0031424;GO:0042633;GO:0042633;GO:0045087;GO:0045104;GO:0051546;GO:0061436;	K07604	-	NOG148784	S	keratin 16 [Source:MGI Symbol;Acc:MGI:96690]"	16666	Q9Z2K1;Q3SYP5
ENSMUSG00000035557	2.89105	0	5.78211	Inf	Inf	0.00340963	0.00654296	11	100256217	100261029	-	1551	Krt17	GO:0002009;GO:0005198;GO:0005198;GO:0005515;GO:0005515;GO:0005737;GO:0005737;GO:0005882;GO:0007165;GO:0030307;GO:0031069;GO:0031424;GO:0032395;GO:0042289;GO:0045109;GO:0045111;GO:0045111;GO:0045727;GO:0051798;GO:0071944;	K07604	-	NOG148784	S	keratin 17 [Source:MGI Symbol;Acc:MGI:96691]"	16667	Q9QWL7
ENSMUSG00000006777	0.645473	0	1.29095	Inf	Inf	0.404452	0.516238	11	99477974	99493137	-	1565	Krt23	GO:0005198;GO:0005198;GO:0005882;GO:0008150;	K07604	-	NOG145955	S	keratin 23 [Source:MGI Symbol;Acc:MGI:2148866]"	94179	Q99PS0;Q544I8
ENSMUSG00000059668	0.192228	0	0.384456	Inf	Inf	0.87472	0.934782	15	101918535	101924735	-	2133	Krt4	GO:0005882;GO:0007010;GO:0007010;GO:0009986;GO:0009986;GO:0030855;GO:0045095;GO:0045095;GO:0045095;GO:0045095;GO:0045095;GO:0045111;GO:0045111;GO:0050680;	K07605	-	NOG148747	S	keratin 4 [Source:MGI Symbol;Acc:MGI:96701]"	16682	P07744
ENSMUSG00000023041	0.0921857	0	0.184371	Inf	Inf	1	1	15	101676023	101680287	-	2235	Krt6b	GO:0005882;GO:0045095;GO:0045095;	K07605	-	-	-	keratin 6B [Source:MGI Symbol;Acc:MGI:1333768]"	16688	Q3UV11
ENSMUSG00000067615	0.384456	0	0.768912	Inf	Inf	0.6158	0.722556	15	101459061	101463751	-	2119	Krt81	GO:0003674;GO:0005882;GO:0008150;GO:0045095;GO:0045095;	K07605	-	NOG149039	S	keratin 81 [Source:MGI Symbol;Acc:MGI:1928858]"	64818	Q9ERE2
ENSMUSG00000067613	1.62223	0	3.24445	Inf	Inf	0.157513	0.229686	15	101485130	101491512	-	1842	Krt83	GO:0003674;GO:0005882;GO:0007568;GO:0042633;GO:0045095;GO:0045095;	K07605	-	-	-	keratin 83 [Source:MGI Symbol;Acc:MGI:3690448]"	100126226	E9Q1Y9
ENSMUSG00000063971	0.096114	0	0.192228	Inf	Inf	1	1	15	101447744	101453907	+	902	Krt88	GO:0003674;GO:0005575;GO:0005882;GO:0008150;	-	-	NOG147043	S	keratin 88 [Source:MGI Symbol;Acc:MGI:1913572]"	66322	Q9CPR6
ENSMUSG00000066100	0.0899287	0	0.179857	Inf	Inf	1	1	7	142296334	142297118	-	764	Krtap5-1	GO:0005882;GO:0045095;GO:0045095;GO:0003674;GO:0005575;GO:0005882;GO:0008150;GO:0045095;GO:0045095;	-	-	-	-	keratin associated protein 5-1 [Source:MGISymbol;Acc:MGI:1354732]	50774	Q64507
ENSMUSG00000070683	0.0899287	0	0.179857	Inf	Inf	1	1	4	136622621	136639110	+	2954	Lactbl1	GO:0003674;GO:0005575;GO:0008150;GO:0016020;GO:0016021;	-	-	-	-	"lactamase, beta-like 1 [Source:MGISymbol;Acc:MGI:2448566]"	242707	S4R213
ENSMUSG00000022991	0.096114	0	0.192228	Inf	Inf	1	1	15	98480400	98482721	-	771	Lalba	GO:0004461;GO:0004461;GO:0005509;GO:0005509;GO:0005515;GO:0005515;GO:0005576;GO:0005989;GO:0005989;GO:0005989;GO:0046872;GO:0050829;GO:0050830;	K00704	EC:2.4.1.22	NOG72593	S	"lactalbumin, alpha [Source:MGISymbol;Acc:MGI:96742]"	16770	P29752;A0A077S9Z6
ENSMUSG00000042124	1.1065	0	2.213	Inf	Inf	0.257585	0.354652	3	92718685	92720350	-	728	Lce1f	GO:0008544;GO:0008544;	-	-	-	-	late cornified envelope 1F [Source:MGISymbol;Acc:MGI:1915078]	67828	B9EJP6;Q9D1I4
ENSMUSG00000086848	0.0932297	0	0.186459	Inf	Inf	1	1	3	92620081	92621660	-	795	Lce6a	GO:0003674;GO:0005575;GO:0008150;GO:0003674;GO:0005575;GO:0008150;	-	-	-	-	late cornified envelope 6A [Source:MGISymbol;Acc:MGI:1925632]	78382	D3YV94
ENSMUSG00000026919	2.88577	0	5.77154	Inf	Inf	0.00343222	0.00658272	2	26667674	26671282	-	774	Lcn4	GO:0005550;GO:0005575;GO:0005576;GO:0008150;GO:0036094;GO:0036094;	-	-	-	-	lipocalin 4 [Source:MGI Symbol;Acc:MGI:102668]"	16821	Q62472;Q24JQ8
ENSMUSG00000026937	0.369618	0	0.739236	Inf	Inf	0.624929	0.729731	2	25657952	25661977	+	882	Lcn5	GO:0005501;GO:0005576;GO:0005615;GO:0036094;GO:0036094;GO:0042573;GO:0005501;GO:0005576;GO:0005615;GO:0036094;GO:0036094;GO:0042573;GO:0005501;GO:0005576;GO:0005615;GO:0036094;GO:0036094;GO:0042573;	-	-	NOG295811	-	lipocalin 5 [Source:MGI Symbol;Acc:MGI:1277241]"	13863	A2AJB7
ENSMUSG00000030851	0.179857	0	0.359715	Inf	Inf	0.881706	0.936398	7	46861203	46878142	+	1580	Ldhc	GO:0003824;GO:0003824;GO:0004459;GO:0004459;GO:0004459;GO:0004459;GO:0005515;GO:0005737;GO:0005737;GO:0005737;GO:0005737;GO:0005929;GO:0005975;GO:0005975;GO:0006090;GO:0006754;GO:0016491;GO:0016491;GO:0016491;GO:0016616;GO:0016616;GO:0019244;GO:0019516;GO:0019752;GO:0019752;GO:0030317;GO:0031514;GO:0055114;GO:0055114;GO:0055114;GO:0016491;GO:0016491;GO:0016616;GO:0016616;GO:0019752;GO:0019752;GO:…	K00016	EC:1.1.1.27	COG0039	C	lactate dehydrogenase C [Source:MGISymbol;Acc:MGI:96764]	16833	P00342;Q548Z6
ENSMUSG00000079330	0.6453	0	1.2906	Inf	Inf	0.404446	0.516238	1	132191431	132259227	+	5526	Lemd1	GO:0003674;GO:0005575;GO:0008150;	-	-	NOG79478	S	LEM domain containing 1 [Source:MGISymbol;Acc:MGI:1922403]	213409	Q14C37
ENSMUSG00000053522	0.36753	0	0.73506	Inf	Inf	0.626241	0.73038	7	28863853	28866284	+	927	Lgals7	GO:0005615;GO:0005615;GO:0007157;GO:0007157;GO:0030246;GO:0030246;GO:0030246;GO:0005615;GO:0005615;GO:0007157;GO:0007157;GO:0030246;GO:0030246;GO:0030246;	K10092	-	-	-	"lectin, galactose binding, soluble 7 [Source:MGISymbol;Acc:MGI:1316742]"	16858	Q9CRB1
ENSMUSG00000050217	0.288342	0	0.576684	Inf	Inf	0.737737	0.826496	1	31176401	31204725	+	1937	Lgsn	GO:0003824;GO:0003824;GO:0004356;GO:0005515;GO:0005737;GO:0005886;GO:0006542;GO:0006807;GO:0006807;GO:0016020;	-	-	COG0174	E	"lengsin, lens protein with glutamine synthetasedomain [Source:MGI Symbol;Acc:MGI:2672844]"	266744	Q8CIX8
ENSMUSG00000018698	0.0922104	0	0.184421	Inf	Inf	1	1	11	84518284	84525535	-	4072	Lhx1	GO:0000977;GO:0000981;GO:0000987;GO:0001655;GO:0001656;GO:0001657;GO:0001658;GO:0001702;GO:0001705;GO:0001706;GO:0001822;GO:0001823;GO:0003677;GO:0003677;GO:0003677;GO:0003700;GO:0003700;GO:0003714;GO:0005515;GO:0005634;GO:0005634;GO:0005634;GO:0005634;GO:0005667;GO:0006355;GO:0006355;GO:0006366;GO:0007267;GO:0007275;GO:0007389;GO:0007399;GO:0007492;GO:0008045;GO:0009653;GO:0009791;GO:0009880;GO:…	K09372	-	NOG257130	-	LIM homeobox protein 1 [Source:MGISymbol;Acc:MGI:99783]	16869	P63006;Q569N5
ENSMUSG00000050966	0.0922104	0	0.184421	Inf	Inf	1	1	4	134003330	134018841	-	3996	Lin28a	GO:0000932;GO:0000932;GO:0000932;GO:0002151;GO:0003676;GO:0003676;GO:0003723;GO:0003723;GO:0003723;GO:0003729;GO:0005515;GO:0005515;GO:0005623;GO:0005634;GO:0005634;GO:0005634;GO:0005730;GO:0005730;GO:0005730;GO:0005737;GO:0005737;GO:0005737;GO:0005783;GO:0005791;GO:0005829;GO:0005829;GO:0005844;GO:0005844;GO:0005844;GO:0007281;GO:0008270;GO:0008270;GO:0010494;GO:0010494;GO:0010494;GO:0010586;GO:…	K18754	-	NOG244191	-	lin-28 homolog A (C. elegans) [Source:MGISymbol;Acc:MGI:1890546]	83557	Q8K3Y3
ENSMUSG00000056078	0.0921857	0	0.184371	Inf	Inf	1	1	19	34100933	34122687	+	3489	Lipm	GO:0005575;GO:0005576;GO:0006629;GO:0016042;GO:0016787;GO:0016788;GO:0016788;	K19406	EC:3.1.1.-	COG0596	R	"lipase, family member M [Source:MGISymbol;Acc:MGI:1926003]"	78753	Q8K2A6
ENSMUSG00000024770	5.93597	0	11.8719	Inf	Inf	5.79157e-06	1.4562e-05	19	34067358	34084918	+	1884	Lipn	GO:0005576;GO:0006629;GO:0016042;GO:0016787;GO:0016788;GO:0016788;GO:0043231;GO:0006629;GO:0006629;GO:0006629;	-	-	COG0596	R	"lipase, family member N [Source:MGISymbol;Acc:MGI:1917416]"	70166	Q3U4B4
ENSMUSG00000079344	0.0899287	0	0.179857	Inf	Inf	1	1	19	33498037	33517780	-	2314	Lipo4	GO:0004771;GO:0006629;GO:0006629;GO:0016042;GO:0016125;GO:0016787;GO:0016788;GO:0016788;GO:0043231;	-	-	-	-	"lipase, member O4 [Source:MGISymbol;Acc:MGI:3779637]"	628236	-
ENSMUSG00000043165	0.737683	0	1.47537	Inf	Inf	0.381803	0.492467	3	92080271	92083142	-	1779	Lor	GO:0001533;GO:0001533;GO:0001533;GO:0005200;GO:0005737;GO:0007010;GO:0009898;GO:0030280;GO:0030280;GO:0030280;GO:0031424;	K10385	-	NOG145891	R	loricrin [Source:MGI Symbol;Acc:MGI:96816]"	16939	P18165
ENSMUSG00000032818	0.0921857	0	0.184371	Inf	Inf	1	1	18	77281958	77442930	+	8899	Loxhd1	GO:0004096;GO:0004096;GO:0005515;GO:0007605;GO:0007605;GO:0020037;GO:0020037;GO:0032420;GO:0042995;GO:0055114;GO:0055114;GO:0098869;GO:0004096;GO:0004096;GO:0005515;GO:0020037;GO:0020037;GO:0055114;GO:0055114;GO:0098869;GO:0004096;GO:0004096;GO:0005515;GO:0020037;GO:0020037;GO:0055114;GO:0055114;GO:0098869;	-	-	NOG148171	S	lipoxygenase homology domains 1 [Source:MGISymbol;Acc:MGI:1914609]	240411	C8YR32
ENSMUSG00000072754	0.0899287	0	0.179857	Inf	Inf	1	1	5	110344730	110356094	+	1183	Lrcol1	GO:0005575;GO:0005576;GO:0005576;GO:0007586;GO:0007586;GO:0008047;GO:0008047;GO:0016042;GO:0016042;GO:0032094;GO:0043085;GO:0005575;GO:0005576;GO:0005576;GO:0007586;GO:0007586;GO:0008047;GO:0008047;GO:0016042;GO:0016042;GO:0032094;GO:0043085;GO:0005576;GO:0007586;GO:0008047;GO:0016042;GO:0043085;	-	-	NOG132782	S	leucine rich colipase-like 1 [Source:MGISymbol;Acc:MGI:2686525]	381667	Q3URS3
ENSMUSG00000021997	6.01043	0	12.0209	Inf	Inf	4.88361e-06	1.2362e-05	14	75084303	75130881	-	2517	Lrrc63	GO:0005515;	-	-	-	-	leucine rich repeat containing 63 [Source:MGISymbol;Acc:MGI:1918109]	70859	A6H694;G3X8V0
ENSMUSG00000028176	1.19038	0	2.38077	Inf	Inf	0.11593	0.174152	3	158082891	158562221	-	9816	Lrrc7	GO:0005515;GO:0005515;GO:0005654;GO:0005813;GO:0005829;GO:0005886;GO:0005515;GO:0005515;GO:0005515;	-	-	-	-	leucine rich repeat containing 7 [Source:MGISymbol;Acc:MGI:2676665]	242274	Q80TE7;A0A0G2JDT9
ENSMUSG00000034634	3.59674	0	7.19348	Inf	Inf	0.00320685	0.0061713	15	74762056	74763620	-	744	Ly6d	GO:0005886;GO:0009986;GO:0009986;GO:0009986;GO:0009986;GO:0016020;GO:0030098;GO:0030098;GO:0030098;GO:0030098;GO:0031225;GO:0035634;	K06846	-	NOG46057	-	"lymphocyte antigen 6 complex, locus D [Source:MGISymbol;Acc:MGI:96881]"	17068	P35459
ENSMUSG00000047728	0.462848	0	0.925695	Inf	Inf	0.520795	0.633658	15	75216376	75222661	+	1588	Ly6g2	GO:0005886;GO:0030550;GO:0033130;GO:0045202;GO:0095500;GO:2000272;GO:0005886;GO:0030550;GO:0033130;GO:0045202;GO:0095500;GO:2000272;GO:0005886;GO:0030550;GO:0033130;GO:0045202;GO:0095500;GO:2000272;	-	-	biNOG21274	-	"lymphocyte antigen 6 complex, locus G2 [Source:MGISymbol;Acc:MGI:2385015]"	223631	-
ENSMUSG00000013766	1.37208	0	2.74416	Inf	Inf	0.0791887	0.123399	17	35076902	35078804	+	1273	Ly6g6e	GO:0002029;GO:0002029;GO:0004675;GO:0004675;GO:0005886;GO:0005886;GO:0005886;GO:0007178;GO:0009986;GO:0016020;GO:0016020;GO:0016020;GO:0030549;GO:0030549;GO:0033130;GO:0033130;GO:0042995;GO:0045202;GO:0095500;GO:0095500;GO:0099601;GO:0002029;GO:0002029;GO:0004675;GO:0004675;GO:0005886;GO:0005886;GO:0005886;GO:0007178;GO:0009986;GO:0016020;GO:0016020;GO:0016020;GO:0030549;GO:0030549;GO:0033130;GO:…	K06846	-	NOG43041	-	"lymphocyte antigen 6 complex, locus G6E [Source:MGISymbol;Acc:MGI:1917524]"	70274	Q8K1T6
ENSMUSG00000101026	0.737584	0	1.47517	Inf	Inf	0.298078	0.401217	15	74770908	74778859	-	1594	Ly6g6g	GO:0005886;GO:0016020;GO:0030550;GO:0031225;GO:2000272;GO:0005886;GO:0016020;GO:0030550;GO:0031225;GO:2000272;	-	-	-	-	"lymphocyte antigen 6 complex, locus G6G [Source:MGISymbol;Acc:MGI:1925975]"	78725	-
ENSMUSG00000020945	0.184371	0	0.368743	Inf	Inf	0.879126	0.935123	11	103631070	103638890	-	993	Lyzl6	GO:0003796;GO:0003796;GO:0003796;GO:0003824;GO:0005576;GO:0005929;GO:0007338;GO:0007342;GO:0007342;GO:0008152;GO:0009566;GO:0009566;GO:0009986;GO:0016787;GO:0016798;GO:0019835;GO:0031514;GO:0042742;GO:0042742;GO:0042995;GO:0050829;GO:0050830;GO:0097225;GO:0097524;GO:0097524;GO:0003796;GO:0003796;GO:0003796;GO:0003824;GO:0005576;GO:0005929;GO:0007338;GO:0007342;GO:0007342;GO:0007342;GO:0008152;GO:…	K01185	EC:3.2.1.17	NOG69444	S	lysozyme-like 6 [Source:MGISymbol;Acc:MGI:1916694]	69444	Q9DA11;A0A077S2U3
ENSMUSG00000034159	0.737486	0	1.47497	Inf	Inf	0.381798	0.492467	1	93151349	93160948	-	2368	Mab21l4	GO:0003674;GO:0005575;GO:0008150;GO:0003674;GO:0005575;GO:0008150;	-	-	NOG70792	-	mab-21-like 4 [Source:MGI Symbol;Acc:MGI:1919124]"	71874	Q8CEZ4
ENSMUSG00000043453	0.48057	0	0.96114	Inf	Inf	0.511101	0.625015	X	72381870	72386858	-	1821	Magea10	GO:0003674;GO:0005654;GO:0005829;GO:0008150;	-	-	NOG272911	-	"melanoma antigen family A, 10 [Source:MGISymbol;Acc:MGI:3588211]"	236852	A2AMW4
ENSMUSG00000056972	0.0922104	0	0.184421	Inf	Inf	1	1	7	62377010	62381640	+	4631	Magel2	GO:0004842;GO:0004842;GO:0004842;GO:0005515;GO:0005515;GO:0005634;GO:0005737;GO:0005768;GO:0005768;GO:0005768;GO:0005769;GO:0005829;GO:0030904;GO:0030904;GO:0030904;GO:0034314;GO:0034314;GO:0034314;GO:0042147;GO:0042147;GO:0042147;GO:0042752;GO:0045892;GO:0048511;GO:0051127;GO:0070534;GO:0070534;GO:0070534;	-	-	-	-	"melanoma antigen, family L, 2 [Source:MGISymbol;Acc:MGI:1351648]"	27385	Q9QZ04
ENSMUSG00000072662	0.186043	0	0.372085	Inf	Inf	0.87818	0.935123	6	147075060	147087032	-	1278	Mansc4	GO:0003674;GO:0005575;GO:0008150;GO:0016020;GO:0016021;	-	-	NOG120738	S	MANSC domain containing 4 [Source:MGISymbol;Acc:MGI:3645619]	545893	Q3UU94
ENSMUSG00000078627	1.11672	0	2.23344	Inf	Inf	0.200855	0.28488	11	105360798	105456735	-	4249	Marchf10	GO:0005575;GO:0008150;GO:0008270;GO:0008270;GO:0046872;GO:0005575;GO:0008150;GO:0008270;GO:0008270;GO:0046872;GO:0005575;GO:0008150;GO:0005575;GO:0008150;	-	-	-	-	membrane associated ring-CH-type finger 10[Source:MGI Symbol;Acc:MGI:2443469]	632687	Q497L7
ENSMUSG00000043289	1.4075	0	2.815	Inf	Inf	0.0758131	0.118516	9	81863670	82206007	+	4121	Mei4	GO:0000800;GO:0000800;GO:0005515;GO:0005515;GO:0005694;GO:0006310;GO:0006310;GO:0006310;GO:0007129;GO:0007129;GO:0007283;GO:0007283;GO:0042138;GO:0042138;GO:0042138;GO:0042138;GO:0048477;GO:0048477;GO:0051321;GO:0000800;GO:0000800;GO:0005515;GO:0005515;GO:0005694;GO:0006310;GO:0006310;GO:0006310;GO:0007129;GO:0007129;GO:0007283;GO:0007283;GO:0042138;GO:0042138;GO:0042138;GO:0042138;GO:0048477;GO:…	-	-	NOG40415	R	meiotic double-stranded break formation protein 4[Source:MGI Symbol;Acc:MGI:1922283]	75033	Q8BRM6
ENSMUSG00000020332	0.376649	0	0.753297	Inf	Inf	0.620562	0.727113	11	54370652	54426790	+	1524	Meikin	GO:0000775;GO:0000776;GO:0000777;GO:0000777;GO:0000777;GO:0000777;GO:0000780;GO:0000780;GO:0005515;GO:0005515;GO:0005694;GO:0007059;GO:0007060;GO:0007060;GO:0010789;GO:0010789;GO:0016321;GO:0016321;GO:0045143;GO:0045143;GO:0051321;GO:0051754;GO:0051754;GO:0051754;GO:0051754;	-	-	-	-	meiotic kinetochore factor [Source:MGISymbol;Acc:MGI:1922097]	74847	Q5F2C3;Q9D5P1
ENSMUSG00000023914	0.0921857	0	0.184371	Inf	Inf	1	1	17	43474324	43502812	-	3452	Mep1a	GO:0004222;GO:0004222;GO:0004222;GO:0005515;GO:0006508;GO:0006508;GO:0006508;GO:0008233;GO:0008237;GO:0008237;GO:0008237;GO:0008270;GO:0008270;GO:0016020;GO:0016020;GO:0016020;GO:0016020;GO:0016021;GO:0016787;GO:0017090;GO:0046872;GO:0004222;GO:0004222;GO:0004222;GO:0005515;GO:0006508;GO:0006508;GO:0006508;GO:0008233;GO:0008237;GO:0008237;GO:0008237;GO:0008270;GO:0008270;GO:0008270;GO:0016020;GO:…	K01395	EC:3.4.24.18	NOG322115	-	meprin 1 alpha [Source:MGI Symbol;Acc:MGI:96963]"	17287	P28825;A0A0R4J043
ENSMUSG00000102802	0.924502	0	1.849	Inf	Inf	0.203227	0.287824	6	40778711	40868164	+	8050	Mgam2-ps	GO:0003824;GO:0004553;GO:0005975;GO:0016020;GO:0016021;GO:0030246;	-	-	-	-	"maltase-glucoamylase 2, pseudogene [Source:MGISymbol;Acc:MGI:3645497]"	-	-
ENSMUSG00000089661	0.192228	0	0.384456	Inf	Inf	0.87472	0.934782	7	27179742	27181157	-	994	Mia	GO:0005515;GO:0005576;GO:0005576;GO:0007160;GO:0007165;GO:0008083;GO:0030198;GO:0005515;	K16655	-	COG1100	R	melanoma inhibitory activity [Source:MGISymbol;Acc:MGI:109615]	12587	Q61865
ENSMUSG00000022613	0.55734	0	1.11468	Inf	Inf	0.431858	0.544535	15	89334398	89337015	+	1651	Miox	GO:0004033;GO:0004033;GO:0005506;GO:0005506;GO:0005737;GO:0005737;GO:0005737;GO:0005737;GO:0008199;GO:0008199;GO:0008199;GO:0016234;GO:0016491;GO:0016491;GO:0016491;GO:0016491;GO:0016651;GO:0016701;GO:0019310;GO:0019310;GO:0019310;GO:0019310;GO:0019310;GO:0019310;GO:0046872;GO:0050113;GO:0050113;GO:0050113;GO:0050113;GO:0050113;GO:0050113;GO:0050661;GO:0055114;GO:0055114;GO:0055114;GO:0005506;GO:…	K00469	EC:1.13.99.1	NOG135479	S	myo-inositol oxygenase [Source:MGISymbol;Acc:MGI:1891725]	56727	Q9QXN5
ENSMUSG00000047562	0.818485	0	1.63697	Inf	Inf	0.249945	0.345317	9	7502352	7510240	+	1722	Mmp10	GO:0004222;GO:0004222;GO:0004222;GO:0005576;GO:0006508;GO:0006508;GO:0006508;GO:0008233;GO:0008237;GO:0008237;GO:0008237;GO:0008270;GO:0008270;GO:0016787;GO:0030198;GO:0030334;GO:0030574;GO:0030574;GO:0031012;GO:0031012;GO:0046872;	K01396	EC:3.4.24.22	NOG270148	-	matrix metallopeptidase 10 [Source:MGISymbol;Acc:MGI:97007]	17384	O55123;A1L3D0
ENSMUSG00000041620	0.276631	0	0.553262	Inf	Inf	0.745328	0.830249	9	7368239	7388047	-	1449	Mmp1b	GO:0004222;GO:0004222;GO:0006508;GO:0006508;GO:0006508;GO:0008233;GO:0008237;GO:0008237;GO:0008237;GO:0008270;GO:0008270;GO:0016787;GO:0031012;GO:0031012;GO:0046872;	K01388	EC:3.4.24.7	-	-	matrix metallopeptidase 1b (interstitialcollagenase) [Source:MGI Symbol;Acc:MGI:1933847]	83996	G5E8A9
ENSMUSG00000018623	0.096114	0	0.192228	Inf	Inf	1	1	9	7692090	7699585	+	1068	Mmp7	GO:0004175;GO:0004222;GO:0004222;GO:0005615;GO:0006508;GO:0006508;GO:0006508;GO:0006508;GO:0007568;GO:0008201;GO:0008233;GO:0008237;GO:0008237;GO:0008237;GO:0008237;GO:0008270;GO:0008270;GO:0009986;GO:0016787;GO:0031012;GO:0031012;GO:0031667;GO:0044849;GO:0046872;GO:0060135;GO:0071260;	K01397	EC:3.4.24.23	-	-	matrix metallopeptidase 7 [Source:MGISymbol;Acc:MGI:103189]	17393	Q3UN27
ENSMUSG00000052396	1.67023	0	3.34046	Inf	Inf	0.0432471	0.0710157	7	99219084	99238619	-	1835	Mogat2	GO:0003846;GO:0003846;GO:0003846;GO:0005737;GO:0005783;GO:0005783;GO:0005783;GO:0005789;GO:0006071;GO:0006629;GO:0006629;GO:0006651;GO:0016020;GO:0016021;GO:0016407;GO:0016740;GO:0016746;GO:0016747;GO:0016747;GO:0019432;GO:0019432;GO:0046462;GO:0048471;GO:0050892;GO:1990578;GO:1990578;GO:1990578;	K14457	EC:2.3.1.22	NOG258143	-	monoacylglycerol O-acyltransferase 2 [Source:MGISymbol;Acc:MGI:2663253]	233549	Q80W94
ENSMUSG00000026894	0.903801	0	1.8076	Inf	Inf	0.208369	0.294013	2	36049458	36079718	+	714	Morn5	GO:0003674;GO:0005575;GO:0008150;	-	-	NOG280806	-	MORN repeat containing 5 [Source:MGISymbol;Acc:MGI:1922745]	75495	Q9DAI9
ENSMUSG00000029885	0.0899287	0	0.179857	Inf	Inf	1	1	6	40878794	40887494	-	1860	Moxd2	GO:0003824;GO:0003824;GO:0004497;GO:0004497;GO:0004497;GO:0004500;GO:0005507;GO:0005507;GO:0005507;GO:0005615;GO:0005737;GO:0006589;GO:0016020;GO:0016021;GO:0016491;GO:0016715;GO:0016715;GO:0016715;GO:0030667;GO:0042420;GO:0042421;GO:0046872;GO:0055114;GO:0055114;GO:0055114;	-	-	NOG286384	-	"monooxygenase, DBH-like 2 [Source:MGISymbol;Acc:MGI:2388042]"	194357	Q7TT41
ENSMUSG00000093973	0.096114	0	0.192228	Inf	Inf	1	1	7	47426328	47452139	-	1240	Mrgpra2a	GO:0004930;GO:0004930;GO:0004930;GO:0004930;GO:0005575;GO:0007165;GO:0007186;GO:0007186;GO:0007186;GO:0007186;GO:0016020;GO:0016021;GO:0016021;GO:0016021;	K08396	-	NOG258149	-	"MAS-related GPR, member A2A [Source:MGISymbol;Acc:MGI:3821888]"	668727	Q91WW4;A0A0R4J1Z0
ENSMUSG00000052303	0.179857	0	0.359715	Inf	Inf	0.881706	0.936398	7	47185707	47204920	-	1091	Mrgpra6	GO:0004930;GO:0004930;GO:0004930;GO:0007165;GO:0007186;GO:0007186;GO:0007186;GO:0016020;GO:0016021;GO:0016021;GO:0016021;GO:0004930;GO:0004930;GO:0004930;GO:0004930;GO:0005886;GO:0007165;GO:0007186;GO:0007186;GO:0007186;GO:0007186;GO:0016020;GO:0016021;GO:0016021;GO:0016021;	-	-	euNOG03703	R	"MAS-related GPR, member A6 [Source:MGISymbol;Acc:MGI:3033107]"	-	-
ENSMUSG00000051207	0.0921857	0	0.184371	Inf	Inf	1	1	7	145314835	145324086	+	3144	Mrgprd	GO:0004930;GO:0004930;GO:0004930;GO:0004930;GO:0005886;GO:0007165;GO:0007186;GO:0007186;GO:0007186;GO:0007186;GO:0016020;GO:0016021;GO:0016021;GO:0016021;	K08392	-	NOG245478	-	"MAS-related GPR, member D [Source:MGISymbol;Acc:MGI:3033142]"	211578	Q91ZB8;Q5UCB4
ENSMUSG00000087230	13.8777	0	27.7555	Inf	Inf	4.20917e-13	1.63847e-12	1	136181652	136212828	-	3230	Mroh3	GO:0003674;GO:0005575;GO:0008150;GO:0003674;GO:0005575;GO:0008150;	-	-	-	-	maestro heat-like repeat family member 3[Source:MGI Symbol;Acc:MGI:1923672]	-	-
ENSMUSG00000022603	0.192228	0	0.384456	Inf	Inf	0.87472	0.934782	15	74606029	74636353	-	4049	Mroh4	GO:0003674;GO:0005794;GO:0008150;GO:0003674;GO:0005794;GO:0008150;GO:0003674;GO:0005794;GO:0008150;	-	-	-	-	maestro heat-like repeat family member 4[Source:MGI Symbol;Acc:MGI:1916689]	69439	G3X8W1
ENSMUSG00000072487	0.096114	0	0.192228	Inf	Inf	1	1	15	73760067	73839699	-	8105	Mroh5	GO:0003674;GO:0005575;GO:0008150;GO:0003674;GO:0005575;GO:0008150;GO:0003674;GO:0005575;GO:0008150;GO:0003674;GO:0005575;GO:0008150;	-	-	-	-	maestro heat-like repeat family member 5[Source:MGI Symbol;Acc:MGI:2685474]	268816	Q3TY91
ENSMUSG00000071890	0.184421	0	0.368841	Inf	Inf	0.879098	0.935123	1	163024302	163085670	-	2956	Mroh9	GO:0003674;GO:0005575;GO:0008150;	-	-	-	-	maestro heat-like repeat family member 9[Source:MGI Symbol;Acc:MGI:1925508]	78258	G5E8L9
ENSMUSG00000101031	1.33983	0	2.67965	Inf	Inf	0.199113	0.282787	19	11214082	11232448	-	1808	Ms4a12	GO:0003674;GO:0005575;GO:0008150;GO:0016020;GO:0016021;GO:0016021;GO:0016021;	K22190	-	-	-	"membrane-spanning 4-domains, subfamily A, member 12[Source:MGI Symbol;Acc:MGI:2685812]"	381213	A0A087WSB9
ENSMUSG00000024728	5.60569	0	11.2114	Inf	Inf	1.1938e-05	2.92563e-05	19	11139664	11165320	-	805	Ms4a19	GO:0003674;GO:0005575;GO:0008150;GO:0016020;GO:0016021;GO:0016021;GO:0016021;GO:0003674;GO:0005575;GO:0008150;GO:0016020;GO:0016021;GO:0016021;GO:0016021;GO:0003674;GO:0005575;GO:0008150;GO:0016020;GO:0016021;GO:0016021;GO:0016021;GO:0003674;GO:0005575;GO:0008150;GO:0016020;GO:0016021;GO:0016021;GO:0016021;	-	-	-	-	"membrane-spanning 4-domains, subfamily A, member 19[Source:MGI Symbol;Acc:MGI:1916666]"	69416	Q9D9Y7
ENSMUSG00000024729	0.558185	0	1.11637	Inf	Inf	0.431451	0.544185	19	11096816	11130876	-	3661	Ms4a20	GO:0003674;GO:0005575;GO:0008150;	K22191	-	-	-	"membrane-spanning 4-domains, subfamily A, member 20[Source:MGI Symbol;Acc:MGI:1916619]"	69369	G5E851;Q9DA92
ENSMUSG00000024681	0.461052	0	0.922104	Inf	Inf	0.5218	0.634183	19	11629496	11640851	-	1884	Ms4a3	GO:0005515;GO:0005737;GO:0008150;GO:0016020;GO:0016021;GO:0016021;GO:0016021;GO:0016021;GO:0051726;GO:0051726;GO:0005515;GO:0005737;GO:0008150;GO:0016020;GO:0016021;GO:0016021;GO:0016021;GO:0016021;GO:0051726;GO:0051726;	K22190	-	NOG46884	R	"membrane-spanning 4-domains, subfamily A, member 3[Source:MGI Symbol;Acc:MGI:2158468]"	170813	Q920C4;Q53ZU3;Q3TYT4
ENSMUSG00000031757	0.184371	0	0.368743	Inf	Inf	0.879126	0.935123	8	94137197	94139031	+	398	Mt4	GO:0005623;GO:0005634;GO:0005737;GO:0005829;GO:0006875;GO:0006882;GO:0010273;GO:0046686;GO:0046872;GO:0046872;GO:0046872;GO:0046872;GO:0046872;GO:0071276;GO:0071280;GO:0071294;	K14741	-	NOG69278	S	metallothionein 4 [Source:MGISymbol;Acc:MGI:99692]	17752	P47945;Q3V2E2
ENSMUSG00000037974	0.558136	0	1.11627	Inf	Inf	0.431475	0.544185	7	141788972	141819231	+	10752	Muc5ac	GO:0005515;GO:0005515;GO:0005576;GO:0005615;GO:0005737;GO:0036438;GO:0048015;GO:0070701;GO:0005515;GO:0005515;GO:0005576;GO:0005615;GO:0005737;GO:0036438;GO:0048015;GO:0070701;GO:0005515;GO:0005515;GO:0005576;GO:0005615;GO:0005737;GO:0036438;GO:0048015;GO:0070701;	K21125	-	-	-	"mucin 5, subtypes A and C, tracheobronchial/gastric[Source:MGI Symbol;Acc:MGI:104697]"	17833	E9PWB6
ENSMUSG00000073408	0.539572	0	1.07914	Inf	Inf	0.440576	0.551635	17	35635752	35643695	-	2611	Mucl3	GO:0003674;GO:0005575;GO:0005737;GO:0005886;GO:0016020;GO:0016021;	-	-	NOG41703	S	mucin like 3 [Source:MGI Symbol;Acc:MGI:2685476]"	268949	Q3TNW5
ENSMUSG00000073830	0.276631	0	0.553262	Inf	Inf	0.745328	0.830249	4	61300023	61304000	-	1382	Mup14	GO:0003674;GO:0005575;GO:0008150;GO:0036094;GO:0036094;GO:0003674;GO:0005575;GO:0008150;GO:0036094;GO:0036094;GO:0003674;GO:0005575;GO:0008150;GO:0036094;GO:0036094;	-	-	NOG45000	-	major urinary protein 14 [Source:MGISymbol;Acc:MGI:3702005]	100039116	A2CEK7
ENSMUSG00000078688	0.0932297	0	0.186459	Inf	Inf	1	1	4	60135932	60154289	-	1336	Mup2	GO:0036094;GO:0036094;GO:0036094;GO:0036094;	-	-	-	-	major urinary protein 2 [Source:MGISymbol;Acc:MGI:97234]	17841	A2AKN9
ENSMUSG00000110439	0.0922104	0	0.184421	Inf	Inf	1	1	4	60817589	60821463	-	861	Mup22	GO:0036094;GO:0036094;	-	-	-	-	major urinary protein 22 [Source:MGISymbol;Acc:MGI:5434675]	100861909	Q4FZE8
ENSMUSG00000005474	0.645374	0	1.29075	Inf	Inf	0.359906	0.469238	5	136693146	136701094	+	1203	Myl10	GO:0005509;GO:0005509;GO:0005509;GO:0005509;GO:0005739;GO:0005509;GO:0005509;GO:0005515;GO:0005739;GO:0008150;GO:0046872;GO:0005509;GO:0005509;GO:0005515;GO:0005739;GO:0008150;GO:0046872;	K12756	-	-	-	"myosin, light chain 10, regulatory [Source:MGISymbol;Acc:MGI:1891705]"	59310	Q62082
ENSMUSG00000009214	0.939757	0	1.87951	Inf	Inf	0.199564	0.283313	2	27061636	27072179	-	1511	Mymk	GO:0000139;GO:0005515;GO:0005794;GO:0005886;GO:0005886;GO:0005886;GO:0005886;GO:0005887;GO:0007517;GO:0007520;GO:0007520;GO:0007520;GO:0014905;GO:0016020;GO:0016021;GO:0016021;GO:0016021;GO:0030173;GO:0043403;GO:0045026;GO:1904206;GO:0016020;GO:0016021;GO:0016021;GO:0016021;	-	-	NOG85682	S	"myomaker, myoblast fusion factor [Source:MGISymbol;Acc:MGI:1913389]"	66139	Q9D1N4
ENSMUSG00000091060	0.0922104	0	0.184421	Inf	Inf	1	1	1	162647193	162658219	-	969	Myocos	GO:0003674;GO:0005575;GO:0008150;	-	-	-	-	myocilin opposite strand [Source:MGISymbol;Acc:MGI:3642786]	100038657	Q3UWS6
ENSMUSG00000012396	0.559378	0	1.11876	Inf	Inf	0.432509	0.544826	6	122707489	122714633	+	2242	Nanog	GO:0000122;GO:0000977;GO:0000978;GO:0000987;GO:0001010;GO:0001228;GO:0001710;GO:0001714;GO:0003677;GO:0003677;GO:0003677;GO:0003677;GO:0003682;GO:0003700;GO:0003700;GO:0003700;GO:0003714;GO:0005515;GO:0005515;GO:0005515;GO:0005634;GO:0005634;GO:0005634;GO:0005634;GO:0005654;GO:0005730;GO:0006355;GO:0006355;GO:0006355;GO:0006357;GO:0007275;GO:0008134;GO:0008284;GO:0008406;GO:0009880;GO:0010033;GO:…	K10164	-	NOG297592	-	Nanog homeobox [Source:MGI Symbol;Acc:MGI:1919200]"	71950	Q80Z64;A2RS90;B7ZN41
ENSMUSG00000079494	0.368743	0	0.737486	Inf	Inf	0.625478	0.729731	6	85817218	85820972	-	986	Nat8f5	GO:0001702;GO:0005783;GO:0005794;GO:0007162;GO:0007275;GO:0007368;GO:0007369;GO:0007507;GO:0008080;GO:0008080;GO:0008080;GO:0016020;GO:0016021;GO:0016740;GO:0016746;	-	-	NOG236460	-	N-acetyltransferase 8 (GCN5-related) family member5 [Source:MGI Symbol;Acc:MGI:1916299]	69049	Q9QXS8
ENSMUSG00000089694	0.553262	0	1.10652	Inf	Inf	0.433829	0.545565	6	85706727	85713205	-	1822	Nat8f7	GO:0004402;GO:0005634;GO:0008080;GO:0008080;GO:0010485;GO:0016020;GO:0016021;GO:0016573;GO:0016740;GO:0016746;GO:0031965;GO:0043967;GO:0004402;GO:0005634;GO:0008080;GO:0008080;GO:0010485;GO:0016020;GO:0016021;GO:0016573;GO:0016740;GO:0016746;GO:0031965;GO:0043967;	K20838	-	-	-	N-acetyltransferase 8 (GCN5-related) family member7 [Source:MGI Symbol;Acc:MGI:3782661]	100043497	E0CYR6
ENSMUSG00000047586	1.30566	0	2.61131	Inf	Inf	0.0929939	0.142578	7	28543596	28547254	-	1531	Nccrp1	GO:0005737;GO:0005737;GO:0005737;GO:0006516;GO:0008284;GO:0016567;GO:0019005;GO:0030433;GO:0031146;GO:0061630;GO:0005737;GO:0008284;	-	-	-	-	non-specific cytotoxic cell receptor protein 1homolog (zebrafish) [Source:MGI Symbol;Acc:MGI:2685009]	233038	G3X9C2;A0A0A0MQ97
ENSMUSG00000048015	0.370463	0	0.740927	Inf	Inf	0.6244	0.729731	10	130268152	130280240	-	3345	Neurod4	GO:0001764;GO:0003677;GO:0005634;GO:0006355;GO:0006355;GO:0007219;GO:0007275;GO:0007399;GO:0007399;GO:0007399;GO:0007405;GO:0010001;GO:0030154;GO:0035881;GO:0043010;GO:0045165;GO:0045597;GO:0045597;GO:0045597;GO:0046983;GO:0046983;GO:0048666;GO:0048666;GO:0048666;GO:0060041;	K09079	-	NOG300608	-	neurogenic differentiation 4 [Source:MGISymbol;Acc:MGI:108055]	11923	O09105;Q545C0
ENSMUSG00000044312	0.0899287	0	0.179857	Inf	Inf	1	1	10	62133090	62134763	+	1674	Neurog3	GO:0000122;GO:0000122;GO:0000978;GO:0000978;GO:0000978;GO:0001227;GO:0001227;GO:0001228;GO:0001228;GO:0003677;GO:0003690;GO:0003690;GO:0003700;GO:0003713;GO:0005515;GO:0005634;GO:0005634;GO:0005634;GO:0005634;GO:0005737;GO:0005737;GO:0005829;GO:0006355;GO:0006355;GO:0006355;GO:0006355;GO:0007275;GO:0007275;GO:0007399;GO:0021510;GO:0022008;GO:0022008;GO:0030154;GO:0030855;GO:0030900;GO:0030902;GO:…	K08028	-	NOG327835	-	neurogenin 3 [Source:MGI Symbol;Acc:MGI:893591]"	11925	P70661;Q548G3
ENSMUSG00000029832	2.61305	0	5.2261	Inf	Inf	0.00610163	0.0113695	6	51432670	51458768	+	2973	Nfe2l3	GO:0000122;GO:0000976;GO:0000978;GO:0001227;GO:0003677;GO:0003677;GO:0003677;GO:0003700;GO:0003700;GO:0003700;GO:0005634;GO:0005634;GO:0005634;GO:0005634;GO:0005737;GO:0006355;GO:0006355;GO:0006357;GO:0006357;GO:0006357;GO:0045893;GO:0003700;GO:0003700;GO:0006357;GO:0006357;	K09040	-	NOG278006	-	"nuclear factor, erythroid derived 2, like 3[Source:MGI Symbol;Acc:MGI:1339958]"	18025	Q9WTM4;Q3UZC1
ENSMUSG00000041377	0.730595	0	1.46119	Inf	Inf	0.300537	0.403971	6	120093350	120200339	+	937	Ninj2	GO:0007155;GO:0007155;GO:0007155;GO:0007155;GO:0016020;GO:0016021;GO:0016021;GO:0016021;GO:0042246;GO:0042246;GO:0007155;GO:0007155;GO:0016020;GO:0016021;GO:0016021;GO:0016021;GO:0042246;GO:0042246;	-	-	NOG79050	-	ninjurin 2 [Source:MGI Symbol;Acc:MGI:1352751]"	29862	Q9JL89;Q3TQA7
ENSMUSG00000027434	0.359715	0	0.71943	Inf	Inf	0.631211	0.734183	2	147177546	147194243	-	2875	Nkx2-2	GO:0000978;GO:0001228;GO:0003677;GO:0003677;GO:0003677;GO:0005634;GO:0006355;GO:0006355;GO:0043565;GO:0043565;GO:0045944;GO:0000978;GO:0000987;GO:0003323;GO:0003326;GO:0003327;GO:0003329;GO:0003677;GO:0003677;GO:0003677;GO:0003682;GO:0003700;GO:0003700;GO:0003713;GO:0005515;GO:0005634;GO:0005634;GO:0005634;GO:0005634;GO:0005654;GO:0006355;GO:0006355;GO:0006355;GO:0007224;GO:0007275;GO:0007399;GO:…	K08029	-	NOG310976	-	NK2 homeobox 2 [Source:MGI Symbol;Acc:MGI:97347]"	18088	P42586;Q3URZ4
ENSMUSG00000058669	1.02344	0	2.04688	Inf	Inf	0.202418	0.286834	12	56611389	56613284	-	1264	Nkx2-9	GO:0000978;GO:0000978;GO:0000978;GO:0001228;GO:0001228;GO:0003677;GO:0003677;GO:0003677;GO:0003690;GO:0003690;GO:0003700;GO:0003700;GO:0003700;GO:0005634;GO:0005634;GO:0005634;GO:0005634;GO:0006351;GO:0006351;GO:0006355;GO:0006355;GO:0006366;GO:0006366;GO:0007275;GO:0007409;GO:0030154;GO:0030323;GO:0030324;GO:0043565;GO:0043565;GO:0043565;GO:0043565;GO:0043565;GO:0043565;GO:0045944;GO:0045944;GO:…	K09347	-	NOG243784	-	NK2 homeobox 9 [Source:MGI Symbol;Acc:MGI:1270158]"	18094	O70584
ENSMUSG00000041309	1.2159	0	2.43179	Inf	Inf	0.112373	0.169386	7	139579376	139582797	-	1907	Nkx6-2	GO:0000122;GO:0000978;GO:0000978;GO:0001227;GO:0003677;GO:0003677;GO:0003700;GO:0003700;GO:0005634;GO:0005634;GO:0005634;GO:0006355;GO:0010454;GO:0010455;GO:0021912;GO:0021913;GO:0022010;GO:0030154;GO:0030154;GO:0031018;GO:0031641;GO:0043565;GO:0043565;GO:0043565;GO:0045686;GO:0045687;GO:0045892;GO:0045944;GO:0048709;GO:0050885;GO:0000122;GO:0000978;GO:0000978;GO:0001227;GO:0003677;GO:0003677;GO:…	K09350	-	-	-	NK6 homeobox 2 [Source:MGI Symbol;Acc:MGI:1352738]"	14912	D3Z4R4
ENSMUSG00000063672	0.096114	0	0.192228	Inf	Inf	1	1	8	23153269	23158948	+	2238	Nkx6-3	GO:0000978;GO:0001709;GO:0002067;GO:0003677;GO:0003677;GO:0003677;GO:0003700;GO:0005634;GO:0005634;GO:0006355;GO:0006355;GO:0030154;GO:0030857;GO:0043565;GO:0043565;GO:0043565;GO:0045944;	K09351	-	NOG265304	-	NK6 homeobox 3 [Source:MGI Symbol;Acc:MGI:1921811]"	74561	Q3UHX8;B2RU70
ENSMUSG00000069830	0.544086	0	1.08817	Inf	Inf	0.438328	0.549486	11	71092236	71144704	-	4166	Nlrp1a	GO:0000166;GO:0005515;GO:0005515;GO:0005524;GO:0005524;GO:0005634;GO:0005737;GO:0005829;GO:0006919;GO:0006919;GO:0006954;GO:0006954;GO:0019899;GO:0032495;GO:0032991;GO:0042742;GO:0042981;GO:0042981;GO:0043025;GO:0043280;GO:0045087;GO:0045087;GO:0050718;GO:0050718;GO:0051402;GO:0061702;GO:0061702;GO:0097110;GO:0097300;GO:0000166;GO:0005515;GO:0005515;GO:0005524;GO:0005524;GO:0005634;GO:0005737;GO:…	K12798	-	-	-	"NLR family, pyrin domain containing 1A [Source:MGISymbol;Acc:MGI:2684861]"	195046	Q2LKU9
ENSMUSG00000034690	0.652608	0	1.30522	Inf	Inf	0.40471	0.51645	7	6045161	6105150	+	4009	Nlrp4c	GO:0000166;GO:0003674;GO:0005515;GO:0005524;GO:0006954;GO:0008150;GO:0000166;GO:0003674;GO:0005515;GO:0005524;GO:0006954;GO:0008150;GO:0000166;GO:0003674;GO:0005515;GO:0005524;GO:0006954;GO:0008150;	K22265	-	NOG150642	S	"NLR family, pyrin domain containing 4C [Source:MGISymbol;Acc:MGI:1890518]"	83564	Q3TKR3
ENSMUSG00000038745	0.910695	0	1.82139	Inf	Inf	0.206634	0.291939	7	140920902	140929192	+	5081	Nlrp6	GO:0000166;GO:0002376;GO:0002862;GO:0005000;GO:0005000;GO:0005515;GO:0005524;GO:0005575;GO:0005634;GO:0005737;GO:0005886;GO:0006954;GO:0007186;GO:0009617;GO:0009617;GO:0010506;GO:0016020;GO:0031965;GO:0034122;GO:0042060;GO:0042277;GO:0043124;GO:0043124;GO:0043409;GO:0045087;GO:0050727;GO:0050727;GO:0050777;GO:0061702;GO:0070255;GO:0070373;GO:0000166;GO:0005524;GO:0000166;GO:0002376;GO:0002862;GO:…	K20863	-	NOG265451	-	"NLR family, pyrin domain containing 6 [Source:MGISymbol;Acc:MGI:2141990]"	101613	Q91WS2
ENSMUSG00000029236	0.0921857	0	0.184371	Inf	Inf	1	1	5	76333495	76363788	-	828	Nmu	GO:0001659;GO:0001696;GO:0001696;GO:0003084;GO:0003084;GO:0005576;GO:0005623;GO:0006940;GO:0006940;GO:0007204;GO:0007204;GO:0007218;GO:0007218;GO:0007218;GO:0007218;GO:0007218;GO:0009648;GO:0010460;GO:0010460;GO:0019233;GO:0019233;GO:0031652;GO:0031652;GO:0031839;GO:0031839;GO:0031840;GO:0031840;GO:0042755;GO:0042755;GO:0042922;GO:0042922;GO:0042922;GO:0042922;GO:0042922;GO:0043195;GO:0043195;GO:…	K05249	-	NOG47198	O	neuromedin U [Source:MGI Symbol;Acc:MGI:1860476]"	56183	Q9QXK8;Q059S5
ENSMUSG00000067786	0.809358	0	1.61872	Inf	Inf	0.362416	0.471708	2	157560078	157562522	+	1829	Nnat	GO:0005737;GO:0005737;GO:0007275;GO:0007420;GO:0007420;GO:0007420;GO:0009749;GO:0016020;GO:0016021;GO:0032024;GO:0032024;GO:0032880;GO:0007420;GO:0007420;GO:0016020;GO:0016021;GO:0005737;GO:0005737;GO:0007275;GO:0007420;GO:0007420;GO:0007420;GO:0009749;GO:0032024;GO:0032024;GO:0032880;GO:0007420;GO:0007420;GO:0016020;GO:0016021;GO:0016020;GO:0016021;GO:0016020;GO:0016021;GO:0016020;GO:0016021;	-	-	NOG45532	-	neuronatin [Source:MGI Symbol;Acc:MGI:104716]"	18111	Q61979
ENSMUSG00000029736	0.472713	0	0.945427	Inf	Inf	0.515351	0.629022	6	43303674	43309554	-	2012	Nobox	GO:0000978;GO:0000978;GO:0001228;GO:0001228;GO:0001541;GO:0003677;GO:0003677;GO:0003677;GO:0003700;GO:0003700;GO:0003700;GO:0005634;GO:0005667;GO:0005737;GO:0006357;GO:0006357;GO:0006357;GO:0007275;GO:0030154;GO:0043565;GO:0045944;GO:0045944;GO:0048477;GO:0003677;GO:0003677;GO:0003677;GO:0003700;GO:0003700;GO:0005634;GO:0006357;GO:0006357;	-	-	NOG325494	-	NOBOX oogenesis homeobox [Source:MGISymbol;Acc:MGI:108011]	18291	Q8VIH1
ENSMUSG00000041923	0.359715	0	0.71943	Inf	Inf	0.631211	0.734183	18	22693181	23041653	-	5692	Nol4	GO:0005730;GO:0005730;GO:0005634;GO:0005730;GO:0005730;GO:0005730;GO:0008150;GO:0005634;GO:0005730;GO:0005730;GO:0005730;GO:0008150;GO:0005730;GO:0005730;GO:0005730;GO:0005730;GO:0005730;GO:0005730;GO:0005730;GO:0005730;	-	-	NOG76509	U	nucleolar protein 4 [Source:MGISymbol;Acc:MGI:2441684]	319211	P60954;Q8C0U4
ENSMUSG00000026602	1.12592	0	2.25184	Inf	Inf	0.135794	0.200807	1	156310727	156328035	+	3116	Nphs2	GO:0005515;GO:0005886;GO:0005886;GO:0005911;GO:0005911;GO:0016020;GO:0016020;GO:0016020;GO:0016021;GO:0031235;GO:0031235;GO:0031235;GO:0031532;GO:0031532;GO:0032991;GO:0032991;GO:0036057;GO:0036057;GO:0036057;GO:0045121;GO:0045121;GO:0072249;GO:0016020;GO:0016020;GO:0016020;GO:0016021;	K18268	-	COG0330	O	"nephrosis 2, podocin [Source:MGISymbol;Acc:MGI:2157018]"	170484	Q91X05;C0LL94
ENSMUSG00000059991	0.644962	0	1.28992	Inf	Inf	0.360076	0.469391	5	144545902	144557478	+	2536	Nptx2	GO:0005576;GO:0008306;GO:0030246;GO:0046872;GO:0098892;GO:0098962;GO:0098962;GO:0098978;GO:0098978;GO:0099645;	-	-	NOG146373	S	neuronal pentraxin 2 [Source:MGISymbol;Acc:MGI:1858209]	53324	O70340;Q3UYB9
ENSMUSG00000071230	0.372671	0	0.745342	Inf	Inf	0.623024	0.728943	17	24657330	24658457	-	638	Npw	GO:0001664;GO:0001664;GO:0001664;GO:0001664;GO:0001664;GO:0005575;GO:0007186;GO:0007186;GO:0007186;GO:0007631;GO:0007631;	K23141	-	-	-	neuropeptide W [Source:MGI Symbol;Acc:MGI:2685781]"	381073	Q3V2F0;A0A1L1STR8
ENSMUSG00000048938	0.276557	0	0.553114	Inf	Inf	0.745376	0.830249	3	102939658	102964133	-	2835	Nr1h5	GO:0000122;GO:0000976;GO:0000977;GO:0000981;GO:0003677;GO:0003677;GO:0003677;GO:0003700;GO:0003700;GO:0003707;GO:0003707;GO:0005634;GO:0005634;GO:0005634;GO:0005634;GO:0006355;GO:0006355;GO:0006629;GO:0007275;GO:0008134;GO:0008270;GO:0008270;GO:0030154;GO:0030374;GO:0033993;GO:0038023;GO:0042632;GO:0043401;GO:0043565;GO:0043565;GO:0045944;GO:0046872;GO:0055088;GO:0071222;GO:0090575;GO:0098531;GO:…	K08538	-	-	-	"nuclear receptor subfamily 1, group H, member 5[Source:MGI Symbol;Acc:MGI:3026618]"	381463	E9Q5A6
ENSMUSG00000026751	0.736371	0	1.47274	Inf	Inf	0.298502	0.401666	2	38692656	38714542	-	4241	Nr5a1	GO:0000976;GO:0000977;GO:0000977;GO:0000978;GO:0000978;GO:0000981;GO:0000981;GO:0001553;GO:0003677;GO:0003677;GO:0003677;GO:0003677;GO:0003677;GO:0003682;GO:0003682;GO:0003682;GO:0003690;GO:0003690;GO:0003700;GO:0003700;GO:0003700;GO:0003700;GO:0003707;GO:0003707;GO:0004879;GO:0004879;GO:0004879;GO:0005515;GO:0005543;GO:0005543;GO:0005634;GO:0005634;GO:0005634;GO:0005634;GO:0005634;GO:0005634;GO:…	K08560	-	NOG240365	-	"nuclear receptor subfamily 5, group A, member 1[Source:MGI Symbol;Acc:MGI:1346833]"	26423	P33242
ENSMUSG00000020622	0.0899287	0	0.179857	Inf	Inf	1	1	12	10369973	10390175	+	2741	Nt5c1b	GO:0000166;GO:0000166;GO:0000287;GO:0000287;GO:0005737;GO:0005737;GO:0008253;GO:0008253;GO:0009117;GO:0009117;GO:0016311;GO:0000166;GO:0000166;GO:0000287;GO:0000287;GO:0005737;GO:0005737;GO:0005737;GO:0005829;GO:0005829;GO:0008253;GO:0008253;GO:0008253;GO:0008253;GO:0008253;GO:0008253;GO:0009116;GO:0009117;GO:0009117;GO:0009117;GO:0016311;GO:0016787;GO:0046085;GO:0046085;GO:0046085;GO:0000166;GO:…	K01081	EC:3.1.3.5	NOG46880	-	"5'-nucleotidase, cytosolic IB [Source:MGISymbol;Acc:MGI:1918131]"	70881	Q91YE9
ENSMUSG00000061356	1.93095	0	3.8619	Inf	Inf	0.0247176	0.0422381	14	65598546	65648531	+	2836	Nuggc	GO:0000166;GO:0003924;GO:0003924;GO:0005525;GO:0005634;GO:0005634;GO:0006974;GO:0016446;GO:0016607;GO:0016787;GO:0033262;GO:0043066;GO:0071222;GO:0003924;GO:0033262;GO:0043066;GO:0071222;	-	-	-	-	"nuclear GTPase, germinal center associated[Source:MGI Symbol;Acc:MGI:2685446]"	100503545	D3YY21
ENSMUSG00000031410	0.463017	0	0.926033	Inf	Inf	0.520701	0.633631	X	135579555	135598777	-	2710	Nxf7	GO:0003676;GO:0003676;GO:0003723;GO:0003723;GO:0003723;GO:0003723;GO:0003729;GO:0005515;GO:0005634;GO:0005634;GO:0005634;GO:0005737;GO:0005737;GO:0005737;GO:0006406;GO:0006406;GO:0016973;GO:0051028;GO:0051028;GO:0003676;GO:0003676;GO:0003723;GO:0003723;GO:0003723;GO:0003723;GO:0003729;GO:0005515;GO:0005634;GO:0005634;GO:0005634;GO:0005737;GO:0005737;GO:0005737;GO:0006406;GO:0006406;GO:0016973;GO:…	K14284	-	-	-	nuclear RNA export factor 7 [Source:MGISymbol;Acc:MGI:2159343]	170722	Q80SZ6
ENSMUSG00000054976	1.58349	0	3.16698	Inf	Inf	0.0520963	0.0841586	1	81076950	81341764	+	12508	Nyap2	GO:0014065;GO:0014065;GO:0048812;GO:0048812;GO:0014065;GO:0014065;GO:0048812;GO:0048812;GO:0014065;GO:0014065;GO:0048812;GO:0048812;GO:0014065;GO:0014065;GO:0048812;GO:0048812;GO:0014065;GO:0014065;GO:0048812;GO:0048812;	-	-	NOG42531	-	neuronal tyrosine-phophorylated phosphoinositide 3-kinase adaptor 2 [Source:MGI Symbol;Acc:MGI:2443135]	241134	-
ENSMUSG00000032623	0.553262	0	1.10652	Inf	Inf	0.433829	0.545565	5	120914536	120921652	+	2021	Oas1d	GO:0001541;GO:0001542;GO:0003723;GO:0003723;GO:0003723;GO:0003725;GO:0003725;GO:0003725;GO:0003725;GO:0003725;GO:0004857;GO:0005515;GO:0005524;GO:0005524;GO:0005634;GO:0005654;GO:0005737;GO:0005737;GO:0005829;GO:0006955;GO:0006955;GO:0016020;GO:0016740;GO:0016740;GO:0043086;GO:0045071;GO:0051607;GO:0051607;GO:0051607;GO:0060700;	-	-	-	-	2'-5' oligoadenylate synthetase 1D [Source:MGISymbol;Acc:MGI:2140770]	100535	Q8VI95;Q3UXA2
ENSMUSG00000053765	0.745838	0	1.49168	Inf	Inf	0.382009	0.492624	5	120847367	120857986	+	1480	Oas1f	GO:0003723;GO:0003723;GO:0003725;GO:0003725;GO:0003725;GO:0005524;GO:0005524;GO:0005634;GO:0005654;GO:0005829;GO:0006955;GO:0006955;GO:0016020;GO:0016740;GO:0016740;GO:0045071;GO:0051607;GO:0051607;GO:0051607;GO:0060700;GO:0003725;GO:0003725;GO:0005634;GO:0005654;GO:0005829;GO:0016020;GO:0045071;GO:0051607;GO:0051607;GO:0060700;	-	-	biNOG08568	U	2'-5' oligoadenylate synthetase 1F [Source:MGISymbol;Acc:MGI:2180855]	243262	Q14AZ4
ENSMUSG00000028141	0.451901	0	0.903801	Inf	Inf	0.526983	0.638734	3	94432414	94443915	-	4326	Oaz3	GO:0005515;GO:0005515;GO:0005634;GO:0005634;GO:0005634;GO:0005654;GO:0005737;GO:0005737;GO:0005737;GO:0006595;GO:0006596;GO:0007283;GO:0007283;GO:0008073;GO:0008073;GO:0008073;GO:0008073;GO:0008073;GO:0036126;GO:0043086;GO:0043086;GO:0043666;GO:0045732;GO:0045732;GO:0071532;GO:0090316;GO:1902268;GO:0007283;GO:0007283;GO:0008073;GO:0008073;GO:0043086;GO:0043086;GO:0007283;GO:0007283;GO:0008073;GO:…	K16614	-	NOG312927	-	ornithine decarboxylase antizyme 3 [Source:MGISymbol;Acc:MGI:1858170]	53814	Q9R109
ENSMUSG00000027670	13.8951	0	27.7902	Inf	Inf	4.11941e-13	1.60459e-12	2	165393760	165400405	-	3657	Ocstamp	GO:0003674;GO:0005575;GO:0016020;GO:0016021;GO:0016021;GO:0016021;GO:0030154;GO:0034241;GO:0045672;GO:0071356;GO:0071391;GO:0072674;GO:0090290;	-	-	NOG42898	R	osteoclast stimulatory transmembrane protein[Source:MGI Symbol;Acc:MGI:1921864]	74614	Q9D611
ENSMUSG00000100923	0.0932297	0	0.186459	Inf	Inf	1	1	11	49304741	49320021	+	2776	Olfr10	GO:0004930;GO:0004930;GO:0004930;GO:0004984;GO:0004984;GO:0004984;GO:0005886;GO:0007165;GO:0007186;GO:0007186;GO:0007186;GO:0007186;GO:0007608;GO:0007608;GO:0016020;GO:0016021;GO:0016021;GO:0016021;GO:0016021;GO:0050896;GO:0050911;GO:0004930;GO:0004930;GO:0004930;GO:0004984;GO:0004984;GO:0004984;GO:0005886;GO:0007165;GO:0007186;GO:0007186;GO:0007186;GO:0007186;GO:0007608;GO:0007608;GO:0016020;GO:…	K04257	-	-	-	olfactory receptor 10 [Source:MGISymbol;Acc:MGI:107598]	18307	Q60883
ENSMUSG00000094884	0.179857	0	0.359715	Inf	Inf	0.881706	0.936398	17	37379033	37386208	+	3778	Olfr105-ps	GO:0004888;GO:0004930;GO:0004930;GO:0004930;GO:0004984;GO:0004984;GO:0005886;GO:0007165;GO:0007186;GO:0007186;GO:0007186;GO:0007186;GO:0007608;GO:0016020;GO:0016021;GO:0016021;GO:0016021;GO:0050896;GO:0050911;	-	-	-	-	"olfactory receptor 105, pseudogene [Source:MGISymbol;Acc:MGI:2177488]"	-	-
ENSMUSG00000090894	1.46941	0	2.93883	Inf	Inf	0.0649037	0.102849	17	37492468	37500207	+	1751	Olfr110	GO:0004930;GO:0004930;GO:0004930;GO:0004984;GO:0004984;GO:0004984;GO:0005886;GO:0007165;GO:0007186;GO:0007186;GO:0007186;GO:0007186;GO:0007608;GO:0007608;GO:0016020;GO:0016021;GO:0016021;GO:0016021;GO:0016021;GO:0050896;GO:0050911;GO:0004930;GO:0004930;GO:0004930;GO:0004984;GO:0004984;GO:0004984;GO:0005886;GO:0007165;GO:0007186;GO:0007186;GO:0007186;GO:0007186;GO:0007608;GO:0007608;GO:0016020;GO:…	K04257	-	NOG147928	S	olfactory receptor 110 [Source:MGISymbol;Acc:MGI:2177493]	258325	A2RT31
ENSMUSG00000090675	3.6894	0	7.37881	Inf	Inf	0.0149555	0.0263922	17	37508030	37532449	+	2643	Olfr111	GO:0004930;GO:0004930;GO:0004930;GO:0004984;GO:0004984;GO:0004984;GO:0005886;GO:0007165;GO:0007186;GO:0007186;GO:0007186;GO:0007186;GO:0007608;GO:0007608;GO:0016020;GO:0016021;GO:0016021;GO:0016021;GO:0016021;GO:0050896;GO:0050911;GO:0004930;GO:0004930;GO:0004930;GO:0004984;GO:0004984;GO:0004984;GO:0005886;GO:0007165;GO:0007186;GO:0007186;GO:0007186;GO:0007186;GO:0007608;GO:0007608;GO:0016020;GO:…	K04257	-	NOG147928	S	olfactory receptor 111 [Source:MGISymbol;Acc:MGI:2177494]	545205	Q7TRK1
ENSMUSG00000075078	0.813922	0	1.62784	Inf	Inf	0.251318	0.346837	2	89653773	89661467	-	4637	Olfr1250	GO:0004888;GO:0004930;GO:0004930;GO:0004930;GO:0004984;GO:0004984;GO:0005886;GO:0007165;GO:0007186;GO:0007186;GO:0007186;GO:0007186;GO:0007608;GO:0016020;GO:0016021;GO:0016021;GO:0016021;GO:0050896;GO:0050911;GO:0004888;GO:0004930;GO:0004930;GO:0004930;GO:0004984;GO:0004984;GO:0005886;GO:0007165;GO:0007186;GO:0007186;GO:0007186;GO:0007186;GO:0007608;GO:0016020;GO:0016021;GO:0016021;GO:0016021;GO:…	K04257	-	-	-	olfactory receptor 1250 [Source:MGISymbol;Acc:MGI:3031084]	258967	Q8VGM3
ENSMUSG00000049149	0.371875	0	0.74375	Inf	Inf	0.623519	0.729281	2	89927309	89936334	+	7098	Olfr1258	GO:0004888;GO:0004930;GO:0004930;GO:0004930;GO:0004984;GO:0004984;GO:0004984;GO:0005886;GO:0007165;GO:0007186;GO:0007186;GO:0007186;GO:0007186;GO:0007186;GO:0007608;GO:0007608;GO:0016020;GO:0016021;GO:0016021;GO:0016021;GO:0016021;GO:0050896;GO:0050911;GO:0004888;GO:0004930;GO:0004930;GO:0004930;GO:0004984;GO:0004984;GO:0004984;GO:0005886;GO:0007165;GO:0007186;GO:0007186;GO:0007186;GO:0007186;GO:…	K04257	-	NOG43086	-	olfactory receptor 1258 [Source:MGISymbol;Acc:MGI:3031092]	258980	Q8VGN6
ENSMUSG00000068806	0.923945	0	1.84789	Inf	Inf	0.203363	0.287964	2	89940532	89948664	-	4325	Olfr1259	GO:0004888;GO:0004930;GO:0004930;GO:0004930;GO:0004984;GO:0004984;GO:0004984;GO:0005886;GO:0007165;GO:0007186;GO:0007186;GO:0007186;GO:0007186;GO:0007186;GO:0007608;GO:0007608;GO:0016020;GO:0016021;GO:0016021;GO:0016021;GO:0016021;GO:0050896;GO:0050911;GO:0004888;GO:0004930;GO:0004930;GO:0004930;GO:0004984;GO:0004984;GO:0004984;GO:0005886;GO:0007165;GO:0007186;GO:0007186;GO:0007186;GO:0007186;GO:…	K04257	-	-	-	olfactory receptor 1259 [Source:MGISymbol;Acc:MGI:3031093]	258338	Q8VEZ1
ENSMUSG00000075062	0.186459	0	0.372919	Inf	Inf	0.877944	0.935123	2	90260546	90271032	-	6613	Olfr1271	GO:0004888;GO:0004930;GO:0004930;GO:0004930;GO:0004984;GO:0004984;GO:0004984;GO:0005886;GO:0007165;GO:0007186;GO:0007186;GO:0007186;GO:0007186;GO:0007186;GO:0007608;GO:0007608;GO:0016020;GO:0016021;GO:0016021;GO:0016021;GO:0016021;GO:0050896;GO:0050911;GO:0004888;GO:0004930;GO:0004930;GO:0004930;GO:0004984;GO:0004984;GO:0004984;GO:0005886;GO:0007165;GO:0007186;GO:0007186;GO:0007186;GO:0007186;GO:…	K04257	-	-	-	olfactory receptor 1271 [Source:MGISymbol;Acc:MGI:3031105]	258789	Q8VG62
ENSMUSG00000095809	0.186043	0	0.372085	Inf	Inf	0.87818	0.935123	2	111487528	111493829	-	2990	Olfr1290	GO:0004888;GO:0004930;GO:0004930;GO:0004930;GO:0004984;GO:0004984;GO:0004984;GO:0005886;GO:0007165;GO:0007186;GO:0007186;GO:0007186;GO:0007186;GO:0007186;GO:0007608;GO:0007608;GO:0016020;GO:0016021;GO:0016021;GO:0016021;GO:0016021;GO:0050896;GO:0050911;GO:0004888;GO:0004930;GO:0004930;GO:0004930;GO:0004984;GO:0004984;GO:0004984;GO:0005886;GO:0007165;GO:0007186;GO:0007186;GO:0007186;GO:0007186;GO:…	K04257	-	euNOG17676	S	olfactory receptor 1290 [Source:MGISymbol;Acc:MGI:3031124]	257662	Q7TQX8
ENSMUSG00000110947	0.745838	0	1.49168	Inf	Inf	0.382009	0.492624	4	118827659	118836279	-	3006	Olfr1333	GO:0004930;GO:0004930;GO:0004930;GO:0004984;GO:0004984;GO:0004984;GO:0005886;GO:0007165;GO:0007186;GO:0007186;GO:0007186;GO:0007186;GO:0007608;GO:0007608;GO:0016020;GO:0016021;GO:0016021;GO:0016021;GO:0016021;GO:0050896;GO:0050911;GO:0004930;GO:0004930;GO:0004930;GO:0004984;GO:0004984;GO:0004984;GO:0005886;GO:0007165;GO:0007186;GO:0007186;GO:0007186;GO:0007186;GO:0007608;GO:0007608;GO:0016020;GO:…	K04257	-	-	-	olfactory receptor 1333 [Source:MGISymbol;Acc:MGI:3031167]	258265	Q7TQV7
ENSMUSG00000034583	0.184371	0	0.368743	Inf	Inf	0.879126	0.935123	7	6486944	6499755	-	1823	Olfr1347	GO:0004930;GO:0004930;GO:0004930;GO:0004984;GO:0004984;GO:0004984;GO:0005886;GO:0007165;GO:0007186;GO:0007186;GO:0007186;GO:0007186;GO:0007608;GO:0007608;GO:0016020;GO:0016021;GO:0016021;GO:0016021;GO:0016021;GO:0050896;GO:0050911;GO:0004930;GO:0004930;GO:0004930;GO:0004984;GO:0004984;GO:0004984;GO:0005886;GO:0007165;GO:0007186;GO:0007186;GO:0007186;GO:0007186;GO:0007608;GO:0007608;GO:0016020;GO:…	K04257	-	NOG85237	S	olfactory receptor 1347 [Source:MGISymbol;Acc:MGI:3031181]	258383	Q8VF33
ENSMUSG00000054940	0.449644	0	0.899287	Inf	Inf	0.528278	0.639407	17	38303527	38307570	-	2514	Olfr137	GO:0004930;GO:0004930;GO:0004930;GO:0004984;GO:0004984;GO:0004984;GO:0005886;GO:0007165;GO:0007186;GO:0007186;GO:0007186;GO:0007186;GO:0007608;GO:0007608;GO:0016020;GO:0016021;GO:0016021;GO:0016021;GO:0016021;GO:0050896;GO:0050911;GO:0004930;GO:0004930;GO:0004930;GO:0004984;GO:0004984;GO:0004984;GO:0005886;GO:0007165;GO:0007186;GO:0007186;GO:0007186;GO:0007186;GO:0007608;GO:0007608;GO:0016020;GO:…	K04257	-	NOG146261	S	olfactory receptor 137 [Source:MGISymbol;Acc:MGI:2177520]	258481	Q8VFC2
ENSMUSG00000046272	3.79123	0	7.58245	Inf	Inf	0.000506788	0.00107225	19	12857283	12863440	+	1895	Olfr1444	GO:0004930;GO:0004930;GO:0004930;GO:0004984;GO:0004984;GO:0004984;GO:0004984;GO:0005549;GO:0005886;GO:0007165;GO:0007186;GO:0007186;GO:0007186;GO:0007186;GO:0007186;GO:0007608;GO:0007608;GO:0007608;GO:0016020;GO:0016021;GO:0016021;GO:0016021;GO:0016021;GO:0050896;GO:0050911;GO:0004930;GO:0004930;GO:0004930;GO:0004984;GO:0004984;GO:0004984;GO:0004984;GO:0005549;GO:0005886;GO:0007165;GO:0007186;GO:…	K04257	-	NOG71436	-	olfactory receptor 1444 [Source:MGISymbol;Acc:MGI:3031278]	258697	Q8VFX2;Q0VEZ4
ENSMUSG00000045678	0.0932297	0	0.186459	Inf	Inf	1	1	19	13631621	13643987	+	11280	Olfr1489	GO:0004930;GO:0004930;GO:0004930;GO:0004984;GO:0004984;GO:0004984;GO:0004984;GO:0005549;GO:0005886;GO:0007165;GO:0007186;GO:0007186;GO:0007186;GO:0007186;GO:0007186;GO:0007608;GO:0007608;GO:0007608;GO:0016020;GO:0016021;GO:0016021;GO:0016021;GO:0016021;GO:0050896;GO:0050911;GO:0004930;GO:0004930;GO:0004930;GO:0004984;GO:0004984;GO:0004984;GO:0004984;GO:0005549;GO:0005886;GO:0007165;GO:0007186;GO:…	K04257	-	-	-	olfactory receptor 1489 [Source:MGISymbol;Acc:MGI:3031323]	258628	Q8VFQ5
ENSMUSG00000062314	0.186459	0	0.372919	Inf	Inf	0.877944	0.935123	19	13913530	13921866	+	3685	Olfr1505	GO:0004930;GO:0004930;GO:0004930;GO:0004984;GO:0004984;GO:0004984;GO:0004984;GO:0005549;GO:0005886;GO:0007165;GO:0007186;GO:0007186;GO:0007186;GO:0007186;GO:0007186;GO:0007608;GO:0007608;GO:0007608;GO:0016020;GO:0016021;GO:0016021;GO:0016021;GO:0016021;GO:0050896;GO:0050911;GO:0004930;GO:0004930;GO:0004930;GO:0004984;GO:0004984;GO:0004984;GO:0004984;GO:0005549;GO:0005886;GO:0007165;GO:0007186;GO:…	K04257	-	NOG44332	-	olfactory receptor 1505 [Source:MGISymbol;Acc:MGI:3031339]	258151	Q7TQQ2
ENSMUSG00000111611	0.179857	0	0.359715	Inf	Inf	0.881706	0.936398	4	43830542	43840201	-	6617	Olfr157	GO:0004930;GO:0004930;GO:0004930;GO:0004984;GO:0004984;GO:0004984;GO:0005886;GO:0005887;GO:0007165;GO:0007186;GO:0007186;GO:0007186;GO:0007186;GO:0007608;GO:0007608;GO:0016020;GO:0016021;GO:0016021;GO:0016021;GO:0016021;GO:0050896;GO:0050911;GO:0004930;GO:0004930;GO:0004930;GO:0004984;GO:0004984;GO:0004984;GO:0005886;GO:0005887;GO:0007165;GO:0007186;GO:0007186;GO:0007186;GO:0007186;GO:0007608;GO:…	K04257	-	-	-	olfactory receptor 157 [Source:MGISymbol;Acc:MGI:1352684]	100040268	Q9QZ20
ENSMUSG00000056822	3.88411	0	7.76822	Inf	Inf	0.000417354	0.000889647	16	19483694	19489882	+	4381	Olfr166	GO:0004930;GO:0004930;GO:0004930;GO:0004984;GO:0004984;GO:0004984;GO:0005886;GO:0007165;GO:0007186;GO:0007186;GO:0007186;GO:0007186;GO:0007608;GO:0007608;GO:0016020;GO:0016021;GO:0016021;GO:0016021;GO:0016021;GO:0050896;GO:0050911;GO:0004930;GO:0004930;GO:0004930;GO:0004984;GO:0004984;GO:0004984;GO:0005886;GO:0007165;GO:0007186;GO:0007186;GO:0007186;GO:0007186;GO:0007608;GO:0007608;GO:0016020;GO:…	K04257	-	NOG44451	S	olfactory receptor 166 [Source:MGISymbol;Acc:MGI:3030000]	259071	Q8VGX2
ENSMUSG00000059610	0.370831	0	0.741662	Inf	Inf	0.624171	0.729731	11	59570255	59576235	-	2474	Olfr222	GO:0004930;GO:0004930;GO:0004930;GO:0004984;GO:0004984;GO:0004984;GO:0005886;GO:0007165;GO:0007186;GO:0007186;GO:0007186;GO:0007186;GO:0007608;GO:0007608;GO:0016020;GO:0016021;GO:0016021;GO:0016021;GO:0016021;GO:0050896;GO:0050911;GO:0004930;GO:0004930;GO:0004930;GO:0004984;GO:0004984;GO:0004984;GO:0005886;GO:0007165;GO:0007186;GO:0007186;GO:0007186;GO:0007186;GO:0007608;GO:0007608;GO:0016020;GO:…	K04257	-	NOG39029	R	olfactory receptor 222 [Source:MGISymbol;Acc:MGI:3030056]	257962	Q7TS30
ENSMUSG00000051593	0.192228	0	0.384456	Inf	Inf	0.87472	0.934782	4	52910207	52919178	-	1973	Olfr272	GO:0004930;GO:0004930;GO:0004930;GO:0004984;GO:0004984;GO:0004984;GO:0005886;GO:0007165;GO:0007186;GO:0007186;GO:0007186;GO:0007186;GO:0007608;GO:0007608;GO:0016020;GO:0016021;GO:0016021;GO:0016021;GO:0016021;GO:0050896;GO:0050911;GO:0004930;GO:0004930;GO:0004930;GO:0004984;GO:0004984;GO:0004984;GO:0005886;GO:0007165;GO:0007186;GO:0007186;GO:0007186;GO:0007186;GO:0007608;GO:0007608;GO:0016020;GO:…	K04257	-	NOG43489	-	olfactory receptor 272 [Source:MGISymbol;Acc:MGI:3030106]	258836	Q8VGA0
ENSMUSG00000043880	0.745838	0	1.49168	Inf	Inf	0.382009	0.492624	11	58624159	58630501	-	1916	Olfr323	GO:0004930;GO:0004930;GO:0004930;GO:0004984;GO:0004984;GO:0004984;GO:0004984;GO:0005549;GO:0005886;GO:0007165;GO:0007186;GO:0007186;GO:0007186;GO:0007186;GO:0007186;GO:0007608;GO:0007608;GO:0007608;GO:0016020;GO:0016021;GO:0016021;GO:0016021;GO:0016021;GO:0050896;GO:0050911;GO:0004984;GO:0004984;GO:0005549;GO:0007186;GO:0007186;GO:0007608;GO:0007608;GO:0016020;GO:0016021;GO:0016021;GO:0050911;GO:…	K04257	-	NOG299292	-	olfactory receptor 323 [Source:MGISymbol;Acc:MGI:3030157]	258373	Q5NCD0
ENSMUSG00000066273	0.768912	0	1.53782	Inf	Inf	0.382562	0.493301	7	102712151	102719070	-	2372	Olfr33	GO:0004930;GO:0004930;GO:0004930;GO:0004984;GO:0004984;GO:0004984;GO:0004984;GO:0005886;GO:0005886;GO:0007165;GO:0007186;GO:0007186;GO:0007186;GO:0007186;GO:0007608;GO:0007608;GO:0016020;GO:0016021;GO:0016021;GO:0016021;GO:0016021;GO:0050896;GO:0050911;GO:0004930;GO:0004930;GO:0004930;GO:0004984;GO:0004984;GO:0004984;GO:0004984;GO:0005886;GO:0005886;GO:0007165;GO:0007186;GO:0007186;GO:0007186;GO:…	K04257	-	NOG122777	O	olfactory receptor 33 [Source:MGISymbol;Acc:MGI:109302]	18332	Q8VGX7
ENSMUSG00000096822	0.279689	0	0.559378	Inf	Inf	0.743322	0.830249	2	36566662	36576178	+	7675	Olfr344	GO:0004888;GO:0004930;GO:0004930;GO:0004930;GO:0004984;GO:0004984;GO:0004984;GO:0004984;GO:0005886;GO:0007165;GO:0007186;GO:0007186;GO:0007186;GO:0007186;GO:0007186;GO:0007608;GO:0007608;GO:0016020;GO:0016021;GO:0016021;GO:0016021;GO:0016021;GO:0050896;GO:0050911;GO:0004888;GO:0004930;GO:0004930;GO:0004930;GO:0004984;GO:0004984;GO:0004984;GO:0004984;GO:0005886;GO:0007165;GO:0007186;GO:0007186;GO:…	K04257	-	euNOG18605	S	olfactory receptor 344 [Source:MGISymbol;Acc:MGI:3030178]	258621	Q8VFP9
ENSMUSG00000046431	0.0921857	0	0.184371	Inf	Inf	1	1	7	108880188	108885006	-	2994	Olfr518	GO:0004930;GO:0004930;GO:0004930;GO:0004984;GO:0004984;GO:0004984;GO:0004984;GO:0005886;GO:0007165;GO:0007186;GO:0007186;GO:0007186;GO:0007186;GO:0007608;GO:0007608;GO:0016020;GO:0016021;GO:0016021;GO:0016021;GO:0016021;GO:0050896;GO:0050911;GO:0004930;GO:0004930;GO:0004930;GO:0004984;GO:0004984;GO:0004984;GO:0004984;GO:0005886;GO:0007165;GO:0007186;GO:0007186;GO:0007186;GO:0007186;GO:0007608;GO:…	K04257	-	-	-	olfactory receptor 518 [Source:MGISymbol;Acc:MGI:3030352]	258303	Q8VEW1
ENSMUSG00000051051	0.096114	0	0.192228	Inf	Inf	1	1	7	140173217	140178758	+	4311	Olfr523	GO:0004930;GO:0004930;GO:0004930;GO:0004984;GO:0004984;GO:0004984;GO:0004984;GO:0005886;GO:0007165;GO:0007186;GO:0007186;GO:0007186;GO:0007186;GO:0007608;GO:0007608;GO:0016020;GO:0016021;GO:0016021;GO:0016021;GO:0016021;GO:0050896;GO:0050911;GO:0004930;GO:0004930;GO:0004930;GO:0004984;GO:0004984;GO:0004984;GO:0004984;GO:0005886;GO:0007165;GO:0007186;GO:0007186;GO:0007186;GO:0007186;GO:0007608;GO:…	K04257	-	-	-	olfactory receptor 523 [Source:MGISymbol;Acc:MGI:3030357]	258511	Q8VFE7
ENSMUSG00000050366	0.459547	0	0.919093	Inf	Inf	0.522645	0.634681	7	140198499	140205964	-	5059	Olfr524	GO:0004930;GO:0004930;GO:0004930;GO:0004984;GO:0004984;GO:0004984;GO:0004984;GO:0005886;GO:0007165;GO:0007186;GO:0007186;GO:0007186;GO:0007186;GO:0007608;GO:0007608;GO:0016020;GO:0016021;GO:0016021;GO:0016021;GO:0016021;GO:0050896;GO:0050911;GO:0004930;GO:0004930;GO:0004930;GO:0004984;GO:0004984;GO:0004984;GO:0004984;GO:0005886;GO:0007165;GO:0007186;GO:0007186;GO:0007186;GO:0007186;GO:0007608;GO:…	K04257	-	NOG48149	-	olfactory receptor 524 [Source:MGISymbol;Acc:MGI:3030358]	258055	Q7TRU0
ENSMUSG00000060974	0.280485	0	0.560971	Inf	Inf	0.742803	0.830249	7	140371872	140376331	-	1971	Olfr530	GO:0004888;GO:0004930;GO:0004930;GO:0004930;GO:0004984;GO:0004984;GO:0004984;GO:0005886;GO:0007165;GO:0007186;GO:0007186;GO:0007186;GO:0007186;GO:0007186;GO:0007608;GO:0007608;GO:0016020;GO:0016021;GO:0016021;GO:0016021;GO:0016021;GO:0050896;GO:0050911;GO:0004888;GO:0004930;GO:0004930;GO:0004930;GO:0004984;GO:0004984;GO:0004984;GO:0005886;GO:0007165;GO:0007186;GO:0007186;GO:0007186;GO:0007186;GO:…	K04257	-	NOG324495	-	olfactory receptor 530 [Source:MGISymbol;Acc:MGI:3030364]	258512	Q8VFE8
ENSMUSG00000073972	0.269786	0	0.539572	Inf	Inf	0.749878	0.833313	7	102611281	102618218	-	3972	Olfr553	GO:0004930;GO:0004930;GO:0004930;GO:0004984;GO:0004984;GO:0004984;GO:0004984;GO:0005886;GO:0005886;GO:0007165;GO:0007186;GO:0007186;GO:0007186;GO:0007186;GO:0007608;GO:0007608;GO:0016020;GO:0016021;GO:0016021;GO:0016021;GO:0016021;GO:0050896;GO:0050911;GO:0004930;GO:0004930;GO:0004930;GO:0004984;GO:0004984;GO:0004984;GO:0004984;GO:0005886;GO:0005886;GO:0007165;GO:0007186;GO:0007186;GO:0007186;GO:…	K04257	-	NOG81318	S	olfactory receptor 553 [Source:MGISymbol;Acc:MGI:3030387]	233578	Q7TRS6
ENSMUSG00000066272	0.449644	0	0.899287	Inf	Inf	0.528278	0.639407	7	102723207	102727491	-	1560	Olfr559	GO:0004930;GO:0004930;GO:0004930;GO:0004984;GO:0004984;GO:0004984;GO:0004984;GO:0005886;GO:0005886;GO:0007165;GO:0007186;GO:0007186;GO:0007186;GO:0007186;GO:0007608;GO:0007608;GO:0016020;GO:0016021;GO:0016021;GO:0016021;GO:0016021;GO:0050896;GO:0050911;GO:0004930;GO:0004930;GO:0004930;GO:0004984;GO:0004984;GO:0004984;GO:0004984;GO:0005886;GO:0005886;GO:0007165;GO:0007186;GO:0007186;GO:0007186;GO:…	K04257	-	-	-	olfactory receptor 559 [Source:MGISymbol;Acc:MGI:3030393]	259116	Q8VH14
ENSMUSG00000073948	0.179857	0	0.359715	Inf	Inf	0.881706	0.936398	7	103469877	103471358	+	1482	Olfr608	GO:0004930;GO:0004930;GO:0004930;GO:0004984;GO:0004984;GO:0004984;GO:0004984;GO:0005886;GO:0005886;GO:0007165;GO:0007186;GO:0007186;GO:0007186;GO:0007186;GO:0007608;GO:0007608;GO:0016020;GO:0016021;GO:0016021;GO:0016021;GO:0016021;GO:0050896;GO:0050911;	K04257	-	-	-	olfactory receptor 608 [Source:MGISymbol;Acc:MGI:3030442]	258751	E9Q564
ENSMUSG00000073928	0.629501	0	1.259	Inf	Inf	0.403846	0.515914	7	104550133	104554422	+	1605	Olfr651	GO:0004930;GO:0004930;GO:0004930;GO:0004984;GO:0004984;GO:0004984;GO:0004984;GO:0005886;GO:0005886;GO:0007165;GO:0007186;GO:0007186;GO:0007186;GO:0007186;GO:0007608;GO:0007608;GO:0016020;GO:0016021;GO:0016021;GO:0016021;GO:0016021;GO:0050896;GO:0050911;GO:0004930;GO:0004930;GO:0004930;GO:0004984;GO:0004984;GO:0004984;GO:0004984;GO:0005886;GO:0005886;GO:0007165;GO:0007186;GO:0007186;GO:0007186;GO:…	K04257	-	NOG330649	-	olfactory receptor 651 [Source:MGISymbol;Acc:MGI:3030485]	258809	Q8VG78
ENSMUSG00000073927	0.186043	0	0.372085	Inf	Inf	0.87818	0.935123	7	104560901	104568634	+	5402	Olfr652	GO:0004930;GO:0004930;GO:0004930;GO:0004984;GO:0004984;GO:0004984;GO:0004984;GO:0005886;GO:0005886;GO:0007165;GO:0007186;GO:0007186;GO:0007186;GO:0007186;GO:0007608;GO:0007608;GO:0016020;GO:0016021;GO:0016021;GO:0016021;GO:0016021;GO:0050896;GO:0050911;GO:0004930;GO:0004930;GO:0004930;GO:0004984;GO:0004984;GO:0004984;GO:0004984;GO:0005886;GO:0005886;GO:0007165;GO:0007186;GO:0007186;GO:0007186;GO:…	K04257	-	-	-	olfactory receptor 652 [Source:MGISymbol;Acc:MGI:3030486]	259050	B9EHE6
ENSMUSG00000051182	0.634064	0	1.26813	Inf	Inf	0.364642	0.473766	7	104595301	104601779	-	2045	Olfr655	GO:0004930;GO:0004930;GO:0004930;GO:0004984;GO:0004984;GO:0004984;GO:0004984;GO:0005886;GO:0005886;GO:0007165;GO:0007186;GO:0007186;GO:0007186;GO:0007186;GO:0007608;GO:0007608;GO:0016020;GO:0016021;GO:0016021;GO:0016021;GO:0016021;GO:0050896;GO:0050911;GO:0004930;GO:0004930;GO:0004930;GO:0004984;GO:0004984;GO:0004984;GO:0004984;GO:0005886;GO:0005886;GO:0007165;GO:0007186;GO:0007186;GO:0007186;GO:…	K04257	-	-	-	olfactory receptor 655 [Source:MGISymbol;Acc:MGI:3030489]	258817	E9Q252
ENSMUSG00000070421	2.62403	0	5.24806	Inf	Inf	0.00601877	0.0112269	7	104642877	104647305	-	2915	Olfr658	GO:0004930;GO:0004930;GO:0004930;GO:0004984;GO:0004984;GO:0004984;GO:0004984;GO:0005886;GO:0005886;GO:0007165;GO:0007186;GO:0007186;GO:0007186;GO:0007186;GO:0007608;GO:0007608;GO:0016020;GO:0016021;GO:0016021;GO:0016021;GO:0016021;GO:0050896;GO:0050911;GO:0004930;GO:0004930;GO:0004930;GO:0004984;GO:0004984;GO:0004984;GO:0004984;GO:0005886;GO:0005886;GO:0007165;GO:0007186;GO:0007186;GO:0007186;GO:…	K04257	-	-	-	olfactory receptor 658 [Source:MGISymbol;Acc:MGI:3030492]	259051	Q8VGV5
ENSMUSG00000073922	0.0899287	0	0.179857	Inf	Inf	1	1	7	104666753	104674948	+	4842	Olfr659	GO:0004930;GO:0004930;GO:0004930;GO:0004984;GO:0004984;GO:0004984;GO:0004984;GO:0005886;GO:0005886;GO:0007165;GO:0007186;GO:0007186;GO:0007186;GO:0007186;GO:0007608;GO:0007608;GO:0016020;GO:0016021;GO:0016021;GO:0016021;GO:0016021;GO:0050896;GO:0050911;GO:0004930;GO:0004930;GO:0004930;GO:0004984;GO:0004984;GO:0004984;GO:0004984;GO:0005886;GO:0005886;GO:0007165;GO:0007186;GO:0007186;GO:0007186;GO:…	K04257	-	NOG44192	-	olfactory receptor 659 [Source:MGISymbol;Acc:MGI:3030493]	259052	Q8VGV6
ENSMUSG00000096773	0.179857	0	0.359715	Inf	Inf	0.881706	0.936398	7	105021370	105028460	-	3828	Olfr675	GO:0004930;GO:0004930;GO:0004930;GO:0004984;GO:0004984;GO:0004984;GO:0004984;GO:0005886;GO:0005886;GO:0007165;GO:0007186;GO:0007186;GO:0007186;GO:0007186;GO:0007608;GO:0007608;GO:0016020;GO:0016021;GO:0016021;GO:0016021;GO:0016021;GO:0050896;GO:0050911;GO:0004930;GO:0004930;GO:0004930;GO:0004984;GO:0004984;GO:0004984;GO:0004984;GO:0005886;GO:0005886;GO:0007165;GO:0007186;GO:0007186;GO:0007186;GO:…	K04257	-	NOG79452	P	olfactory receptor 675 [Source:MGISymbol;Acc:MGI:3030509]	258147	Q7TRP1
ENSMUSG00000096714	3.56538	0	7.13077	Inf	Inf	0.000849376	0.00175514	7	106787963	106793198	-	4193	Olfr699	GO:0004930;GO:0004930;GO:0004930;GO:0004984;GO:0004984;GO:0004984;GO:0005886;GO:0007165;GO:0007186;GO:0007186;GO:0007186;GO:0007186;GO:0007608;GO:0007608;GO:0016020;GO:0016021;GO:0016021;GO:0016021;GO:0016021;GO:0050896;GO:0050911;GO:0004930;GO:0004930;GO:0004930;GO:0004984;GO:0004984;GO:0004984;GO:0005886;GO:0007165;GO:0007186;GO:0007186;GO:0007186;GO:0007186;GO:0007608;GO:0007608;GO:0016020;GO:…	K04257	-	NOG41022	-	olfactory receptor 699 [Source:MGISymbol;Acc:MGI:3030533]	258180	Q7TRN3
ENSMUSG00000094493	2.6848	0	5.36961	Inf	Inf	0.00515897	0.00969915	7	106805395	106808834	-	1505	Olfr700	GO:0004930;GO:0004930;GO:0004930;GO:0004984;GO:0004984;GO:0004984;GO:0005886;GO:0007165;GO:0007186;GO:0007186;GO:0007186;GO:0007186;GO:0007608;GO:0007608;GO:0016020;GO:0016021;GO:0016021;GO:0016021;GO:0016021;GO:0050896;GO:0050911;GO:0004930;GO:0004930;GO:0004930;GO:0004984;GO:0004984;GO:0004984;GO:0005886;GO:0007165;GO:0007186;GO:0007186;GO:0007186;GO:0007186;GO:0007608;GO:0007608;GO:0016020;GO:…	K04257	-	-	-	olfactory receptor 700 [Source:MGISymbol;Acc:MGI:3030534]	258593	Q8VFM5
ENSMUSG00000036744	0.740828	0	1.48166	Inf	Inf	0.296948	0.400033	7	106814129	106821472	+	4193	Olfr701	GO:0004930;GO:0004930;GO:0004930;GO:0004984;GO:0004984;GO:0004984;GO:0005886;GO:0007165;GO:0007186;GO:0007186;GO:0007186;GO:0007186;GO:0007608;GO:0007608;GO:0016020;GO:0016021;GO:0016021;GO:0016021;GO:0016021;GO:0050896;GO:0050911;GO:0004930;GO:0004930;GO:0004930;GO:0004984;GO:0004984;GO:0004984;GO:0005886;GO:0007165;GO:0007186;GO:0007186;GO:0007186;GO:0007186;GO:0007608;GO:0007608;GO:0016020;GO:…	K04257	-	-	-	olfactory receptor 701 [Source:MGISymbol;Acc:MGI:3030535]	66786	-
ENSMUSG00000045306	0.0922104	0	0.184421	Inf	Inf	1	1	14	50316506	50326761	-	4426	Olfr734	GO:0004888;GO:0004930;GO:0004930;GO:0004930;GO:0004984;GO:0004984;GO:0004984;GO:0005886;GO:0007165;GO:0007186;GO:0007186;GO:0007186;GO:0007186;GO:0007186;GO:0007608;GO:0007608;GO:0016020;GO:0016021;GO:0016021;GO:0016021;GO:0016021;GO:0050896;GO:0050911;GO:0004888;GO:0004930;GO:0004930;GO:0004930;GO:0004984;GO:0004984;GO:0004984;GO:0005886;GO:0007165;GO:0007186;GO:0007186;GO:0007186;GO:0007186;GO:…	K04257	-	NOG67996	S	olfactory receptor 734 [Source:MGISymbol;Acc:MGI:3030568]	258658	Q8VFT4
ENSMUSG00000046210	1.00902	0	2.01804	Inf	Inf	0.169452	0.245047	14	50342612	50348872	-	3955	Olfr735	GO:0004888;GO:0004930;GO:0004930;GO:0004930;GO:0004984;GO:0004984;GO:0004984;GO:0005886;GO:0007165;GO:0007186;GO:0007186;GO:0007186;GO:0007186;GO:0007186;GO:0007608;GO:0007608;GO:0016020;GO:0016021;GO:0016021;GO:0016021;GO:0016021;GO:0050896;GO:0050911;GO:0004888;GO:0004930;GO:0004930;GO:0004930;GO:0004984;GO:0004984;GO:0004984;GO:0005886;GO:0007165;GO:0007186;GO:0007186;GO:0007186;GO:0007186;GO:…	K04257	-	NOG146555	S	olfactory receptor 735 [Source:MGISymbol;Acc:MGI:3030569]	257909	Q7TRM4
ENSMUSG00000035932	0.279689	0	0.559378	Inf	Inf	0.743322	0.830249	14	51066301	51074435	-	5789	Olfr750	GO:0004930;GO:0004930;GO:0004930;GO:0004984;GO:0004984;GO:0004984;GO:0004984;GO:0005886;GO:0007165;GO:0007186;GO:0007186;GO:0007186;GO:0007186;GO:0007608;GO:0007608;GO:0016020;GO:0016021;GO:0016021;GO:0016021;GO:0016021;GO:0050896;GO:0050911;GO:0004930;GO:0004930;GO:0004930;GO:0004984;GO:0004984;GO:0004984;GO:0004984;GO:0005886;GO:0007165;GO:0007186;GO:0007186;GO:0007186;GO:0007186;GO:0007608;GO:…	K04257	-	-	-	olfactory receptor 750 [Source:MGISymbol;Acc:MGI:3030584]	404319	E9Q0Z1
ENSMUSG00000094496	0.184371	0	0.368743	Inf	Inf	0.879126	0.935123	10	129539162	129542534	+	2113	Olfr792	GO:0004930;GO:0004930;GO:0004930;GO:0004984;GO:0004984;GO:0004984;GO:0004984;GO:0005886;GO:0007165;GO:0007186;GO:0007186;GO:0007186;GO:0007186;GO:0007608;GO:0007608;GO:0016020;GO:0016021;GO:0016021;GO:0016021;GO:0016021;GO:0050896;GO:0050911;GO:0004930;GO:0004930;GO:0004930;GO:0004984;GO:0004984;GO:0004984;GO:0004984;GO:0005886;GO:0007165;GO:0007186;GO:0007186;GO:0007186;GO:0007186;GO:0007608;GO:…	K04257	-	NOG41836	-	olfactory receptor 792 [Source:MGISymbol;Acc:MGI:3030626]	258150	Q7TRH9
ENSMUSG00000110519	0.0932297	0	0.186459	Inf	Inf	1	1	9	19168407	19177312	-	7759	Olfr839-ps1	GO:0004888;GO:0004930;GO:0004930;GO:0004930;GO:0004984;GO:0004984;GO:0004984;GO:0005886;GO:0007165;GO:0007186;GO:0007186;GO:0007186;GO:0007186;GO:0007608;GO:0016020;GO:0016021;GO:0016021;GO:0016021;GO:0050896;GO:0050911;	-	-	-	-	"olfactory receptor 839, pseudogene 1 [Source:MGISymbol;Acc:MGI:3030673]"	-	-
ENSMUSG00000066750	0.384456	0	0.768912	Inf	Inf	0.6158	0.722556	9	37803031	37808144	+	4507	Olfr876	GO:0004930;GO:0004930;GO:0004984;GO:0004984;GO:0004984;GO:0005549;GO:0005886;GO:0007165;GO:0007186;GO:0007186;GO:0007186;GO:0007186;GO:0007608;GO:0007608;GO:0007608;GO:0016020;GO:0016021;GO:0016021;GO:0016021;GO:0050896;GO:0050911;GO:0004930;GO:0004930;GO:0004930;GO:0004984;GO:0004984;GO:0004984;GO:0004984;GO:0005549;GO:0005886;GO:0007165;GO:0007186;GO:0007186;GO:0007186;GO:0007186;GO:0007186;GO:…	K04257	-	NOG44152	S	olfactory receptor 876 [Source:MGISymbol;Acc:MGI:3030710]	258883	Q7TRE4
ENSMUSG00000066749	0.0899287	0	0.179857	Inf	Inf	1	1	9	37854269	37857320	+	2761	Olfr877	GO:0004930;GO:0004930;GO:0004930;GO:0004984;GO:0004984;GO:0004984;GO:0004984;GO:0005549;GO:0005886;GO:0007165;GO:0007186;GO:0007186;GO:0007186;GO:0007186;GO:0007186;GO:0007608;GO:0007608;GO:0007608;GO:0016020;GO:0016021;GO:0016021;GO:0016021;GO:0016021;GO:0050896;GO:0050911;GO:0004930;GO:0004930;GO:0004930;GO:0004984;GO:0004984;GO:0004984;GO:0004984;GO:0005549;GO:0005886;GO:0007165;GO:0007186;GO:…	K04257	-	NOG76188	S	olfactory receptor 877 [Source:MGISymbol;Acc:MGI:3030711]	258412	Q8VF62
ENSMUSG00000069430	0.460929	0	0.921857	Inf	Inf	0.521869	0.634183	10	128989431	128992102	+	2672	Olfr9	GO:0004930;GO:0004930;GO:0004930;GO:0004984;GO:0004984;GO:0004984;GO:0004984;GO:0005549;GO:0005886;GO:0007165;GO:0007186;GO:0007186;GO:0007186;GO:0007186;GO:0007186;GO:0007608;GO:0007608;GO:0007608;GO:0016020;GO:0016021;GO:0016021;GO:0016021;GO:0016021;GO:0050896;GO:0050911;	K04257	-	NOG27118	-	olfactory receptor 9 [Source:MGISymbol;Acc:MGI:107600]	18373	Q60885;Q14A42
ENSMUSG00000056600	0.449644	0	0.899287	Inf	Inf	0.528278	0.639407	17	37083871	37088499	-	3188	Olfr90	GO:0004930;GO:0004930;GO:0004930;GO:0004984;GO:0004984;GO:0004984;GO:0005886;GO:0007165;GO:0007186;GO:0007186;GO:0007186;GO:0007186;GO:0007608;GO:0007608;GO:0016020;GO:0016021;GO:0016021;GO:0016021;GO:0016021;GO:0050896;GO:0050911;GO:0004930;GO:0004930;GO:0004930;GO:0004984;GO:0004984;GO:0004984;GO:0005886;GO:0007165;GO:0007186;GO:0007186;GO:0007186;GO:0007186;GO:0007608;GO:0007608;GO:0016020;GO:…	K04257	-	NOG115807	S	olfactory receptor 90 [Source:MGISymbol;Acc:MGI:2177473]	258469	Q0VEL5
ENSMUSG00000095377	0.368743	0	0.737486	Inf	Inf	0.625478	0.729731	17	37090618	37098278	-	3855	Olfr91	GO:0004930;GO:0004930;GO:0004930;GO:0004984;GO:0004984;GO:0004984;GO:0005886;GO:0007165;GO:0007186;GO:0007186;GO:0007186;GO:0007186;GO:0007608;GO:0007608;GO:0016020;GO:0016021;GO:0016021;GO:0016021;GO:0016021;GO:0050896;GO:0050911;GO:0004930;GO:0004930;GO:0004930;GO:0004984;GO:0004984;GO:0004984;GO:0005886;GO:0007165;GO:0007186;GO:0007186;GO:0007186;GO:0007186;GO:0007608;GO:0007608;GO:0016020;GO:…	K04257	-	-	-	olfactory receptor 91 [Source:MGISymbol;Acc:MGI:2177474]	258470	Q7TRL3
ENSMUSG00000049926	0.365298	0	0.730595	Inf	Inf	0.627651	0.731491	9	38773068	38779021	+	4274	Olfr921	GO:0004930;GO:0004930;GO:0004930;GO:0004984;GO:0004984;GO:0004984;GO:0004984;GO:0005549;GO:0005886;GO:0007165;GO:0007186;GO:0007186;GO:0007186;GO:0007186;GO:0007186;GO:0007608;GO:0007608;GO:0007608;GO:0016020;GO:0016021;GO:0016021;GO:0016021;GO:0016021;GO:0050896;GO:0050911;GO:0004930;GO:0004930;GO:0004930;GO:0004984;GO:0004984;GO:0004984;GO:0004984;GO:0005549;GO:0005886;GO:0007165;GO:0007186;GO:…	K04257	-	NOG285856	-	olfactory receptor 921 [Source:MGISymbol;Acc:MGI:3030755]	258778	Q7TRC0
ENSMUSG00000062103	0.179857	0	0.359715	Inf	Inf	0.881706	0.936398	9	38844449	38851495	+	3431	Olfr924	GO:0004930;GO:0004930;GO:0004930;GO:0004984;GO:0004984;GO:0004984;GO:0004984;GO:0005549;GO:0005886;GO:0007165;GO:0007186;GO:0007186;GO:0007186;GO:0007186;GO:0007186;GO:0007608;GO:0007608;GO:0007608;GO:0016020;GO:0016021;GO:0016021;GO:0016021;GO:0016021;GO:0050896;GO:0050911;GO:0004930;GO:0004930;GO:0004930;GO:0004984;GO:0004984;GO:0004984;GO:0004984;GO:0005549;GO:0005886;GO:0007165;GO:0007186;GO:…	K04257	-	NOG130634	T	olfactory receptor 924 [Source:MGISymbol;Acc:MGI:3030758]	404322	Q7TRB8
ENSMUSG00000091601	1.84701	0	3.69402	Inf	Inf	0.0296757	0.0500265	17	37140423	37161494	-	3159	Olfr93	GO:0004984;GO:0004984;GO:0007165;GO:0007186;GO:0007186;GO:0007608;GO:0016020;GO:0016021;GO:0016021;GO:0016021;GO:0050911;GO:0004930;GO:0004930;GO:0004930;GO:0004984;GO:0004984;GO:0004984;GO:0005886;GO:0007165;GO:0007186;GO:0007186;GO:0007186;GO:0007186;GO:0007608;GO:0007608;GO:0016020;GO:0016021;GO:0016021;GO:0016021;GO:0016021;GO:0050896;GO:0050911;GO:0004930;GO:0004930;GO:0004930;GO:0004984;GO:…	K04257	-	NOG115807	S	olfactory receptor 93 [Source:MGISymbol;Acc:MGI:2177476]	258051	Q6UAH1
ENSMUSG00000047352	0.288342	0	0.576684	Inf	Inf	0.737737	0.826496	9	39954139	39961133	-	3383	Olfr976	GO:0004930;GO:0004930;GO:0004930;GO:0004984;GO:0004984;GO:0004984;GO:0004984;GO:0005886;GO:0007165;GO:0007186;GO:0007186;GO:0007186;GO:0007186;GO:0007608;GO:0007608;GO:0016020;GO:0016021;GO:0016021;GO:0016021;GO:0016021;GO:0050896;GO:0050911;GO:0004930;GO:0004930;GO:0004930;GO:0004984;GO:0004984;GO:0004984;GO:0004984;GO:0005886;GO:0007165;GO:0007186;GO:0007186;GO:0007186;GO:0007186;GO:0007608;GO:…	K04257	-	NOG146283	S	olfactory receptor 976 [Source:MGISymbol;Acc:MGI:3030810]	258364	-
ENSMUSG00000044205	0.096114	0	0.192228	Inf	Inf	1	1	9	40086908	40093595	-	6196	Olfr983	GO:0004930;GO:0004930;GO:0004930;GO:0004984;GO:0004984;GO:0004984;GO:0004984;GO:0005549;GO:0005886;GO:0007165;GO:0007186;GO:0007186;GO:0007186;GO:0007186;GO:0007186;GO:0007608;GO:0007608;GO:0007608;GO:0016020;GO:0016021;GO:0016021;GO:0016021;GO:0016021;GO:0050896;GO:0050911;GO:0004930;GO:0004930;GO:0004930;GO:0004984;GO:0004984;GO:0004984;GO:0004984;GO:0005549;GO:0005886;GO:0007165;GO:0007186;GO:…	K04257	-	-	-	olfactory receptor 983 [Source:MGISymbol;Acc:MGI:3030817]	258824	Q8VG90
ENSMUSG00000049612	6.34846	0	12.6969	Inf	Inf	0.000142325	0.000318895	11	79500982	79504084	-	2228	Omg	GO:0005515;	K16666	-	-	-	oligodendrocyte myelin glycoprotein [Source:MGISymbol;Acc:MGI:106586]	18377	Q63912;G3XA53;Q8CAB4
ENSMUSG00000096576	0.451901	0	0.903801	Inf	Inf	0.526983	0.638734	12	87602688	87608850	+	2451	Oog1	GO:0003674;GO:0005575;GO:0008150;GO:0005515;GO:0005634;GO:0005634;GO:0005737;GO:0005737;GO:0005737;GO:0008150;GO:0008284;GO:0008284;GO:0043066;GO:0043066;GO:0045596;GO:0045596;GO:0045892;GO:0045892;	-	-	-	-	oogenesin 1 [Source:MGI Symbol;Acc:MGI:2679150]"	193322	E9Q5G7
ENSMUSG00000041857	0.557043	0	1.11409	Inf	Inf	0.432001	0.544576	19	11667460	11691150	-	972	Oosp1	GO:0003674;GO:0005576;GO:0005576;GO:0005576;GO:0005576;GO:0008150;GO:0003674;GO:0005576;GO:0005576;GO:0005576;GO:0008150;	-	-	NOG122448	S	oocyte secreted protein 1 [Source:MGISymbol;Acc:MGI:2149290]	170834	Q925U0
ENSMUSG00000000766	0.742966	0	1.48593	Inf	Inf	0.296208	0.399189	10	6758506	7038198	+	8037	Oprm1	GO:0001965;GO:0001965;GO:0001965;GO:0004930;GO:0004930;GO:0004930;GO:0004930;GO:0004930;GO:0004979;GO:0004979;GO:0004979;GO:0004979;GO:0004985;GO:0004985;GO:0004985;GO:0005245;GO:0005245;GO:0005515;GO:0005623;GO:0005737;GO:0005768;GO:0005886;GO:0005886;GO:0005887;GO:0005925;GO:0007165;GO:0007186;GO:0007186;GO:0007186;GO:0007186;GO:0007191;GO:0007193;GO:0007197;GO:0007197;GO:0007200;GO:0007200;GO:…	K04215	-	NOG279457	-	"opioid receptor, mu 1 [Source:MGISymbol;Acc:MGI:97441]"	18390	P42866
ENSMUSG00000051596	0.184371	0	0.368743	Inf	Inf	0.879126	0.935123	5	38275972	38304217	+	3442	Otop1	GO:0016020;GO:0016021;GO:0005886;GO:0005887;GO:0006811;GO:0009590;GO:0015252;GO:0015252;GO:0015252;GO:0016020;GO:0016020;GO:0016021;GO:0031214;GO:0032869;GO:0042472;GO:0060336;GO:1902600;GO:1902600;GO:1902600;	-	-	NOG265908	-	otopetrin 1 [Source:MGI Symbol;Acc:MGI:2388363]"	21906	Q80VM9
ENSMUSG00000037279	0.649501	0	1.299	Inf	Inf	0.358205	0.46767	2	144305175	144332146	-	2113	Ovol2	GO:0000122;GO:0001227;GO:0001227;GO:0001228;GO:0001228;GO:0001525;GO:0001755;GO:0001842;GO:0001947;GO:0003676;GO:0003676;GO:0003677;GO:0003677;GO:0003682;GO:0003700;GO:0005634;GO:0005634;GO:0005634;GO:0007275;GO:0007507;GO:0008285;GO:0008544;GO:0009913;GO:0009913;GO:0009953;GO:0010628;GO:0010629;GO:0010719;GO:0010719;GO:0010837;GO:0010837;GO:0010944;GO:0043565;GO:0044212;GO:0045617;GO:0045617;GO:…	K09216	-	NOG255026	-	ovo like zinc finger 2 [Source:MGISymbol;Acc:MGI:1338039]	107586	Q8CIV7
ENSMUSG00000076438	0.192228	0	0.384456	Inf	Inf	0.87472	0.934782	4	123116266	123118000	+	1735	Oxct2b	GO:0005739;GO:0008260;GO:0008410;GO:0008410;GO:0016740;GO:0046952;GO:0046952;	K01027	EC:2.8.3.5	COG1788	I	3-oxoacid CoA transferase 2B [Source:MGISymbol;Acc:MGI:2664115]	353371	Q9ESL0;A0A0R4J198
ENSMUSG00000029503	0.0921857	0	0.184371	Inf	Inf	1	1	5	110339812	110343212	-	2574	P2rx2	GO:0001614;GO:0001614;GO:0001666;GO:0002931;GO:0003029;GO:0003713;GO:0004931;GO:0004931;GO:0004931;GO:0004931;GO:0005216;GO:0005216;GO:0005507;GO:0005524;GO:0005524;GO:0005524;GO:0005639;GO:0005886;GO:0005886;GO:0005887;GO:0005887;GO:0005887;GO:0005887;GO:0006811;GO:0006811;GO:0006811;GO:0007268;GO:0007274;GO:0007528;GO:0007605;GO:0007605;GO:0008144;GO:0008270;GO:0009743;GO:0009986;GO:0010033;GO:…	K05216	-	-	-	"purinergic receptor P2X, ligand-gated ion channel,2 [Source:MGI Symbol;Acc:MGI:2665170]"	231602	Q8K3P1
ENSMUSG00000025329	1.48119	0	2.96238	Inf	Inf	0.0639648	0.101571	4	140812983	140845778	-	3754	Padi1	GO:0004668;GO:0004668;GO:0004668;GO:0004668;GO:0004668;GO:0004668;GO:0005509;GO:0005509;GO:0005509;GO:0005509;GO:0005509;GO:0005634;GO:0005654;GO:0005654;GO:0005737;GO:0005737;GO:0005737;GO:0005737;GO:0005737;GO:0005737;GO:0005829;GO:0005829;GO:0016787;GO:0018101;GO:0018101;GO:0018101;GO:0018101;GO:0018101;GO:0036414;GO:0046872;	K01481	EC:3.5.3.15	NOG42085	S	"peptidyl arginine deiminase, type I [Source:MGISymbol;Acc:MGI:1338893]"	18599	Q9Z185;Q544I4
ENSMUSG00000027168	0.096114	0	0.192228	Inf	Inf	1	1	2	105668900	105697364	+	11694	Pax6	GO:0000122;GO:0000132;GO:0000790;GO:0000790;GO:0000978;GO:0000978;GO:0000978;GO:0000979;GO:0000981;GO:0000981;GO:0001227;GO:0001228;GO:0001228;GO:0001568;GO:0001709;GO:0001755;GO:0001764;GO:0001933;GO:0002052;GO:0002064;GO:0002088;GO:0003002;GO:0003309;GO:0003310;GO:0003322;GO:0003322;GO:0003677;GO:0003677;GO:0003677;GO:0003677;GO:0003680;GO:0003682;GO:0003690;GO:0003700;GO:0003723;GO:0005515;GO:…	K08031	-	NOG326044	-	paired box 6 [Source:MGI Symbol;Acc:MGI:97490]"	18508	P63015
ENSMUSG00000104318	0.0921857	0	0.184371	Inf	Inf	1	1	18	36973802	37187657	+	5337	Pcdha7	GO:0005509;GO:0005509;GO:0005509;GO:0005515;GO:0005886;GO:0005886;GO:0005886;GO:0005887;GO:0005887;GO:0007155;GO:0007155;GO:0007155;GO:0007155;GO:0007156;GO:0007156;GO:0007156;GO:0009988;GO:0016020;GO:0016020;GO:0016020;GO:0016020;GO:0016021;GO:0042802;GO:0046872;	K16493	-	-	-	protocadherin alpha 7 [Source:MGISymbol;Acc:MGI:1298369]	12939	Q91Y13
ENSMUSG00000103255	0.837627	0	1.67525	Inf	Inf	0.244318	0.338565	18	37090013	37187657	+	5419	Pcdhac1	GO:0003674;GO:0005509;GO:0005509;GO:0005886;GO:0005886;GO:0005886;GO:0005887;GO:0007155;GO:0007155;GO:0007155;GO:0007155;GO:0007156;GO:0007156;GO:0016020;GO:0016020;GO:0016020;GO:0016021;	K16493	-	-	-	"protocadherin alpha subfamily C, 1 [Source:MGISymbol;Acc:MGI:1891442]"	353236	Q91Y10
ENSMUSG00000022085	0.48057	0	0.96114	Inf	Inf	0.511101	0.625015	14	69840420	70059918	+	1079	Pebp4	-	-	-	-	-	phosphatidylethanolamine binding protein 4[Source:MGI Symbol;Acc:MGI:1920773]	73523	Q9D9L9
ENSMUSG00000024738	0.096114	0	0.192228	Inf	Inf	1	1	19	10668956	10678071	-	1615	Pga5	GO:0004190;GO:0004190;GO:0004190;GO:0004190;GO:0004190;GO:0005575;GO:0005576;GO:0006508;GO:0006508;GO:0006508;GO:0006508;GO:0008233;GO:0016787;GO:0019538;GO:0030163;	K06002	EC:3.4.23.1	NOG248684	-	"pepsinogen 5, group I [Source:MGISymbol;Acc:MGI:1915935]"	58803	Q9D106
ENSMUSG00000023987	0.279689	0	0.559378	Inf	Inf	0.743322	0.830249	17	47726842	47734482	+	1388	Pgc	GO:0002803;GO:0002803;GO:0004190;GO:0004190;GO:0004190;GO:0004190;GO:0004190;GO:0004190;GO:0005576;GO:0005615;GO:0005615;GO:0005615;GO:0006508;GO:0006508;GO:0006508;GO:0006508;GO:0007586;GO:0008233;GO:0016787;GO:0030163;GO:0004190;GO:0004190;GO:0006508;GO:0006508;	K01377	EC:3.4.23.3	NOG248684	-	progastricsin (pepsinogen C) [Source:MGISymbol;Acc:MGI:98909]	109820	Q9D7R7
ENSMUSG00000042250	0.0922104	0	0.184421	Inf	Inf	1	1	3	90726906	90741517	+	2368	Pglyrp4	GO:0008270;GO:0008270;GO:0008745;GO:0008745;GO:0009253;GO:0009253;GO:0016019;GO:0016045;GO:0031640;GO:0032991;GO:0042834;GO:0046982;GO:0050830;GO:0061844;GO:0002376;GO:0005576;GO:0008270;GO:0008270;GO:0008745;GO:0008745;GO:0009253;GO:0009253;GO:0016019;GO:0016019;GO:0016045;GO:0016045;GO:0031640;GO:0032689;GO:0032827;GO:0032991;GO:0042742;GO:0042834;GO:0042834;GO:0042834;GO:0044117;GO:0045087;GO:…	K01446	-	COG5479	M	peptidoglycan recognition protein 4 [Source:MGISymbol;Acc:MGI:2686324]	384997	Q0VB07
ENSMUSG00000037747	0.5486	0	1.0972	Inf	Inf	0.436103	0.547749	10	70557682	70655965	-	9732	Phyhipl	GO:0003674;GO:0005515;GO:0005737;GO:0005737;GO:0005739;GO:0008150;GO:0005515;GO:0005515;	-	-	NOG81522	S	phytanoyl-CoA hydroxylase interacting protein-like[Source:MGI Symbol;Acc:MGI:1918161]	70911	Q8BGT8
ENSMUSG00000029423	0.179857	0	0.359715	Inf	Inf	0.881706	0.936398	5	128702524	128755474	+	4358	Piwil1	GO:0005515;GO:0007286;GO:0007286;GO:0031047;GO:0034584;GO:0034584;GO:0003676;GO:0003676;GO:0003723;GO:0003727;GO:0003729;GO:0004518;GO:0004519;GO:0004521;GO:0005515;GO:0005515;GO:0005515;GO:0005634;GO:0005737;GO:0005737;GO:0005829;GO:0006417;GO:0007275;GO:0007283;GO:0007283;GO:0007286;GO:0007286;GO:0007286;GO:0007286;GO:0007286;GO:0010529;GO:0016787;GO:0019901;GO:0030154;GO:0031047;GO:0033391;GO:…	K02156	-	NOG286051	-	piwi-like RNA-mediated gene silencing 1 [Source:MGISymbol;Acc:MGI:1928897]	57749	Q9JMB7
ENSMUSG00000009646	0.645448	0	1.2909	Inf	Inf	0.359875	0.469233	10	59403660	59421976	+	1182	Pla2g12b	GO:0004623;GO:0004623;GO:0004623;GO:0005509;GO:0005509;GO:0005576;GO:0005576;GO:0006644;GO:0006644;GO:0016042;GO:0016042;GO:0016787;GO:0050482;GO:0050482;GO:0102567;GO:0102568;GO:0004623;GO:0004623;GO:0005509;GO:0005509;GO:0005576;GO:0005576;GO:0006644;GO:0006644;GO:0016042;GO:0016042;GO:0050482;GO:0050482;	K01047	EC:3.1.1.4	-	-	"phospholipase A2, group XIIB [Source:MGISymbol;Acc:MGI:1917086]"	69836	Q8VC81
ENSMUSG00000025091	0.55632	0	1.11264	Inf	Inf	0.432349	0.54482	19	58759719	58777534	+	1572	Pnliprp2	GO:0004620;GO:0004620;GO:0004620;GO:0004620;GO:0004806;GO:0004806;GO:0004806;GO:0004806;GO:0004806;GO:0005509;GO:0005509;GO:0005509;GO:0005515;GO:0005576;GO:0005615;GO:0005615;GO:0005615;GO:0005615;GO:0006629;GO:0006629;GO:0006629;GO:0006968;GO:0009395;GO:0009395;GO:0009395;GO:0009395;GO:0009617;GO:0016042;GO:0016042;GO:0016298;GO:0016298;GO:0016787;GO:0019376;GO:0019376;GO:0019376;GO:0042589;GO:…	K14075	EC:3.1.1.3	-	-	pancreatic lipase-related protein 2 [Source:MGISymbol;Acc:MGI:1336202]	18947	P17892
ENSMUSG00000016982	0.186459	0	0.372919	Inf	Inf	0.877944	0.935123	13	21981194	21988734	+	3534	Pom121l2	GO:0005643;GO:0006405;GO:0006606;GO:0008139;GO:0017056;	K14316	-	NOG27571	-	POM121 membrane glycoprotein-like 2 (rat)[Source:MGI Symbol;Acc:MGI:2684870]	195236	Q5SW25
ENSMUSG00000009734	0.269786	0	0.539572	Inf	Inf	0.749878	0.833313	13	18121098	18397686	-	6985	Pou6f2	GO:0003677;GO:0003677;GO:0003677;GO:0003700;GO:0003700;GO:0005634;GO:0006355;GO:0006355;GO:0006366;GO:0006366;GO:0007275;GO:0007275;GO:0003677;GO:0003677;GO:0003677;GO:0003700;GO:0003700;GO:0005634;GO:0006355;GO:0006355;GO:0006366;GO:0006366;GO:0007275;GO:0007275;GO:0003700;GO:0006355;GO:0006366;GO:0007275;GO:0003700;GO:0003700;GO:0006355;GO:0006366;GO:0006366;GO:0007275;GO:0007275;	K09368	-	-	-	"POU domain, class 6, transcription factor 2[Source:MGI Symbol;Acc:MGI:2443631]"	218030	Q8BJI4
ENSMUSG00000062168	1.46033	0	2.92066	Inf	Inf	0.0656405	0.103839	X	160623094	160735765	-	2891	Ppef1	GO:0004721;GO:0004721;GO:0004721;GO:0004722;GO:0004722;GO:0005506;GO:0005506;GO:0005509;GO:0005509;GO:0005515;GO:0005634;GO:0005829;GO:0006470;GO:0016787;GO:0016787;GO:0016787;GO:0030145;GO:0030145;GO:0046872;GO:0050906;GO:0050906;GO:0004721;GO:0006470;GO:0016787;GO:0016787;GO:0016787;	K13807	EC:3.1.3.16	COG0639	T	protein phosphatase with EF hand calcium-bindingdomain 1 [Source:MGI Symbol;Acc:MGI:1097157]	237178	O35655
ENSMUSG00000040478	1.21079	0	2.42159	Inf	Inf	0.113072	0.170323	4	21677480	21685963	-	4280	Prdm13	GO:0000122;GO:0000122;GO:0000977;GO:0001085;GO:0003676;GO:0003676;GO:0003677;GO:0003682;GO:0003700;GO:0005515;GO:0005515;GO:0005634;GO:0005634;GO:0005634;GO:0006357;GO:0008168;GO:0016571;GO:0016740;GO:0022008;GO:0031490;GO:0032259;GO:0042054;GO:0042054;GO:0043565;GO:0045893;GO:0046872;GO:0000122;GO:0000122;GO:0000977;GO:0001085;GO:0003676;GO:0003676;GO:0003677;GO:0003682;GO:0003700;GO:0005515;GO:…	-	-	-	-	PR domain containing 13 [Source:MGISymbol;Acc:MGI:2448528]	230025	E9PZZ1
ENSMUSG00000050114	0.279689	0	0.559378	Inf	Inf	0.743322	0.830249	2	80292472	80295356	+	2885	Prdx6b	GO:0005623;GO:0005739;GO:0005739;GO:0005829;GO:0016209;GO:0016209;GO:0016491;GO:0016491;GO:0045454;GO:0045454;GO:0045454;GO:0051920;GO:0051920;GO:0055114;GO:0055114;GO:0098869;	-	-	COG0450	O	peroxiredoxin 6B [Source:MGISymbol;Acc:MGI:1336888]	320769	Q8BG37
ENSMUSG00000069259	0.096114	0	0.192228	Inf	Inf	1	1	13	27312627	27319252	+	1159	Prl6a1	GO:0005148;GO:0005179;GO:0005179;GO:0005179;GO:0005179;GO:0005576;GO:0005576;GO:0005576;GO:0005615;GO:0007165;GO:0007565;GO:0008284;GO:0030879;GO:0031667;GO:0046427;GO:1903489;GO:0005179;GO:0005179;GO:0005179;GO:0005576;GO:0005576;GO:0005576;GO:0007165;	-	-	NOG47376	S	"prolactin family 6, subfamily a, member 1[Source:MGI Symbol;Acc:MGI:1206579]"	19111	O35257;A0A0M6L0L9
ENSMUSG00000022501	5.37954	0	10.7591	Inf	Inf	1.85049e-05	4.46417e-05	16	10796326	10805839	-	571	Prm1	GO:0000786;GO:0000786;GO:0000786;GO:0003677;GO:0003677;GO:0003677;GO:0003677;GO:0005634;GO:0005634;GO:0005634;GO:0005634;GO:0005694;GO:0006997;GO:0007275;GO:0007283;GO:0007283;GO:0007283;GO:0007286;GO:0030154;GO:0030261;GO:0030261;GO:0000786;GO:0000786;GO:0000786;GO:0003677;GO:0003677;GO:0003677;GO:0003677;GO:0005634;GO:0005634;GO:0005634;GO:0005634;GO:0005694;GO:0006997;GO:0007275;GO:0007283;GO:…	-	-	-	-	protamine 1 [Source:MGI Symbol;Acc:MGI:97765]"	19118	P02319;A3KMD0
ENSMUSG00000098754	1.11824	0	2.23647	Inf	Inf	0.146974	0.215639	2	131909957	131956130	+	3370	Prn	GO:0005507;GO:0005507;GO:0005623;GO:0005886;GO:0006878;GO:0016020;GO:0016020;GO:0016020;GO:0031362;GO:0046872;GO:0051260;GO:0051260;GO:0005507;GO:0005507;GO:0005623;GO:0005886;GO:0006878;GO:0016020;GO:0016020;GO:0016020;GO:0031362;GO:0046872;GO:0051260;GO:0051260;	-	-	-	-	prion protein readthrough transcript [Source:MGISymbol;Acc:MGI:97767]	111368	A0A075B668
ENSMUSG00000050558	0.657183	0	1.31437	Inf	Inf	0.355077	0.464379	2	132337733	132385447	-	7919	Prokr2	GO:0004930;GO:0004930;GO:0007186;GO:0007186;GO:0016020;GO:0016021;GO:0016021;GO:0016021;GO:0004930;GO:0004930;GO:0004930;GO:0004930;GO:0004930;GO:0004983;GO:0004983;GO:0005886;GO:0005886;GO:0005886;GO:0005887;GO:0007165;GO:0007186;GO:0007186;GO:0007186;GO:0007186;GO:0007186;GO:0007218;GO:0007623;GO:0007623;GO:0016020;GO:0016021;GO:0016021;GO:0016021;GO:0032870;GO:0042277;GO:0004930;GO:0004930;GO:…	K08380	-	NOG319668	-	prokineticin receptor 2 [Source:MGISymbol;Acc:MGI:2181363]	246313	Q8K458
ENSMUSG00000058741	0.384456	0	0.768912	Inf	Inf	0.6158	0.722556	7	25301411	25304132	+	1240	Prr19	GO:0003674;GO:0005575;GO:0008150;	-	-	NOG129874	P	proline rich 19 [Source:MGISymbol;Acc:MGI:3648539]	623131	B2RW88
ENSMUSG00000041730	1.01271	0	2.02542	Inf	Inf	0.168696	0.244133	14	32599407	32649246	+	4171	Prrxl1	GO:0000977;GO:0000981;GO:0001764;GO:0003677;GO:0003677;GO:0003677;GO:0003677;GO:0003700;GO:0005634;GO:0005634;GO:0006355;GO:0006355;GO:0006357;GO:0007275;GO:0007399;GO:0007409;GO:0007411;GO:0009593;GO:0016048;GO:0021516;GO:0021559;GO:0030182;GO:0043565;GO:0043565;GO:0050954;GO:0000977;GO:0000981;GO:0001764;GO:0003677;GO:0003677;GO:0003677;GO:0003677;GO:0003700;GO:0005634;GO:0005634;GO:0006355;GO:…	-	-	NOG39948	U	paired related homeobox protein-like 1 [Source:MGISymbol;Acc:MGI:2148204]	107751	Q8BYH0
ENSMUSG00000057163	0.829844	0	1.65969	Inf	Inf	0.246581	0.341254	6	41521787	41525079	+	815	Prss2	GO:0004252;GO:0004252;GO:0004252;GO:0004252;GO:0004252;GO:0005509;GO:0005509;GO:0005576;GO:0005576;GO:0005615;GO:0005615;GO:0005615;GO:0005615;GO:0006508;GO:0006508;GO:0006508;GO:0006508;GO:0006508;GO:0007584;GO:0007586;GO:0008233;GO:0008236;GO:0010033;GO:0016787;GO:0030574;GO:0030574;GO:0031000;GO:0031000;GO:0035094;GO:0035094;GO:0046872;GO:0062023;	K01312	EC:3.4.21.4	COG5640	O	"protease, serine 2 [Source:MGISymbol;Acc:MGI:102759]"	22072	P07146;Q792Y6
ENSMUSG00000024116	0.0921857	0	0.184371	Inf	Inf	1	1	17	23868056	23873114	+	2221	Prss21	GO:0004252;GO:0004252;GO:0004252;GO:0004252;GO:0005615;GO:0005886;GO:0006508;GO:0006508;GO:0006508;GO:0006508;GO:0007283;GO:0007283;GO:0007283;GO:0007283;GO:0007283;GO:0008233;GO:0008236;GO:0008236;GO:0016020;GO:0016020;GO:0016787;GO:0031225;	K09625	EC:3.4.21.-	COG5640	O	"protease, serine 21 [Source:MGISymbol;Acc:MGI:1916698]"	57256	Q9JHJ7;Q54AE4;Q80YD8
ENSMUSG00000045027	3.63937	0	7.27873	Inf	Inf	0.000716158	0.00149264	17	23993534	23998100	-	1324	Prss22	GO:0004252;GO:0004252;GO:0006508;GO:0006508;GO:0006508;GO:0008233;GO:0008236;GO:0016787;	K09626	EC:3.4.21.-	-	-	"protease, serine 22 [Source:MGISymbol;Acc:MGI:1918085]"	70835	Q9ER10;Q7TML0
ENSMUSG00000050762	4.13595	0	8.2719	Inf	Inf	0.000241139	0.000527225	17	24038144	24045954	+	1253	Prss27	GO:0004252;GO:0004252;GO:0005576;GO:0005886;GO:0006508;GO:0006508;GO:0006508;GO:0008233;GO:0008236;GO:0016787;	K09628	EC:3.4.21.-	COG5640	O	"protease, serine 27 [Source:MGISymbol;Acc:MGI:2450123]"	213171	Q8BJR6
ENSMUSG00000024171	0.372919	0	0.745838	Inf	Inf	0.62287	0.728908	17	25308646	25311876	+	1218	Prss28	GO:0004252;GO:0004252;GO:0006508;GO:0006508;GO:0006508;GO:0008233;GO:0008236;GO:0016787;GO:0004252;GO:0004252;GO:0006508;GO:0006508;GO:0006508;GO:0008233;GO:0008236;GO:0016787;	-	-	COG5640	O	"protease, serine 28 [Source:MGISymbol;Acc:MGI:2149951]"	114661	Q924N9;A0A0R4IZZ8
ENSMUSG00000044664	1.284	0	2.568	Inf	Inf	0.0954981	0.146062	9	110798166	110803754	+	1584	Prss42	GO:0004252;GO:0004252;GO:0004252;GO:0005615;GO:0005737;GO:0005737;GO:0005886;GO:0006508;GO:0006508;GO:0006508;GO:0006508;GO:0007281;GO:0007283;GO:0007283;GO:0008233;GO:0008236;GO:0016020;GO:0016787;GO:0030154;GO:0031225;GO:0046658;	-	-	COG5640	O	"protease, serine 42 [Source:MGISymbol;Acc:MGI:2665280]"	235628	Q8VIF2
ENSMUSG00000049719	8.90337	0	17.8067	Inf	Inf	1.19796e-08	3.63578e-08	9	110844506	110856522	+	1346	Prss46	GO:0004252;GO:0004252;GO:0004252;GO:0005615;GO:0006508;GO:0006508;GO:0006508;GO:0006508;GO:0008233;GO:0008236;GO:0016020;GO:0016021;GO:0016787;	-	-	COG5640	O	"protease, serine 46 [Source:MGISymbol;Acc:MGI:1921556]"	74306	Q5M8S2
ENSMUSG00000004540	0.449644	0	0.899287	Inf	Inf	0.528278	0.639407	7	18813937	18821607	-	2100	Psg17	GO:0005515;GO:0005515;GO:0006955;GO:0007565;GO:0007565;GO:0043395;	-	-	NOG84875	U	pregnancy specific glycoprotein 17 [Source:MGISymbol;Acc:MGI:1347250]	26437	Q62056
ENSMUSG00000044903	0.384456	0	0.768912	Inf	Inf	0.6158	0.722556	7	18718090	18727248	+	1871	Psg22	GO:0001525;GO:0005575;GO:0005576;GO:0007565;GO:0045545;GO:0045766;GO:0050715;GO:2001203;GO:0001525;GO:0005575;GO:0005576;GO:0007565;GO:0045545;GO:0045766;GO:0050715;GO:2001203;	-	-	-	-	pregnancy-specific glycoprotein 22 [Source:MGISymbol;Acc:MGI:1891354]	243862	Q810J1
ENSMUSG00000030373	0.279689	0	0.559378	Inf	Inf	0.743322	0.830249	7	18422536	18432041	-	1949	Psg28	GO:0003674;GO:0005575;GO:0007565;GO:0008150;	-	-	-	-	pregnancy-specific glycoprotein 28 [Source:MGISymbol;Acc:MGI:1891360]	114871	Q4KL66
ENSMUSG00000071489	0.0922104	0	0.184421	Inf	Inf	1	1	14	44851235	44859375	-	3187	Ptgdr	GO:0001785;GO:0004930;GO:0004930;GO:0004930;GO:0004956;GO:0004956;GO:0004956;GO:0004956;GO:0005623;GO:0005886;GO:0005886;GO:0005886;GO:0005886;GO:0006954;GO:0006954;GO:0007165;GO:0007186;GO:0007186;GO:0007186;GO:0007204;GO:0016020;GO:0016020;GO:0016021;GO:0016021;GO:0016021;GO:0030238;GO:0030431;GO:0046085;GO:0071799;	K04332	-	NOG248831	-	prostaglandin D receptor [Source:MGISymbol;Acc:MGI:102966]	19214	P70263
ENSMUSG00000025946	2.41268	0	4.82536	Inf	Inf	0.00916365	0.0166748	1	65282056	65389244	+	2582	Pth2r	GO:0004930;GO:0004930;GO:0007186;GO:0007186;GO:0016020;GO:0016020;GO:0016020;GO:0016021;GO:0016021;GO:0016021;GO:0004888;GO:0004888;GO:0004930;GO:0004930;GO:0004930;GO:0004991;GO:0004991;GO:0005886;GO:0007165;GO:0007166;GO:0007166;GO:0007186;GO:0007186;GO:0007186;GO:0008528;GO:0016020;GO:0016020;GO:0016020;GO:0016021;GO:0016021;GO:0016021;GO:0017046;GO:0120162;	K04586	-	NOG293423	-	parathyroid hormone 2 receptor [Source:MGISymbol;Acc:MGI:2180917]	213527	Q91V95
ENSMUSG00000043102	3.70623	0	7.41246	Inf	Inf	0.000609322	0.00127889	2	31806166	31810580	-	2927	Qrfp	GO:0001664;GO:0005184;GO:0005184;GO:0005184;GO:0005184;GO:0005575;GO:0005576;GO:0007218;GO:0007218;GO:0007218;GO:0007218;GO:0007625;GO:0007626;GO:0031854;GO:0031854;GO:0031854;GO:0031854;GO:0045777;GO:0060259;	-	-	NOG47837	S	pyroglutamylated RFamide peptide [Source:MGISymbol;Acc:MGI:3630329]	227717	Q8CE23
ENSMUSG00000086022	0.0899287	0	0.179857	Inf	Inf	1	1	12	11456079	11462928	+	3175	Rad51ap2	GO:0003674;GO:0008150;GO:0032991;	-	-	-	-	RAD51 associated protein 2 [Source:MGISymbol;Acc:MGI:3644580]	209550	G3UW63
ENSMUSG00000029602	7.13413	0	14.2683	Inf	Inf	4.73166e-07	1.29425e-06	5	120648812	120679597	+	3539	Rasal1	GO:0005096;GO:0005096;GO:0005096;GO:0005543;GO:0005543;GO:0005829;GO:0005886;GO:0007165;GO:0007165;GO:0030154;GO:0035556;GO:0035556;GO:0043087;GO:0043087;GO:0043547;GO:0046580;GO:0046580;GO:0046872;GO:0071277;GO:0071277;GO:1903861;GO:0005096;GO:0005096;GO:0005096;GO:0005543;GO:0005543;GO:0005829;GO:0005829;GO:0005886;GO:0005886;GO:0007165;GO:0007165;GO:0030154;GO:0035556;GO:0035556;GO:0043087;GO:…	K17632	-	NOG327796	-	RAS protein activator like 1 (GAP1 like)[Source:MGI Symbol;Acc:MGI:1330842]	19415	Q9Z268
ENSMUSG00000038980	0.0899287	0	0.179857	Inf	Inf	1	1	2	180277646	180289879	-	2319	Rbbp8nl	GO:0003674;GO:0008150;	-	-	NOG28753	S	RBBP8 N-terminal like [Source:MGISymbol;Acc:MGI:3606212]	271887	A2ABX0;Q8CEB4
ENSMUSG00000079516	0.276557	0	0.553114	Inf	Inf	0.745376	0.830249	6	78380709	78383827	+	825	Reg3a	GO:0005576;GO:0005615;GO:0006953;GO:0006954;GO:0008284;GO:0010838;GO:0030246;GO:0038023;GO:0042834;GO:0043434;GO:0044278;GO:0045617;GO:0061844;GO:0070492;GO:0090303;	-	-	NOG326623	-	regenerating islet-derived 3 alpha [Source:MGISymbol;Acc:MGI:109408]	19694	O09037;Q794C6
ENSMUSG00000027876	0.0921857	0	0.184371	Inf	Inf	1	1	3	98222156	98236748	+	1021	Reg4	GO:0005576;GO:0005615;GO:0005737;GO:0005737;GO:0008201;GO:0008201;GO:0009617;GO:0030246;GO:0038023;GO:2001065;GO:2001065;GO:2001065;	K22244	-	NOG247343	-	"regenerating islet-derived family, member 4[Source:MGI Symbol;Acc:MGI:1914959]"	67709	Q9D8G5
ENSMUSG00000020037	0.184421	0	0.368841	Inf	Inf	0.879098	0.935123	10	84756062	84906538	+	4724	Rfx4	GO:0000978;GO:0000978;GO:0000978;GO:0001228;GO:0001228;GO:0003677;GO:0003677;GO:0003677;GO:0003700;GO:0003700;GO:0003700;GO:0005515;GO:0005634;GO:0005634;GO:0005634;GO:0006355;GO:0006355;GO:0006357;GO:0006357;GO:0021537;GO:0021914;GO:0021914;GO:0045944;GO:0045944;GO:0060271;GO:0070613;GO:0000978;GO:0000978;GO:0001228;GO:0003677;GO:0003677;GO:0003700;GO:0003700;GO:0003700;GO:0005515;GO:0005634;GO:…	K09174	-	NOG243313	-	"regulatory factor X, 4 (influences HLA class IIexpression) [Source:MGI Symbol;Acc:MGI:1918387]"	71137	Q7TNK1
ENSMUSG00000104445	0.182139	0	0.364278	Inf	Inf	0.880397	0.935925	3	88242874	88254709	-	1937	Rhbg	GO:0005886;GO:0005886;GO:0005887;GO:0005887;GO:0005887;GO:0008519;GO:0008519;GO:0008519;GO:0008519;GO:0008519;GO:0014731;GO:0014731;GO:0015696;GO:0015696;GO:0015696;GO:0015696;GO:0016020;GO:0016020;GO:0016020;GO:0016021;GO:0016323;GO:0016323;GO:0030506;GO:0030659;GO:0031410;GO:0046658;GO:0070634;GO:0072488;	K06580	-	-	-	Rhesus blood group-associated B glycoprotein[Source:MGI Symbol;Acc:MGI:1927379]	58176	Q8BUX5
ENSMUSG00000030549	3.55363	0	7.10725	Inf	Inf	0.00112677	0.00229311	7	79593363	79617657	-	2232	Rhcg	GO:0005623;GO:0005886;GO:0005886;GO:0005886;GO:0005887;GO:0005887;GO:0005887;GO:0006873;GO:0006873;GO:0006885;GO:0008519;GO:0008519;GO:0008519;GO:0008519;GO:0008519;GO:0008519;GO:0009925;GO:0015696;GO:0015696;GO:0015696;GO:0015696;GO:0015696;GO:0016020;GO:0016020;GO:0016020;GO:0016021;GO:0016323;GO:0016323;GO:0016324;GO:0016324;GO:0016324;GO:0030506;GO:0030506;GO:0031410;GO:0042802;GO:0042802;GO:…	K06580	-	NOG276393	-	Rhesus blood group-associated C glycoprotein[Source:MGI Symbol;Acc:MGI:1888517]	56315	Q9QXP0
ENSMUSG00000079629	0.279689	0	0.559378	Inf	Inf	0.743322	0.830249	X	37639115	37643470	-	797	Rhox2g	GO:0003677;GO:0003677;GO:0005575;GO:0008150;GO:0003677;GO:0003677;GO:0003677;GO:0005575;GO:0005634;GO:0008150;	-	-	-	-	reproductive homeobox 2G [Source:MGISymbol;Acc:MGI:3648776]	434766	L7MUB9
ENSMUSG00000039097	0.096114	0	0.192228	Inf	Inf	1	1	19	29331170	29334670	-	3501	Rln1	GO:0005179;GO:0005179;GO:0005576;GO:0005576;GO:0007165;	K21998	-	-	-	relaxin 1 [Source:MGI Symbol;Acc:MGI:97931]"	19773	A2RTV8
ENSMUSG00000045232	0.457459	0	0.914917	Inf	Inf	0.523822	0.635804	8	84042929	84045000	-	634	Rln3	GO:0001664;GO:0001664;GO:0001664;GO:0005179;GO:0005179;GO:0005179;GO:0005576;GO:0005576;GO:0005576;GO:0005576;GO:0007165;	K22000	-	NOG45013	K	relaxin 3 [Source:MGI Symbol;Acc:MGI:2158015]"	212108	Q8CHK2
ENSMUSG00000068407	0.186459	0	0.372919	Inf	Inf	0.877944	0.935123	14	51056698	51057661	-	673	Rnase12	GO:0003676;GO:0003676;GO:0004540;GO:0005575;GO:0005576;GO:0090501;GO:0003676;GO:0003676;GO:0004540;GO:0005575;GO:0005576;GO:0090501;	-	-	NOG78149	-	"ribonuclease, RNase A family, 12 (non-active)[Source:MGI Symbol;Acc:MGI:3528588]"	497106	Q5GAM8;W0UUY1
ENSMUSG00000046049	0.559378	0	1.11876	Inf	Inf	0.432509	0.544826	14	63992506	64035025	+	7573	Rp1l1	GO:0001750;GO:0003674;GO:0005737;GO:0005856;GO:0005929;GO:0005930;GO:0005930;GO:0007601;GO:0030030;GO:0032391;GO:0035082;GO:0035556;GO:0035556;GO:0042461;GO:0042461;GO:0042995;GO:0045494;GO:0045494;GO:0050896;GO:0060041;	K19538	-	NOG300530	-	retinitis pigmentosa 1 homolog like 1 [Source:MGISymbol;Acc:MGI:2384303]	271209	Q8CGM2;A1L340
ENSMUSG00000028174	0.0932297	0	0.186459	Inf	Inf	1	1	3	159599175	159625321	+	1934	Rpe65	GO:0001523;GO:0001523;GO:0001523;GO:0001786;GO:0001895;GO:0001895;GO:0003407;GO:0003407;GO:0004744;GO:0004744;GO:0004744;GO:0005515;GO:0005737;GO:0005783;GO:0005789;GO:0005789;GO:0005789;GO:0005886;GO:0007468;GO:0007601;GO:0007601;GO:0007623;GO:0008286;GO:0009416;GO:0016020;GO:0016020;GO:0016702;GO:0016702;GO:0016787;GO:0016853;GO:0016853;GO:0016853;GO:0031090;GO:0031210;GO:0042572;GO:0042572;GO:…	K11158	-	COG3670	Q	retinal pigment epithelium 65 [Source:MGISymbol;Acc:MGI:98001]	19892	Q91ZQ5
ENSMUSG00000029608	0.631758	0	1.26352	Inf	Inf	0.365622	0.474794	5	120940499	121010092	-	4639	Rph3a	GO:0005509;GO:0005509;GO:0005515;GO:0005515;GO:0005515;GO:0005544;GO:0005544;GO:0005546;GO:0005546;GO:0005794;GO:0005794;GO:0005829;GO:0005829;GO:0005886;GO:0006886;GO:0006886;GO:0008021;GO:0008270;GO:0008270;GO:0008289;GO:0008430;GO:0008430;GO:0015031;GO:0016020;GO:0016020;GO:0016020;GO:0017137;GO:0017137;GO:0019898;GO:0019898;GO:0030054;GO:0030141;GO:0030141;GO:0030672;GO:0030672;GO:0030672;GO:…	K19938	-	NOG247952	-	rabphilin 3A [Source:MGI Symbol;Acc:MGI:102788]"	19894	P47708
ENSMUSG00000081906	0.096114	0	0.192228	Inf	Inf	1	1	11	83645046	83645621	-	576	Rpl9-ps1	GO:0002181;GO:0003735;GO:0003735;GO:0003735;GO:0005840;GO:0005840;GO:0006412;GO:0006412;GO:0019843;GO:0019843;GO:0022625;	-	-	-	-	"ribosomal protein L9, pseudogene 1 [Source:MGISymbol;Acc:MGI:3649210]"	-	-
ENSMUSG00000075334	0.462071	0	0.924142	Inf	Inf	0.521229	0.634006	2	54084093	54085552	-	1460	Rprm	GO:0003674;GO:0005737;GO:0005737;GO:0005737;GO:0007050;GO:0007050;GO:0007050;GO:0007346;GO:0007346;GO:0007346;GO:0007346;GO:0016020;GO:0016021;	K10128	-	NOG41485	R	"reprimo, TP53 dependent G2 arrest mediatorcandidate [Source:MGI Symbol;Acc:MGI:1915124]"	67874	Q9JJ72
ENSMUSG00000046215	0.750942	0	1.50188	Inf	Inf	0.293473	0.396282	11	103649570	103650579	+	1010	Rprml	GO:0003674;GO:0005575;GO:0008150;GO:0016020;GO:0016021;	-	-	NOG45362	-	reprimo-like [Source:MGI Symbol;Acc:MGI:2144486]"	104582	Q3URD2;B2RV63
ENSMUSG00000039552	0.359715	0	0.71943	Inf	Inf	0.631211	0.734183	10	33905111	33916021	+	3650	Rsph4a	GO:0001534;GO:0001534;GO:0001534;GO:0001535;GO:0003341;GO:0003341;GO:0003341;GO:0003674;GO:0003674;GO:0005515;GO:0005654;GO:0005654;GO:0005730;GO:0005730;GO:0005737;GO:0005856;GO:0005929;GO:0005930;GO:0005930;GO:0005930;GO:0035082;GO:0035082;GO:0035082;GO:0042995;GO:0060271;GO:0060271;GO:0060294;GO:0060294;GO:0120221;	K19756	-	NOG86997	S	radial spoke head 4 homolog A (Chlamydomonas)[Source:MGI Symbol;Acc:MGI:3027894]	212892	Q8BYM7
ENSMUSG00000033383	0.0932297	0	0.186459	Inf	Inf	1	1	16	23429133	23433960	+	3120	Rtp1	GO:0001580;GO:0005886;GO:0006612;GO:0009986;GO:0009986;GO:0009986;GO:0016020;GO:0016021;GO:0031849;GO:0031849;GO:0031849;GO:0051205;GO:0051205;GO:0051205;	-	-	NOG29570	T	receptor transporter protein 1 [Source:MGISymbol;Acc:MGI:2685450]	239766	Q8C8C1;B2RSL5
ENSMUSG00000094018	0.476666	0	0.953333	Inf	Inf	0.513203	0.626948	3	90560363	90591531	+	3890	S100a2	GO:0003674;GO:0005575;	-	-	-	-	S100 calcium binding protein A2 [Source:MGISymbol;Acc:MGI:3510999]	628324	J3QMC7
ENSMUSG00000001020	0.548699	0	1.0974	Inf	Inf	0.436055	0.547749	3	90603771	90606045	+	584	S100a4	GO:0003779;GO:0003779;GO:0005509;GO:0005509;GO:0005509;GO:0005509;GO:0005515;GO:0005634;GO:0005634;GO:0042802;GO:0042802;GO:0042802;GO:0043005;GO:0043005;GO:0043123;GO:0043123;GO:0046872;GO:0046914;GO:0046914;GO:0048306;GO:0048306;GO:0048471;GO:0048471;GO:0050786;GO:0050786;GO:0005509;GO:0005509;GO:0046872;GO:0046914;GO:0046914;	-	-	NOG40931	-	S100 calcium binding protein A4 [Source:MGISymbol;Acc:MGI:1330282]	20198	P07091;Q545V2
ENSMUSG00000001023	0.276631	0	0.553262	Inf	Inf	0.745328	0.830249	3	90608523	90611780	+	432	S100a5	GO:0005507;GO:0005507;GO:0005507;GO:0005509;GO:0005509;GO:0005509;GO:0005509;GO:0005509;GO:0005634;GO:0005634;GO:0008150;GO:0008270;GO:0008270;GO:0008270;GO:0042803;GO:0042803;GO:0043025;GO:0046872;GO:0046914;GO:0046914;GO:0005507;GO:0005507;GO:0005509;GO:0005509;GO:0005509;GO:0005509;GO:0005634;GO:0008150;GO:0008270;GO:0008270;GO:0042803;GO:0043025;GO:0046872;GO:0046914;GO:0046914;	-	-	NOG46820	K	S100 calcium binding protein A5 [Source:MGISymbol;Acc:MGI:1338915]	20199	P63084;Q149U2
ENSMUSG00000021679	0.179857	0	0.359715	Inf	Inf	0.881706	0.936398	13	95477268	95478721	-	399	S100z	GO:0005509;GO:0005509;GO:0005509;GO:0005509;GO:0005575;GO:0008150;GO:0042803;GO:0042803;GO:0046872;	-	-	NOG27402	-	"S100 calcium binding protein, zeta [Source:MGISymbol;Acc:MGI:2685471]"	268686	B9EJL3
ENSMUSG00000038580	0.449644	0	0.899287	Inf	Inf	0.528278	0.639407	7	141278330	141279133	-	645	Sct	GO:0001664;GO:0005102;GO:0005179;GO:0005179;GO:0005179;GO:0005576;GO:0005576;GO:0005576;GO:0005615;GO:0005623;GO:0007165;GO:0007420;GO:0009992;GO:0043950;GO:0046659;GO:0047485;GO:0048566;GO:0090187;GO:0090274;GO:1903640;GO:0005179;GO:0005179;GO:0005576;GO:0005576;GO:0005576;GO:0007165;GO:0002024;GO:0005102;GO:0005102;GO:0005179;GO:0005179;GO:0005179;GO:0005179;GO:0005576;GO:0005576;GO:0005576;GO:…	K05263	-	NOG329190	-	secretin [Source:MGI Symbol;Acc:MGI:99466]"	20287	Q08535;Q3UKU8
ENSMUSG00000039364	0.368157	0	0.736314	Inf	Inf	0.625846	0.729968	11	121053458	121063569	-	2780	Sectm1b	GO:0005125;GO:0005125;GO:0006955;GO:0006955;GO:0007165;GO:0016020;GO:0016021;GO:0005125;GO:0005125;GO:0006955;GO:0006955;GO:0007165;GO:0016020;GO:0016021;GO:0005125;GO:0005125;GO:0006955;GO:0006955;GO:0007165;GO:0016020;GO:0016021;GO:0005125;GO:0005125;GO:0006955;GO:0006955;GO:0007165;GO:0016020;GO:0016021;GO:0005125;GO:0005125;GO:0006955;GO:0006955;GO:0007165;GO:0016020;GO:0016021;	-	-	-	-	secreted and transmembrane 1B [Source:MGISymbol;Acc:MGI:1929083]	58210	Q9D966;Q8CE38
ENSMUSG00000074764	0.0899287	0	0.179857	Inf	Inf	1	1	2	140229855	140389706	-	2739	Sel1l2	GO:0000839;GO:0005515;GO:0016020;GO:0016021;GO:0030433;	K14026	-	COG0790	R	sel-1 suppressor of lin-12-like 2 (C. elegans)[Source:MGI Symbol;Acc:MGI:2684964]	228684	Q3V172
ENSMUSG00000066364	0.276557	0	0.553114	Inf	Inf	0.745376	0.830249	12	104127996	104139545	+	2070	Serpina3b	GO:0004867;GO:0004867;GO:0005576;GO:0005615;GO:0005615;GO:0005615;GO:0010466;GO:0010951;GO:0030414;	K04525	-	COG4826	O	"serine (or cysteine) peptidase inhibitor, clade A,member 3B [Source:MGI Symbol;Acc:MGI:2182835]"	271047	Q8BYY9;Q05A44
ENSMUSG00000060807	0.276631	0	0.553262	Inf	Inf	0.745328	0.830249	12	103646630	103657212	-	1761	Serpina6	GO:0004867;GO:0005496;GO:0005496;GO:0005496;GO:0005576;GO:0005615;GO:0005615;GO:0005615;GO:0005615;GO:0008211;GO:0008289;GO:0010951;	K04525	-	COG4826	O	"serine (or cysteine) peptidase inhibitor, clade A,member 6 [Source:MGI Symbol;Acc:MGI:88278]"	12401	Q06770;Q3UKW1
ENSMUSG00000026327	0.0921857	0	0.184371	Inf	Inf	1	1	1	107361198	107380475	+	2186	Serpinb11	GO:0005615;GO:0005615;GO:0004867;GO:0004867;GO:0005615;GO:0005615;GO:0005615;GO:0005737;GO:0010466;GO:0010951;GO:0030414;	K13966	-	COG4826	O	"serine (or cysteine) peptidase inhibitor, clade B(ovalbumin), member 11 [Source:MGISymbol;Acc:MGI:1914207]"	66957	Q9CQV3
ENSMUSG00000059956	3.88968	0	7.77935	Inf	Inf	0.00041444	0.000883971	1	106934449	106957080	+	2498	Serpinb12	GO:0002244;GO:0004867;GO:0004867;GO:0004867;GO:0004867;GO:0005615;GO:0005615;GO:0005615;GO:0005737;GO:0010466;GO:0010951;GO:0030414;GO:0002244;GO:0004867;GO:0004867;GO:0004867;GO:0005615;GO:0005615;GO:0005615;GO:0005737;GO:0010466;GO:0010951;GO:0030414;	K13966	-	COG4826	O	"serine (or cysteine) peptidase inhibitor, clade B(ovalbumin), member 12 [Source:MGISymbol;Acc:MGI:1919119]"	71869	Q9D7P9
ENSMUSG00000051029	7.51455	0	15.0291	Inf	Inf	3.34113e-07	9.22344e-07	13	33078575	33094380	+	1926	Serpinb1b	GO:0004867;GO:0004867;GO:0004867;GO:0004867;GO:0005515;GO:0005515;GO:0005615;GO:0005615;GO:0005615;GO:0005737;GO:0010466;GO:0010951;GO:0030414;GO:0042176;GO:0050713;	-	-	COG4826	O	"serine (or cysteine) peptidase inhibitor, clade B,member 1b [Source:MGI Symbol;Acc:MGI:2445361]"	282663	Q8VHP7
ENSMUSG00000021404	0.184421	0	0.368841	Inf	Inf	0.879098	0.935123	13	33149275	33159742	-	2001	Serpinb9c	GO:0004867;GO:0005615;GO:0005615;GO:0005615;GO:0005737;GO:0010951;GO:0004867;GO:0005615;GO:0005615;GO:0005615;GO:0005737;GO:0010951;GO:0004867;GO:0005615;GO:0005615;GO:0005615;GO:0005737;GO:0010951;	K13963	-	-	-	"serine (or cysteine) peptidase inhibitor, clade B,member 9c [Source:MGI Symbol;Acc:MGI:894669]"	20707	Q9D6A7;I7HJI5
ENSMUSG00000054266	0.276557	0	0.553114	Inf	Inf	0.745376	0.830249	13	33192959	33203129	+	1250	Serpinb9d	GO:0004867;GO:0004867;GO:0004867;GO:0005615;GO:0005615;GO:0005615;GO:0005737;GO:0010951;	K13963	-	-	-	"serine (or cysteine) peptidase inhibitor, clade B,member 9d [Source:MGI Symbol;Acc:MGI:894667]"	20726	Q8BMT0;O08801
ENSMUSG00000091155	0.456489	0	0.912977	Inf	Inf	0.524371	0.636258	14	62663667	62692243	+	1402	Serpine3	GO:0004867;GO:0005615;GO:0005615;GO:0005615;GO:0010951;	-	-	-	-	"serpin peptidase inhibitor, clade E (nexin,plasminogen activator inhibitor type 1), member 3[Source:MGI Symbol;Acc:MGI:2442020]"	319433	E9Q6A2
ENSMUSG00000032908	1.54981	0	3.09961	Inf	Inf	0.0543198	0.0873881	1	78310345	78420289	+	4002	Sgpp2	GO:0005783;GO:0005783;GO:0005783;GO:0005789;GO:0006670;GO:0006670;GO:0016020;GO:0016021;GO:0016311;GO:0016787;GO:0042392;GO:0042392;GO:0042392;GO:0061469;	K04717	EC:3.1.3.-	COG0671	I	sphingosine-1-phosphate phosphotase 2 [Source:MGISymbol;Acc:MGI:3589109]	433323	Q810K3
ENSMUSG00000005202	0.096114	0	0.192228	Inf	Inf	1	1	11	69614804	69617905	-	1506	Shbg	GO:0005496;GO:0005496;GO:0005576;GO:0007285;GO:0008289;	-	-	NOG39525	R	sex hormone binding globulin [Source:MGISymbol;Acc:MGI:98295]	20415	P97497;A0A158SIS9
ENSMUSG00000042655	0.0922104	0	0.184421	Inf	Inf	1	1	13	104845283	104863893	-	1528	Shisal2b	GO:0003674;GO:0005575;GO:0008150;GO:0016020;GO:0016021;	-	-	NOG25809	S	shisa like 2B [Source:MGI Symbol;Acc:MGI:1925053]"	77803	Q9D1Y9
ENSMUSG00000038598	0.672798	0	1.3456	Inf	Inf	0.405404	0.516828	4	59043753	59138983	-	5781	Shoc1	GO:0000712;GO:0000712;GO:0000712;GO:0000794;GO:0000794;GO:0000794;GO:0003677;GO:0003697;GO:0003697;GO:0003697;GO:0005515;GO:0005694;GO:0016787;GO:0016887;GO:0016887;GO:0016887;GO:0016887;GO:0016887;GO:0051321;	-	-	NOG27437	T	shortage in chiasmata 1 [Source:MGISymbol;Acc:MGI:2140313]	100155	A2ALV5
ENSMUSG00000091722	0.276631	0	0.553262	Inf	Inf	0.745328	0.830249	14	75455982	75529708	+	4472	Siah3	GO:0005515;GO:0005634;GO:0005634;GO:0005737;GO:0005739;GO:0005739;GO:0006511;GO:0006511;GO:0006511;GO:0007275;GO:0007275;GO:0016567;GO:0031624;GO:0031647;GO:0031647;GO:0043161;GO:0046872;GO:0061630;GO:1903215;GO:1903215;	K22256	-	-	-	siah E3 ubiquitin protein ligase family member 3[Source:MGI Symbol;Acc:MGI:2685758]	380918	B2RWG3
ENSMUSG00000028460	13.1942	0	26.3884	Inf	Inf	1.67915e-12	6.34426e-12	4	43482081	43483734	-	1262	Sit1	GO:0002250;GO:0002376;GO:0005886;GO:0005886;GO:0005886;GO:0005886;GO:0007165;GO:0007165;GO:0016020;GO:0016021;GO:0019900;GO:0019900;GO:0019900;GO:0043029;GO:0043029;GO:0050863;GO:0050863;GO:0050863;GO:0050863;GO:0050863;GO:0050863;	-	-	NOG43672	S	suppression inducing transmembrane adaptor 1[Source:MGI Symbol;Acc:MGI:1889342]	54390	Q8C503
ENSMUSG00000021099	0.553262	0	1.10652	Inf	Inf	0.433829	0.545565	12	72939892	72944899	+	4009	Six6	GO:0000976;GO:0000978;GO:0000978;GO:0000981;GO:0000981;GO:0000981;GO:0001654;GO:0001654;GO:0001654;GO:0003677;GO:0003677;GO:0003677;GO:0005515;GO:0005634;GO:0005634;GO:0005667;GO:0006355;GO:0006355;GO:0006357;GO:0007275;GO:0007275;GO:0007275;GO:0045892;GO:0048856;	K19473	-	NOG244436	-	sine oculis-related homeobox 6 [Source:MGISymbol;Acc:MGI:1341840]	20476	Q9QZ28;B2RSE8
ENSMUSG00000058921	0.184421	0	0.368841	Inf	Inf	0.879098	0.935123	3	10331734	10335656	-	3923	Slc10a5	GO:0006811;GO:0006814;GO:0008508;GO:0015293;GO:0015721;GO:0016020;GO:0016020;GO:0016020;GO:0016021;GO:0055085;	K14343	-	COG0385	R	"solute carrier family 10 (sodium/bile acidcotransporter family), member 5 [Source:MGISymbol;Acc:MGI:2685251]"	241877	Q5PT54
ENSMUSG00000027202	0.192228	0	0.384456	Inf	Inf	0.87472	0.934782	2	125152505	125230002	+	5763	Slc12a1	GO:0006811;GO:0006811;GO:0015377;GO:0015377;GO:0016020;GO:0016020;GO:0016021;GO:0016021;GO:0022857;GO:0022857;GO:0055085;GO:0055085;GO:1902476;GO:0006811;GO:0006811;GO:0015377;GO:0015377;GO:0016020;GO:0016020;GO:0016021;GO:0016021;GO:0022857;GO:0022857;GO:0055085;GO:0055085;GO:0070062;GO:1902476;GO:0006811;GO:0006811;GO:0015377;GO:0015377;GO:0016020;GO:0016020;GO:0016021;GO:0016021;GO:0022857;GO:…	K14425	-	-	-	"solute carrier family 12, member 1 [Source:MGISymbol;Acc:MGI:103150]"	20495	P55014
ENSMUSG00000024552	0.188324	0	0.376649	Inf	Inf	0.876896	0.935123	18	78146148	78596942	-	5171	Slc14a2	GO:0005886;GO:0015204;GO:0015204;GO:0016020;GO:0016021;GO:0016021;GO:0016021;GO:0071918;GO:0071918;GO:0015204;GO:0015204;GO:0016020;GO:0016021;GO:0016021;GO:0016021;GO:0071918;GO:0071918;GO:0015204;GO:0015204;GO:0016020;GO:0016021;GO:0016021;GO:0016021;GO:0071918;GO:0071918;GO:0005886;GO:0015204;GO:0015204;GO:0016020;GO:0016021;GO:0016021;GO:0016021;GO:0071918;GO:0071918;GO:0005886;GO:0015204;GO:…	K08716	-	COG4413	E	"solute carrier family 14 (urea transporter), member2 [Source:MGI Symbol;Acc:MGI:1351653]"	27411	Q8R4T9
ENSMUSG00000045775	0.366535	0	0.73307	Inf	Inf	0.626868	0.730869	11	115462474	115474398	+	3699	Slc16a5	GO:0016020;GO:0016021;GO:0005886;GO:0005887;GO:0008028;GO:0015293;GO:0015718;GO:0016020;GO:0016021;GO:0016021;GO:0055085;GO:0055085;GO:0016020;GO:0016021;	K08182	-	NOG264865	-	"solute carrier family 16 (monocarboxylic acidtransporters), member 5 [Source:MGISymbol;Acc:MGI:2443515]"	217316	G5E8K6
ENSMUSG00000030500	0.745421	0	1.49084	Inf	Inf	0.295362	0.398231	7	51622006	51671119	+	5399	Slc17a6	GO:0055085;GO:0055085;GO:0098700;GO:0098793;GO:0055085;	K12302	-	COG0477	G	"solute carrier family 17 (sodium-dependentinorganic phosphate cotransporter), member 6 [Source:MGISymbol;Acc:MGI:2156052]"	140919	Q8BLE7;A0A0R4J0A6
ENSMUSG00000005357	0.0899287	0	0.179857	Inf	Inf	1	1	10	78780496	78814765	+	2152	Slc1a6	GO:0001504;GO:0001504;GO:0005313;GO:0005314;GO:0005314;GO:0005794;GO:0005886;GO:0005886;GO:0005886;GO:0005887;GO:0005887;GO:0006865;GO:0008509;GO:0015293;GO:0015293;GO:0015293;GO:0015813;GO:0016020;GO:0016020;GO:0016021;GO:0016021;GO:0016021;GO:0042391;GO:0045111;GO:0045111;GO:0046872;GO:0055085;GO:0098688;GO:0098712;GO:0098712;GO:0098978;GO:0099055;GO:0099056;GO:0015293;GO:0015293;GO:0015293;GO:…	K05617	-	COG1301	C	"solute carrier family 1 (high affinityaspartate/glutamate transporter), member 6 [Source:MGISymbol;Acc:MGI:1096331]"	20513	O35544;B2RQX4;Q3TXM3
ENSMUSG00000075044	1.05149	0	2.10297	Inf	Inf	0.204798	0.289693	19	8160165	8218900	-	2272	Slc22a29	GO:0015711;GO:0016020;GO:0016021;GO:0016021;GO:0016021;GO:0022857;GO:0022857;GO:0055085;GO:0055085;	K08206	-	COG0477	G	solute carrier family 22. member 29 [Source:MGISymbol;Acc:MGI:3605624]	236293	E9Q4Q3
ENSMUSG00000067144	0.184421	0	0.368841	Inf	Inf	0.879098	0.935123	17	46432183	46438457	-	2101	Slc22a7	GO:0008514;GO:0015711;GO:0016020;GO:0016021;GO:0016021;GO:0016021;GO:0022857;GO:0022857;GO:0055085;GO:0055085;GO:0016020;GO:0016021;GO:0016021;GO:0016021;GO:0022857;GO:0022857;GO:0055085;GO:0055085;GO:0016020;GO:0016021;GO:0055085;GO:0055085;	K08204	-	COG0477	G	"solute carrier family 22 (organic aniontransporter), member 7 [Source:MGISymbol;Acc:MGI:1859559]"	108114	Q91WU2;A0A0R4J122
ENSMUSG00000021490	0.469033	0	0.938066	Inf	Inf	0.517367	0.630663	13	55398187	55415592	+	4676	Slc34a1	GO:0001503;GO:0001822;GO:0005436;GO:0005654;GO:0005768;GO:0005829;GO:0005886;GO:0005886;GO:0005886;GO:0006817;GO:0007584;GO:0009100;GO:0009986;GO:0010288;GO:0015321;GO:0016020;GO:0016020;GO:0016020;GO:0016021;GO:0016324;GO:0016324;GO:0016607;GO:0030165;GO:0031226;GO:0031526;GO:0032026;GO:0032355;GO:0033189;GO:0035435;GO:0035864;GO:0042431;GO:0042493;GO:0042802;GO:0043434;GO:0044341;GO:0044341;GO:…	K14683	-	-	-	"solute carrier family 34 (sodium phosphate), member1 [Source:MGI Symbol;Acc:MGI:1345284]"	20505	Q9D2V6
ENSMUSG00000034224	0.192228	0	0.384456	Inf	Inf	0.87472	0.934782	8	119479602	119501698	-	3499	Slc38a8	GO:0003333;GO:0005575;GO:0006811;GO:0006814;GO:0006865;GO:0015171;GO:0016020;GO:0016021;GO:0016020;GO:0016021;GO:0016020;GO:0016021;	K14994	-	COG0814	E	"solute carrier family 38, member 8 [Source:MGISymbol;Acc:MGI:2685433]"	234788	Q5HZH7
ENSMUSG00000039878	0.368743	0	0.737486	Inf	Inf	0.625478	0.729731	10	128395931	128401229	-	2225	Slc39a5	GO:0001654;GO:0001654;GO:0005385;GO:0005385;GO:0005623;GO:0005886;GO:0005886;GO:0005887;GO:0006811;GO:0006829;GO:0006829;GO:0006882;GO:0006882;GO:0016020;GO:0016020;GO:0016020;GO:0016021;GO:0016323;GO:0016323;GO:0030001;GO:0030001;GO:0030509;GO:0030509;GO:0030509;GO:0034224;GO:0046873;GO:0046873;GO:0048026;GO:0055085;GO:0055085;GO:0071578;GO:0001654;GO:0001654;GO:0001654;GO:0005385;GO:0005385;GO:…	K14711	-	COG0428	P	"solute carrier family 39 (metal ion transporter),member 5 [Source:MGI Symbol;Acc:MGI:1919336]"	72002	Q9D856
ENSMUSG00000039838	0.0932297	0	0.186459	Inf	Inf	1	1	4	150628572	150652174	-	4395	Slc45a1	GO:0005355;GO:0008506;GO:0008643;GO:0015293;GO:0015770;GO:0016020;GO:0016020;GO:0016021;GO:0055085;GO:0055085;GO:1904659;GO:1904659;GO:0016020;GO:0016021;GO:0055085;GO:0055085;	K15378	-	NOG317436	-	"solute carrier family 45, member 1 [Source:MGISymbol;Acc:MGI:2653235]"	242773	Q8BIV7
ENSMUSG00000020229	0.186459	0	0.372919	Inf	Inf	0.877944	0.935123	10	76147451	76189265	+	2055	Slc5a4a	GO:0016020;GO:0016020;GO:0022857;GO:0022857;GO:0055085;GO:0055085;	K14384	-	-	-	"solute carrier family 5, member 4a [Source:MGISymbol;Acc:MGI:1927848]"	64452	G5E836
ENSMUSG00000094152	0.0899287	0	0.179857	Inf	Inf	1	1	7	45241085	45273367	+	3024	Slc6a16	GO:0005328;GO:0005328;GO:0005886;GO:0006836;GO:0015293;GO:0016020;GO:0016021;GO:0016021;GO:0016021;GO:0055085;GO:0005328;GO:0005328;GO:0005886;GO:0006836;GO:0015293;GO:0016020;GO:0016021;GO:0016021;GO:0016021;GO:0055085;	K05048	-	-	-	"solute carrier family 6, member 16 [Source:MGISymbol;Acc:MGI:2685930]"	381884	A0A1L1SR47
ENSMUSG00000070568	0.276557	0	0.553114	Inf	Inf	0.745376	0.830249	7	45277513	45288998	+	3872	Slc6a21	GO:0005328;GO:0005328;GO:0005886;GO:0006836;GO:0015293;GO:0016020;GO:0016021;GO:0016021;GO:0016021;GO:0055085;GO:0005328;GO:0005328;GO:0005886;GO:0006836;GO:0015293;GO:0016020;GO:0016021;GO:0016021;GO:0016021;GO:0055085;GO:0005328;GO:0005328;GO:0005886;GO:0006836;GO:0015293;GO:0016020;GO:0016021;GO:0016021;GO:0016021;GO:0055085;	-	-	NOG258335	-	solute carrier family 6 member 21 [Source:MGISymbol;Acc:MGI:1923963]	76713	Q3V0K1
ENSMUSG00000063975	3.90746	0	7.81492	Inf	Inf	0.0103543	0.0187369	6	142234227	142322981	-	3722	Slco1a5	GO:0016020;GO:0016020;GO:0016021;GO:0055085;GO:0005515;GO:0005886;GO:0006811;GO:0008028;GO:0008514;GO:0015125;GO:0015349;GO:0015711;GO:0015718;GO:0015721;GO:0016020;GO:0016020;GO:0016020;GO:0016021;GO:0031100;GO:0031526;GO:0050892;GO:0055085;GO:0055085;GO:0070327;GO:0005515;GO:0005886;GO:0006811;GO:0016020;GO:0016020;GO:0016020;GO:0016021;GO:0055085;GO:0055085;GO:0070327;GO:0016020;GO:0016020;GO:…	K03460	-	NOG256971	-	"solute carrier organic anion transporter family,member 1a5 [Source:MGI Symbol;Acc:MGI:1351865]"	108096	Q91YY5;A0A0G2JDD1
ENSMUSG00000067909	0.0921857	0	0.184371	Inf	Inf	1	1	X	55226876	55243723	+	730	Slxl1	GO:0000795;GO:0001669;GO:0005515;GO:0005737;GO:0007283;GO:0007286;GO:0007286;GO:0007338;GO:0007339;GO:0007530;GO:0010468;GO:0048515;GO:0051321;	-	-	-	-	Slx-like 1 [Source:MGI Symbol;Acc:MGI:1922390]"	75140	Q9D515
ENSMUSG00000043298	0.732997	0	1.46599	Inf	Inf	0.299688	0.403046	6	136829927	136835452	-	2298	Smco3	GO:0003674;GO:0005575;GO:0008150;GO:0016020;GO:0016021;GO:0003674;GO:0005575;GO:0008150;GO:0016020;GO:0016021;GO:0003674;GO:0005575;GO:0008150;GO:0016020;GO:0016021;	-	-	NOG41232	T	single-pass membrane protein with coiled-coildomains 3 [Source:MGI Symbol;Acc:MGI:2443451]	654818	Q8BQM7
ENSMUSG00000013611	0.64421	0	1.28842	Inf	Inf	0.360388	0.469624	15	36504062	36555573	-	2935	Snx31	GO:0005515;GO:0005769;GO:0006886;GO:0006886;GO:0006886;GO:0015031;GO:0032991;GO:0035091;GO:0035091;GO:0035091;GO:1990126;GO:0005515;GO:0005769;GO:0006886;GO:0006886;GO:0006886;GO:0015031;GO:0032991;GO:0035091;GO:0035091;GO:0035091;GO:1990126;	K17937	-	NOG290558	-	sorting nexin 31 [Source:MGISymbol;Acc:MGI:1913946]	66696	Q6P8Y7
ENSMUSG00000061517	0.359715	0	0.71943	Inf	Inf	0.631211	0.734183	14	118233232	118237030	-	3799	Sox21	GO:0000978;GO:0000981;GO:0001228;GO:0001942;GO:0003677;GO:0003677;GO:0003700;GO:0005634;GO:0005634;GO:0005634;GO:0006355;GO:0006355;GO:0006355;GO:0006355;GO:0009653;GO:0030154;GO:0042633;GO:0043588;GO:0044798;GO:0045944;GO:0048863;GO:0048863;	K09267	-	NOG302715	-	SRY (sex determining region Y)-box 21 [Source:MGISymbol;Acc:MGI:2654070]	223227	Q811W0
ENSMUSG00000028264	1.01737	0	2.03474	Inf	Inf	0.167747	0.243	4	34024874	34050191	-	1596	Spaca1	GO:0002080;GO:0002080;GO:0016020;GO:0016021;GO:0002080;GO:0002080;GO:0016020;GO:0016021;GO:0001669;GO:0001675;GO:0001675;GO:0002079;GO:0002080;GO:0002080;GO:0002080;GO:0002080;GO:0007283;GO:0016020;GO:0016021;GO:0031410;	-	-	NOG47379	O	sperm acrosome associated 1 [Source:MGISymbol;Acc:MGI:1914902]	67652	Q9DA48;B1AWF2
ENSMUSG00000050876	0.369861	0	0.739722	Inf	Inf	0.624777	0.729731	13	59699806	59710330	-	5621	Spata31d1a	GO:0003674;GO:0005575;GO:0008150;GO:0016020;GO:0016021;GO:0003674;GO:0005575;GO:0008150;GO:0016020;GO:0016021;GO:0003674;GO:0005575;GO:0008150;GO:0016020;GO:0016021;	-	-	-	-	"spermatogenesis associated 31 subfamily D, member1A [Source:MGI Symbol;Acc:MGI:1919469]"	72219	E9QA35;Q9CVY6;Q8CDS1
ENSMUSG00000049653	0.55632	0	1.11264	Inf	Inf	0.432349	0.54482	15	76268089	76292572	+	1700	Spatc1	GO:0005813;	-	-	NOG69219	-	spermatogenesis and centriole associated 1[Source:MGI Symbol;Acc:MGI:1921531]	74281	Q148B6;A0A0R4J0X4
ENSMUSG00000041165	1.28329	0	2.56659	Inf	Inf	0.0955817	0.146152	11	69820876	69822180	-	1041	Spem1	GO:0005737;GO:0005737;GO:0005737;GO:0007275;GO:0007283;GO:0007283;GO:0007283;GO:0007291;GO:0007291;GO:0016020;GO:0016021;GO:0030154;GO:0030317;GO:0030317;	-	-	NOG43087	S	sperm maturation 1 [Source:MGISymbol;Acc:MGI:1921538]	74288	Q5F289
ENSMUSG00000073551	0.737486	0	1.47497	Inf	Inf	0.381798	0.492467	18	62607535	62741387	-	1024	Spink13	GO:0004867;GO:0005515;GO:0005576;GO:0010466;GO:0010951;GO:0030414;GO:1902225;GO:1902225;GO:0004867;GO:0005515;GO:0005576;GO:0010466;GO:0010951;GO:0030414;GO:1902225;GO:1902225;GO:1902225;	K19924	-	NOG254399	-	"serine peptidase inhibitor, Kazal type 13[Source:MGI Symbol;Acc:MGI:3642511]"	100038417	Q3UTS8
ENSMUSG00000055561	0.269786	0	0.539572	Inf	Inf	0.749878	0.833313	18	43963235	44022501	+	4785	Spink5	GO:0002787;GO:0004867;GO:0004867;GO:0004867;GO:0005515;GO:0005576;GO:0005576;GO:0005737;GO:0005737;GO:0005783;GO:0005783;GO:0005789;GO:0005789;GO:0005829;GO:0005829;GO:0005938;GO:0005938;GO:0007275;GO:0007417;GO:0009913;GO:0009913;GO:0030154;GO:0030155;GO:0030414;GO:0043231;GO:0043231;GO:0045861;GO:0048471;GO:0048471;GO:0097209;GO:0097209;GO:1900004;GO:1902572;GO:1902572;	-	-	NOG253835	-	"serine peptidase inhibitor, Kazal type 5[Source:MGI Symbol;Acc:MGI:1919682]"	72432	Q148R4
ENSMUSG00000027315	3.71488	0	7.42977	Inf	Inf	0.000602732	0.00126582	2	119237362	119249527	+	2767	Spint1	GO:0001843;GO:0001892;GO:0004867;GO:0004867;GO:0004867;GO:0004867;GO:0005515;GO:0005576;GO:0005886;GO:0010466;GO:0010951;GO:0030198;GO:0030414;GO:0045687;GO:0046718;GO:0060670;GO:0060674;GO:2000178;GO:0001843;GO:0001892;GO:0004867;GO:0004867;GO:0004867;GO:0004867;GO:0005515;GO:0005576;GO:0005886;GO:0010466;GO:0010951;GO:0030198;GO:0030414;GO:0045687;GO:0046718;GO:0060670;GO:0060674;GO:2000178;GO:…	K15619	-	NOG296831	-	"serine protease inhibitor, Kunitz type 1[Source:MGI Symbol;Acc:MGI:1338033]"	20732	Q9R097
ENSMUSG00000049506	0.369787	0	0.739574	Inf	Inf	0.624824	0.729731	11	104186327	104191163	+	2672	Sppl2c	GO:0004190;GO:0004190;GO:0005765;GO:0005783;GO:0005789;GO:0005789;GO:0005789;GO:0006508;GO:0008233;GO:0016020;GO:0016021;GO:0016021;GO:0016021;GO:0016787;GO:0030660;GO:0033619;GO:0042500;GO:0042803;GO:0042803;GO:0042803;GO:0071458;GO:0071458;GO:0071458;GO:0071458;GO:0071556;GO:0071556;GO:0071556;GO:0071556;GO:0004190;GO:0004190;GO:0005765;GO:0005783;GO:0005789;GO:0005789;GO:0006508;GO:0008233;GO:…	K14212	EC:3.4.23.-	NOG268366	-	signal peptide peptidase 2C [Source:MGISymbol;Acc:MGI:3045264]	237958	A2A6C4
ENSMUSG00000078664	0.096114	0	0.192228	Inf	Inf	1	1	3	92215799	92221911	+	3003	Sprr2a1	GO:0001533;GO:0001533;GO:0001533;GO:0005200;GO:0005634;GO:0005737;GO:0007010;GO:0008360;GO:0008544;GO:0030216;GO:0031424;GO:0032355;	-	-	NOG262704	-	small proline-rich protein 2A1 [Source:MGISymbol;Acc:MGI:1330350]	20755	Q4KL71;Q9CQK8
ENSMUSG00000068893	0.466149	0	0.932297	Inf	Inf	0.51896	0.63208	3	92215920	92256724	+	2910	Sprr2a2	GO:0001533;GO:0001533;GO:0001533;GO:0005200;GO:0005634;GO:0005737;GO:0007010;GO:0008360;GO:0008544;GO:0030216;GO:0031424;GO:0032355;GO:0001533;GO:0001533;GO:0001533;GO:0005200;GO:0005634;GO:0005737;GO:0007010;GO:0008360;GO:0008544;GO:0030216;GO:0031424;GO:0032355;	-	-	NOG262704	-	small proline-rich protein 2A2 [Source:MGISymbol;Acc:MGI:3845026]	100303744	Q4KL71;Q9CQK8
ENSMUSG00000050092	0.192228	0	0.384456	Inf	Inf	0.87472	0.934782	3	92316620	92318085	+	784	Sprr2b	GO:0001533;GO:0001533;	-	-	-	-	small proline-rich protein 2B [Source:MGISymbol;Acc:MGI:1330352]	20756	A9JTY7
ENSMUSG00000054215	0.288342	0	0.576684	Inf	Inf	0.737737	0.826496	3	92432582	92433925	+	637	Sprr2k	GO:0001533;GO:0001533;	-	-	-	-	small proline-rich protein 2K [Source:MGISymbol;Acc:MGI:1330344]	20765	O70562;G5E8D1
ENSMUSG00000043461	0.0899287	0	0.179857	Inf	Inf	1	1	3	69819542	69859940	-	1826	Sptssb	GO:0004758;GO:0004758;GO:0004758;GO:0004758;GO:0005783;GO:0005789;GO:0006629;GO:0006665;GO:0007029;GO:0007029;GO:0016020;GO:0016021;GO:0017059;GO:0017059;GO:0017059;GO:0017059;GO:0030148;GO:0046513;GO:0046513;GO:1904220;GO:1904220;GO:0004758;GO:0004758;GO:0004758;GO:0005783;GO:0005789;GO:0006629;GO:0006665;GO:0007029;GO:0007029;GO:0016020;GO:0016021;GO:0017059;GO:0017059;GO:0017059;GO:0030148;GO:…	-	-	NOG45112	-	"serine palmitoyltransferase, small subunit B[Source:MGI Symbol;Acc:MGI:1913433]"	66183	Q925E8
ENSMUSG00000039037	1.9653	0	3.93059	Inf	Inf	0.0236836	0.0405892	3	152817081	152982246	-	6002	St6galnac5	GO:0005794;GO:0006486;GO:0006486;GO:0008373;GO:0008373;GO:0016020;GO:0016021;GO:0016740;GO:0016757;GO:0097503;	K03375	EC:2.4.99.-	-	-	"ST6 (alpha-N-acetyl-neuraminyl-2,3-beta-galactosyl-1,3)-N-acetylgalactosaminide alpha-2,6-sialyltransferase 5[Source:MGI Symbol;Acc:MGI:1349471]"	26938	Q9QYJ1;Q6GTI0
ENSMUSG00000023943	0.642705	0	1.28541	Inf	Inf	0.361014	0.470335	17	53961615	53990674	-	1556	Sult1c1	GO:0004027;GO:0004027;GO:0004062;GO:0005737;GO:0005737;GO:0006790;GO:0008146;GO:0008146;GO:0016740;	K01025	EC:2.8.2.-	NOG260792	-	"sulfotransferase family, cytosolic, 1C, member 1[Source:MGI Symbol;Acc:MGI:102928]"	20888	Q80VR3
ENSMUSG00000003271	1.11045	0	2.22091	Inf	Inf	0.138359	0.204189	7	45729983	45784669	-	3950	Sult2b1	GO:0000103;GO:0003676;GO:0003676;GO:0004027;GO:0005634;GO:0005737;GO:0005783;GO:0005829;GO:0005829;GO:0005829;GO:0006629;GO:0008146;GO:0008146;GO:0008146;GO:0008202;GO:0008202;GO:0008202;GO:0008203;GO:0008203;GO:0008203;GO:0008285;GO:0008285;GO:0015485;GO:0015485;GO:0016740;GO:0043231;GO:0043231;GO:0043231;GO:0045606;GO:0045606;GO:0050294;GO:0050294;GO:0050427;GO:0050427;GO:1990239;GO:1990239;GO:…	K01015	EC:2.8.2.2	NOG296990	-	"sulfotransferase family, cytosolic, 2B, member 1[Source:MGI Symbol;Acc:MGI:1926342]"	54200	O35400
ENSMUSG00000069668	0.184371	0	0.368743	Inf	Inf	0.879126	0.935123	10	33857721	33879532	+	1156	Sult3a1	GO:0008146;GO:0008146;GO:0016740;GO:0008146;GO:0008146;GO:0016740;	K16949	EC:2.8.2.3	-	-	"sulfotransferase family 3A, member 1 [Source:MGISymbol;Acc:MGI:1931469]"	57430	Q059N0
ENSMUSG00000085957	1.0397	0	2.0794	Inf	Inf	0.163313	0.237298	5	134558146	134560171	-	2026	Syna	GO:0000768;GO:0000768;GO:0005886;GO:0007275;GO:0007520;GO:0016020;GO:0016021;GO:0060711;	-	-	NOG131568	S	syncytin a [Source:MGI Symbol;Acc:MGI:2684898]"	214292	Q5G5D5
ENSMUSG00000040231	1.01061	0	2.02123	Inf	Inf	0.169125	0.244654	7	45885222	45896714	-	1001	Syngr4	GO:0016020;GO:0016020;GO:0016020;GO:0016021;GO:0016020;GO:0016020;	-	-	NOG297575	-	synaptogyrin 4 [Source:MGI Symbol;Acc:MGI:1928903]"	58867	Q9Z1L2;A0A0R4J0K3
ENSMUSG00000062542	0.6453	0	1.2906	Inf	Inf	0.404446	0.516238	7	107370728	107548656	+	3979	Syt9	GO:0016021;GO:0016021;GO:0017158;GO:0017158;GO:0050796;GO:0050796;GO:0016020;GO:0016021;GO:0016021;GO:0017158;GO:0050796;GO:0000149;GO:0000149;GO:0001786;GO:0001786;GO:0005509;GO:0005515;GO:0005515;GO:0005544;GO:0005546;GO:0005886;GO:0014059;GO:0016020;GO:0016020;GO:0016020;GO:0016021;GO:0016021;GO:0016021;GO:0016192;GO:0017156;GO:0017158;GO:0017158;GO:0017158;GO:0017158;GO:0017158;GO:0017158;GO:…	K19909	-	NOG292488	-	synaptotagmin IX [Source:MGISymbol;Acc:MGI:1926373]	60510	Q9R0N9
ENSMUSG00000030043	0.368841	0	0.737683	Inf	Inf	0.625416	0.729731	6	82402334	82560104	+	6491	Tacr1	GO:0002118;GO:0002687;GO:0003051;GO:0004930;GO:0004930;GO:0004930;GO:0004995;GO:0004995;GO:0004995;GO:0005623;GO:0005737;GO:0005886;GO:0005886;GO:0005886;GO:0005886;GO:0005886;GO:0005886;GO:0007165;GO:0007186;GO:0007186;GO:0007186;GO:0007204;GO:0007204;GO:0007217;GO:0007217;GO:0007611;GO:0007616;GO:0008217;GO:0008306;GO:0009408;GO:0009725;GO:0009986;GO:0010193;GO:0010634;GO:0010996;GO:0014070;GO:…	K04222	-	NOG331485	-	tachykinin receptor 1 [Source:MGISymbol;Acc:MGI:98475]	21336	P30548
ENSMUSG00000020081	1.18144	0	2.36289	Inf	Inf	0.192087	0.274067	10	62252438	62265990	+	2258	Tacr2	GO:0004930;GO:0004930;GO:0004930;GO:0004995;GO:0004995;GO:0004995;GO:0005886;GO:0005886;GO:0005886;GO:0005886;GO:0005886;GO:0005886;GO:0007165;GO:0007186;GO:0007186;GO:0007186;GO:0007217;GO:0014057;GO:0014057;GO:0014827;GO:0014827;GO:0016020;GO:0016020;GO:0016020;GO:0016021;GO:0016021;GO:0016021;GO:0016497;GO:0016497;GO:0016497;GO:0033685;GO:0033685;GO:0035106;GO:0035106;GO:0036126;GO:0036126;GO:…	K04223	-	NOG331485	-	tachykinin receptor 2 [Source:MGISymbol;Acc:MGI:98477]	21337	P30549;Q3KP20;Q8BZV9
ENSMUSG00000051397	2.05959	0	4.11917	Inf	Inf	0.0194715	0.033818	6	67534062	67535796	-	1735	Tacstd2	GO:0005615;GO:0005615;GO:0005634;GO:0005634;GO:0005886;GO:0009925;GO:0010633;GO:0016020;GO:0016020;GO:0016021;GO:0016328;GO:0050678;GO:0051497;GO:0060675;GO:0090191;GO:1900025;GO:1900028;GO:2000146;GO:2000738;GO:2000738;	K17288	-	NOG46689	-	tumor-associated calcium signal transducer 2[Source:MGI Symbol;Acc:MGI:1861606]	56753	Q8BGV3
ENSMUSG00000031241	0.0899287	0	0.179857	Inf	Inf	1	1	X	107667964	107688978	+	5550	Tbx22	GO:0000122;GO:0000977;GO:0003677;GO:0003677;GO:0003700;GO:0003700;GO:0005634;GO:0005634;GO:0005634;GO:0005634;GO:0006355;GO:0006355;GO:0045892;GO:0000122;GO:0000122;GO:0000977;GO:0000977;GO:0001102;GO:0001228;GO:0001708;GO:0003677;GO:0003677;GO:0003700;GO:0003700;GO:0005634;GO:0005634;GO:0005634;GO:0005634;GO:0005634;GO:0006355;GO:0006355;GO:0045892;GO:0045944;GO:0003677;GO:0003700;GO:0003700;GO:…	K10186	-	NOG263167	-	T-box 22 [Source:MGI Symbol;Acc:MGI:2389465]"	245572	Q8K402
ENSMUSG00000018656	0.279689	0	0.559378	Inf	Inf	0.743322	0.830249	6	42584866	42597692	-	3692	Tcaf3	GO:0005515;GO:0005886;GO:0010359;GO:0010360;GO:0044325;GO:0090314;	-	-	NOG28918	S	TRPM8 channel-associated factor 3 [Source:MGISymbol;Acc:MGI:3042585]	403088	Q6QR59
ENSMUSG00000062859	1.10844	0	2.21688	Inf	Inf	0.138698	0.204621	17	28066745	28080639	-	3841	Tcp11	-	-	-	-	-	t-complex protein 11 [Source:MGISymbol;Acc:MGI:98544]	21463	Q5FWA2
ENSMUSG00000021953	0.361997	0	0.723993	Inf	Inf	0.62975	0.733404	14	63492347	63509092	-	2615	Tdh	GO:0003824;GO:0003824;GO:0005739;GO:0005739;GO:0006567;GO:0006567;GO:0006567;GO:0008743;GO:0008743;GO:0008743;GO:0016491;GO:0019518;GO:0042802;GO:0050662;GO:0050662;GO:0055114;GO:0003824;GO:0050662;	K15789	EC:1.1.1.103	COG0451	M	L-threonine dehydrogenase [Source:MGISymbol;Acc:MGI:1926231]	58865	Q8K3F7
ENSMUSG00000025081	0.368743	0	0.737486	Inf	Inf	0.625478	0.729731	19	56826209	56870012	+	5443	Tdrd1	GO:0005515;GO:0005515;GO:0005515;GO:0005737;GO:0005737;GO:0005829;GO:0007275;GO:0007281;GO:0007283;GO:0030154;GO:0031047;GO:0033391;GO:0034587;GO:0043046;GO:0043186;GO:0046872;GO:0051321;GO:0071546;GO:1990904;GO:0005515;GO:0005515;GO:0005515;GO:0005737;GO:0005737;GO:0005829;GO:0007275;GO:0007281;GO:0007283;GO:0030154;GO:0031047;GO:0033391;GO:0034587;GO:0043046;GO:0043186;GO:0046872;GO:0051321;GO:…	K18405	-	NOG267246	-	tudor domain containing 1 [Source:MGISymbol;Acc:MGI:1933218]	83561	Q99MV1
ENSMUSG00000060985	0.555202	0	1.1104	Inf	Inf	0.432889	0.545093	1	156255296	156303664	-	6937	Tdrd5	GO:0003674;GO:0005737;GO:0007275;GO:0007281;GO:0007281;GO:0007283;GO:0007286;GO:0030154;GO:0030719;GO:0033391;GO:0043046;GO:0071546;	K18407	-	NOG317803	-	tudor domain containing 5 [Source:MGISymbol;Acc:MGI:2684949]	214575	Q5VCS6
ENSMUSG00000073007	0.906107	0	1.81221	Inf	Inf	0.207786	0.293261	X	107792590	107872909	+	3160	Tent5d	GO:0005575;GO:0008150;GO:1990817;GO:1990817;GO:1990817;GO:0005575;GO:0008150;GO:1990817;GO:1990817;GO:1990817;GO:0005575;GO:0008150;GO:1990817;GO:0005575;GO:0008150;GO:1990817;GO:1990817;GO:1990817;GO:1990817;	K23035	EC:2.7.7.19	NOG310777	-	terminal nucleotidyltransferase 5D [Source:MGISymbol;Acc:MGI:2685223]	213449	B1ATX6
ENSMUSG00000027229	0.813922	0	1.62784	Inf	Inf	0.251318	0.346837	2	122186272	122206397	+	2115	Terb2	GO:0000781;GO:0000784;GO:0003674;GO:0005623;GO:0005634;GO:0005637;GO:0005694;GO:0007129;GO:0016020;GO:0045141;GO:0051321;GO:0070197;	-	-	NOG47127	-	telomere repeat binding bouquet formation protein 2[Source:MGI Symbol;Acc:MGI:1921651]	74401	Q9D494;A0A0P0YTB2
ENSMUSG00000032065	0.276557	0	0.553114	Inf	Inf	0.745376	0.830249	9	50556819	50561325	-	1016	Tex12	GO:0000711;GO:0000795;GO:0000801;GO:0000801;GO:0005515;GO:0005654;GO:0007130;GO:0007130;GO:0000711;GO:0000795;GO:0000801;GO:0000801;GO:0005515;GO:0005654;GO:0007130;GO:0007130;	K19537	-	NOG44007	L	testis expressed 12 [Source:MGISymbol;Acc:MGI:1913904]	66654	Q9CR81
ENSMUSG00000105993	0.55632	0	1.11264	Inf	Inf	0.432349	0.54482	X	42489691	42491524	+	1834	Tex13c2	GO:0003674;GO:0005575;GO:0008150;GO:0046872;	-	-	-	-	TEX13 family member C2 [Source:MGISymbol;Acc:MGI:5663474]	100039899	A0A0G2JGA3
ENSMUSG00000039329	0.372745	0	0.74549	Inf	Inf	0.622978	0.728943	11	121146143	121148319	+	1872	Tex19.1	GO:0001701;GO:0001890;GO:0001890;GO:0003723;GO:0005515;GO:0005515;GO:0005634;GO:0005634;GO:0005737;GO:0005737;GO:0005737;GO:0007129;GO:0007131;GO:0007140;GO:0007283;GO:0007283;GO:0007283;GO:0008584;GO:0008584;GO:0010529;GO:0010529;GO:0010529;GO:0010608;GO:0019953;GO:0030154;GO:0034584;GO:0051321;GO:0060720;GO:0060722;	-	-	NOG42578	-	testis expressed gene 19.1 [Source:MGISymbol;Acc:MGI:1920929]	73679	Q99MV2
ENSMUSG00000029660	2.03446	0	4.06893	Inf	Inf	0.0200893	0.0348017	5	149439660	149470979	+	2065	Tex26	GO:0003674;GO:0005737;GO:0008150;	-	-	NOG44499	-	testis expressed 26 [Source:MGISymbol;Acc:MGI:1923110]	75860	Q0VB26;Q8C314
ENSMUSG00000062154	0.376599	0	0.753199	Inf	Inf	0.620593	0.727113	15	78378400	78395912	-	1241	Tex33	GO:0003674;GO:0005575;GO:0008150;GO:0003674;GO:0005575;GO:0008150;	-	-	NOG41367	C	testis expressed 33 [Source:MGISymbol;Acc:MGI:1920626]	73376	Q9D9J2;Q3KNN2
ENSMUSG00000053675	0.276631	0	0.553262	Inf	Inf	0.745328	0.830249	2	121046111	121085841	-	3155	Tgm5	GO:0003810;GO:0003810;GO:0003810;GO:0003810;GO:0005575;GO:0005737;GO:0016740;GO:0016746;GO:0018149;GO:0018149;GO:0018149;GO:0046872;	K05622	EC:2.3.2.13	NOG293974	-	transglutaminase 5 [Source:MGISymbol;Acc:MGI:1921426]	74176	Q9D7I9
ENSMUSG00000040413	0.3719	0	0.743799	Inf	Inf	0.623504	0.729281	11	46668960	46707061	-	3473	Timd2	GO:0016020;GO:0016021;GO:0016020;GO:0016021;GO:0016020;GO:0016021;	K20413	-	-	-	T cell immunoglobulin and mucin domain containing 2[Source:MGI Symbol;Acc:MGI:2159681]	171284	Q8R183;A8C1R4
ENSMUSG00000031397	0.0921857	0	0.184371	Inf	Inf	1	1	X	74177259	74208500	+	2473	Tktl1	GO:0003824;GO:0003824;GO:0004802;GO:0005634;GO:0005737;GO:0005829;GO:0005829;GO:0016740;GO:0046872;	K00615	EC:2.2.1.1	COG0021	G	transketolase-like 1 [Source:MGISymbol;Acc:MGI:1933244]	83553	Q99MX0
ENSMUSG00000025519	0.456415	0	0.912829	Inf	Inf	0.524412	0.636258	8	66511756	66518335	+	5564	Tktl2	GO:0003824;GO:0003824;GO:0003824;GO:0003824;GO:0005737;	K00615	EC:2.2.1.1	COG0021	G	transketolase-like 2 [Source:MGISymbol;Acc:MGI:1921669]	74419	Q9D4D4;A0A0R4J2A3
ENSMUSG00000079625	57.4019	0	114.804	Inf	Inf	5.03479e-51	6.59992e-50	16	32400506	32408227	+	1257	Tm4sf19	GO:0003674;GO:0008150;GO:0016020;GO:0016021;GO:0016021;GO:0016021;GO:0016021;	-	-	-	-	transmembrane 4 L six family member 19 [Source:MGISymbol;Acc:MGI:3645933]	277203	B2RWD4;E9Q9H8
ENSMUSG00000031919	0.186459	0	0.372919	Inf	Inf	0.877944	0.935123	8	107061476	107065644	-	871	Tmed6	GO:0003674;GO:0005783;GO:0005783;GO:0005789;GO:0005793;GO:0005794;GO:0006886;GO:0006888;GO:0007030;GO:0016020;GO:0016021;GO:0030134;	K20351	-	NOG258631	-	transmembrane p24 trafficking protein 6 [Source:MGISymbol;Acc:MGI:1913519]	66269	Q9CQG0
ENSMUSG00000034310	0.37088	0	0.74176	Inf	Inf	0.62414	0.729731	5	127781630	128433077	-	6481	Tmem132d	GO:0010923;GO:0016020;GO:0016021;	K17599	-	NOG148422	S	transmembrane protein 132D [Source:MGISymbol;Acc:MGI:3044963]	243274	Q76HP3;A0A0R4J0I2
ENSMUSG00000043843	0.853489	0	1.70698	Inf	Inf	0.239808	0.333144	7	25306106	25316195	+	2873	Tmem145	GO:0007186;GO:0007186;GO:0016020;GO:0016021;GO:0019236;GO:0019236;GO:0007186;GO:0016020;GO:0016021;GO:0019236;GO:0007186;GO:0007186;GO:0016020;GO:0016021;GO:0019236;GO:0019236;	-	-	-	-	transmembrane protein 145 [Source:MGISymbol;Acc:MGI:3607779]	330485	Q8C4U2;E9PUE6
ENSMUSG00000013091	0.380528	0	0.761055	Inf	Inf	0.618185	0.72463	7	4782937	4784341	+	871	Tmem190	GO:0002079;GO:0002079;GO:0002244;GO:0002244;GO:0016020;GO:0016021;GO:0043621;	-	-	NOG45666	-	transmembrane protein 190 [Source:MGISymbol;Acc:MGI:1925302]	78052	Q9D2E9
ENSMUSG00000026963	0.460929	0	0.921857	Inf	Inf	0.521869	0.634183	2	25288145	25289189	+	518	Tmem210	GO:0003674;GO:0005575;GO:0008150;GO:0016020;GO:0016021;	-	-	NOG44258	-	transmembrane protein 210 [Source:MGISymbol;Acc:MGI:1925467]	78217	Q9D2F0
ENSMUSG00000070330	1.29892	0	2.59783	Inf	Inf	0.0937636	0.143658	11	117860752	117865543	+	1820	Tmem235	GO:0003674;GO:0005737;GO:0005783;GO:0008150;GO:0016020;GO:0016021;GO:0016021;GO:0016021;GO:0016324;GO:0016324;	-	-	-	-	transmembrane protein 235 [Source:MGISymbol;Acc:MGI:3651706]	546519	B1AQL3
ENSMUSG00000028786	1.59635	0	3.1927	Inf	Inf	0.0512791	0.0829601	4	129105548	129111626	+	1222	Tmem54	GO:0003674;GO:0005575;GO:0008150;GO:0016020;GO:0016021;GO:0016020;GO:0016021;	-	-	NOG41884	K	transmembrane protein 54 [Source:MGISymbol;Acc:MGI:1913510]	66260	Q9D7S1
ENSMUSG00000085933	0.368841	0	0.737683	Inf	Inf	0.625416	0.729731	4	106498813	106540546	-	6113	Tmem61	GO:0016020;GO:0016021;GO:0016020;GO:0016021;GO:0016020;GO:0016021;GO:0016020;GO:0016021;GO:0016020;GO:0016021;	-	-	-	-	transmembrane protein 61 [Source:MGISymbol;Acc:MGI:3041156]	-	-
ENSMUSG00000054409	3.46081	0	6.92162	Inf	Inf	0.00104661	0.00213813	15	43864646	43870036	-	3528	Tmem74	GO:0000421;GO:0003674;GO:0005575;GO:0005764;GO:0005765;GO:0006914;GO:0006914;GO:0006914;GO:0016020;GO:0016021;GO:0016236;GO:0016236;GO:0031410;	-	-	NOG47300	S	transmembrane protein 74 [Source:MGISymbol;Acc:MGI:2443417]	239408	Q8BQU7
ENSMUSG00000035861	0.186459	0	0.372919	Inf	Inf	0.877944	0.935123	5	86657631	86676362	-	4171	Tmprss11b	GO:0004252;GO:0004252;GO:0005576;GO:0005576;GO:0005886;GO:0005887;GO:0005887;GO:0006508;GO:0006508;GO:0006508;GO:0008233;GO:0008236;GO:0016020;GO:0016021;GO:0016787;	K09751	EC:3.4.21.-	COG5640	O	"transmembrane protease, serine 11B [Source:MGISymbol;Acc:MGI:2442893]"	319875	Q14C59
ENSMUSG00000024034	0.459547	0	0.919093	Inf	Inf	0.522645	0.634681	17	31179265	31198977	-	3966	Tmprss3	GO:0004252;GO:0004252;GO:0005044;GO:0005044;GO:0005515;GO:0005623;GO:0005783;GO:0005789;GO:0005789;GO:0006508;GO:0006508;GO:0006508;GO:0006883;GO:0006897;GO:0007605;GO:0008233;GO:0008236;GO:0016020;GO:0016020;GO:0016020;GO:0016021;GO:0016787;GO:0017080;GO:0043025;GO:0004252;GO:0004252;GO:0005044;GO:0005044;GO:0005515;GO:0005623;GO:0005783;GO:0005789;GO:0005789;GO:0005789;GO:0006508;GO:0006508;GO:…	K09634	EC:3.4.21.-	COG5640	O	"transmembrane protease, serine 3 [Source:MGISymbol;Acc:MGI:2155445]"	140765	Q8K1T0;Q3TZ06
ENSMUSG00000060726	0.184371	0	0.368743	Inf	Inf	0.879126	0.935123	X	135718667	135725261	-	565	Tmsb15a	GO:0003785;GO:0003785;GO:0003785;GO:0005623;GO:0005737;GO:0007015;GO:0007015;GO:0030334;GO:0042989;GO:0003779;GO:0003785;GO:0003785;GO:0003785;GO:0003785;GO:0005623;GO:0005737;GO:0005737;GO:0005856;GO:0007015;GO:0007015;GO:0007015;GO:0030334;GO:0042989;	-	-	NOG317530	-	thymosin beta 15a [Source:MGISymbol;Acc:MGI:1925728]	78478	Q9D2R9
ENSMUSG00000028602	21.1871	0	42.3741	Inf	Inf	1.25331e-19	6.56581e-19	4	145267137	145315164	-	3459	Tnfrsf8	GO:0004888;GO:0004888;GO:0005515;GO:0005886;GO:0005886;GO:0007165;GO:0007165;GO:0016020;GO:0016021;GO:0042535;GO:0043065;GO:0045556;GO:0051092;GO:0051092;GO:0004888;GO:0007165;	K05145	-	NOG45191	S	"tumor necrosis factor receptor superfamily, member8 [Source:MGI Symbol;Acc:MGI:99908]"	21941	Q60846;A1L3C9
ENSMUSG00000026725	55.6186	0	111.237	Inf	Inf	2.26411e-40	2.28329e-39	1	160085029	160153580	-	5817	Tnn	GO:0002076;GO:0005178;GO:0005515;GO:0005576;GO:0007160;GO:0007409;GO:0009986;GO:0031012;GO:0033689;GO:0042802;GO:0043005;GO:0043025;GO:0045668;GO:0097442;GO:1905240;GO:1990026;GO:0005515;	K06252	-	NOG279542	-	tenascin N [Source:MGI Symbol;Acc:MGI:2665790]"	329278	Q80Z71
ENSMUSG00000043050	0.276582	0	0.553164	Inf	Inf	0.74536	0.830249	16	10787936	10788660	-	554	Tnp2	GO:0000786;GO:0000786;GO:0000786;GO:0000788;GO:0001673;GO:0003677;GO:0003677;GO:0003677;GO:0005634;GO:0005634;GO:0005634;GO:0005634;GO:0005694;GO:0007275;GO:0007283;GO:0007283;GO:0007283;GO:0007283;GO:0007283;GO:0007339;GO:0007340;GO:0007340;GO:0007341;GO:0007341;GO:0008270;GO:0008270;GO:0010954;GO:0030154;GO:0030317;GO:0035093;GO:0046872;	K19925	-	-	-	transition protein 2 [Source:MGISymbol;Acc:MGI:98785]	21959	P11378
ENSMUSG00000048399	0.368841	0	0.737683	Inf	Inf	0.625416	0.729731	16	25286817	25422344	+	1837	Tprg	GO:0003674;GO:0005737;GO:0005737;GO:0005737;GO:0008150;	-	-	NOG42630	-	transformation related protein 63 regulated[Source:MGI Symbol;Acc:MGI:1918588]	71338	Q8CB49
ENSMUSG00000030775	2.11518	0	4.23036	Inf	Inf	0.016799	0.0293966	16	48730774	48772021	-	4665	Trat1	GO:0001920;GO:0002250;GO:0002376;GO:0003674;GO:0005886;GO:0005886;GO:0016020;GO:0016021;GO:0042101;GO:0050850;GO:0050862;GO:0051051;GO:0016020;GO:0016021;GO:0001920;GO:0005886;GO:0042101;GO:0050850;GO:0050862;GO:0051051;	-	-	NOG132291	-	T cell receptor associated transmembrane adaptor 1[Source:MGI Symbol;Acc:MGI:1924897]	77647	Q3UU67;A0A338P6G9
ENSMUSG00000032098	0.0899287	0	0.179857	Inf	Inf	1	1	9	44673233	44686305	+	2048	Treh	GO:0003824;GO:0003824;GO:0004555;GO:0004555;GO:0004555;GO:0004555;GO:0004555;GO:0005886;GO:0005903;GO:0005991;GO:0005991;GO:0005993;GO:0005993;GO:0005993;GO:0008152;GO:0009887;GO:0009887;GO:0016020;GO:0016787;GO:0016798;GO:0031225;GO:0003824;GO:0004555;GO:0005991;GO:0003824;GO:0003824;GO:0004555;GO:0004555;GO:0004555;GO:0005991;GO:0005991;GO:0008152;GO:0016787;GO:0016798;GO:0003824;GO:0004555;GO:…	K01194	EC:3.2.1.28	COG1626	G	trehalase (brush-border membrane glycoprotein)[Source:MGI Symbol;Acc:MGI:1926230]	58866	Q9JLT2
ENSMUSG00000079162	1.09948	0	2.19897	Inf	Inf	0.140222	0.206703	9	89084624	89092835	-	2262	Trim43b	GO:0005575;GO:0008150;GO:0008270;GO:0008270;GO:0046872;GO:0046872;GO:0046872;GO:0008270;GO:0008270;GO:0046872;GO:0046872;GO:0046872;	K12019	-	-	-	tripartite motif-containing 43B [Source:MGISymbol;Acc:MGI:3648996]	666747	P86448
ENSMUSG00000032769	0.372085	0	0.744171	Inf	Inf	0.623388	0.729273	1	14872648	14918862	-	4263	Trpa1	GO:0005216;GO:0005216;GO:0005216;GO:0005245;GO:0005262;GO:0005515;GO:0005515;GO:0005623;GO:0005886;GO:0005887;GO:0005887;GO:0005887;GO:0006811;GO:0006811;GO:0006811;GO:0006816;GO:0007166;GO:0009409;GO:0010033;GO:0010033;GO:0010033;GO:0014070;GO:0014832;GO:0015267;GO:0015278;GO:0015278;GO:0015278;GO:0016020;GO:0016020;GO:0016020;GO:0016021;GO:0016021;GO:0016324;GO:0019233;GO:0019233;GO:0030424;GO:…	K04984	-	COG0666	R	"transient receptor potential cation channel,subfamily A, member 1 [Source:MGI Symbol;Acc:MGI:3522699]"	277328	Q8BLA8
ENSMUSG00000024815	0.0899287	0	0.179857	Inf	Inf	1	1	19	30003790	30006018	+	2229	Trpd52l3	GO:0003674;GO:0005575;GO:0008150;	-	-	NOG271691	-	tumor protein D52-like 3 [Source:MGISymbol;Acc:MGI:1913995]	66745	Q9CQ14
ENSMUSG00000039032	0.384456	0	0.768912	Inf	Inf	0.6158	0.722556	6	30896981	30915573	-	1674	Tsga13	GO:0003674;GO:0005575;	-	-	NOG68401	S	testis specific gene A13 [Source:MGISymbol;Acc:MGI:1891413]	116732	Q9DA17
ENSMUSG00000028699	0.0899287	0	0.179857	Inf	Inf	1	1	4	116161869	116167601	-	2329	Tspan1	GO:0005654;GO:0005654;GO:0005737;GO:0005737;GO:0005764;GO:0005765;GO:0005886;GO:0005886;GO:0005887;GO:0016020;GO:0016020;GO:0016020;GO:0016021;GO:0016021;GO:0016021;GO:0030054;GO:0030054;GO:0031982;GO:0031982;GO:0043231;GO:0043231;GO:0048471;GO:0048471;GO:0050821;GO:0050821;GO:0016020;GO:0016021;GO:0016021;GO:0016021;	K17348	-	NOG281528	-	tetraspanin 1 [Source:MGI Symbol;Acc:MGI:1914055]"	66805	Q99J59
ENSMUSG00000045521	0.0899287	0	0.179857	Inf	Inf	1	1	16	17898637	17900024	+	1388	Tssk2	GO:0000166;GO:0000287;GO:0000287;GO:0000287;GO:0001669;GO:0004672;GO:0004672;GO:0004674;GO:0004674;GO:0004674;GO:0004674;GO:0005515;GO:0005524;GO:0005524;GO:0005524;GO:0005634;GO:0005737;GO:0005737;GO:0005814;GO:0005856;GO:0006468;GO:0006468;GO:0006468;GO:0006468;GO:0007275;GO:0007283;GO:0007286;GO:0016301;GO:0016310;GO:0016740;GO:0018105;GO:0030154;GO:0031410;GO:0035556;GO:0044877;GO:0046777;GO:…	K08811	EC:2.7.11.1	COG0515	T	testis-specific serine kinase 2 [Source:MGISymbol;Acc:MGI:1347559]	22115	O54863
ENSMUSG00000000411	0.2743	0	0.5486	Inf	Inf	0.746868	0.831069	4	129489014	129491022	-	1280	Tssk3	GO:0000166;GO:0000287;GO:0004672;GO:0004672;GO:0004674;GO:0004674;GO:0004674;GO:0004674;GO:0005524;GO:0005524;GO:0005524;GO:0005634;GO:0005737;GO:0006468;GO:0006468;GO:0006468;GO:0006468;GO:0007275;GO:0007283;GO:0016301;GO:0016310;GO:0016740;GO:0030154;GO:0035556;GO:0035556;GO:0046872;GO:0048240;	K08811	EC:2.7.11.1	COG0515	T	testis-specific serine kinase 3 [Source:MGISymbol;Acc:MGI:1929914]	58864	Q9D2E1
ENSMUSG00000022249	1.11824	0	2.23647	Inf	Inf	0.146974	0.215639	15	10500102	10558668	-	2182	Ttc23l	GO:0005515;GO:0005515;GO:0005575;GO:0005737;GO:0005815;GO:0005819;GO:0005856;GO:0008150;GO:0030496;	-	-	NOG87665	-	tetratricopeptide repeat domain 23-like [Source:MGISymbol;Acc:MGI:1923027]	75777	A6H6E9
ENSMUSG00000079722	2.48806	0	4.97612	Inf	Inf	0.00771346	0.0141667	17	7350885	7352696	-	1642	Ttll2	GO:0000166;GO:0003674;GO:0005524;GO:0005524;GO:0005524;GO:0005575;GO:0006464;GO:0006464;GO:0008150;GO:0016874;	K16600	EC:6.-.-.-	NOG261965	-	"tubulin tyrosine ligase-like family, member 2[Source:MGI Symbol;Acc:MGI:3644030]"	100216474	A4Q9E4
ENSMUSG00000067338	0.645473	0	1.29095	Inf	Inf	0.404452	0.516238	6	145615757	145621479	+	1775	Tuba3b	GO:0000166;GO:0000226;GO:0000278;GO:0003674;GO:0003924;GO:0003924;GO:0003924;GO:0005200;GO:0005200;GO:0005200;GO:0005525;GO:0005525;GO:0005525;GO:0005525;GO:0005737;GO:0005737;GO:0005856;GO:0005874;GO:0005874;GO:0005874;GO:0005874;GO:0005874;GO:0005929;GO:0007010;GO:0007017;GO:0007017;GO:0007017;GO:0008150;GO:0015630;GO:0015630;GO:0036064;	K07374	-	-	-	"tubulin, alpha 3B [Source:MGISymbol;Acc:MGI:1095408]"	22147	P05214;Q5FW91
ENSMUSG00000035186	12.7994	0	25.5987	Inf	Inf	3.72392e-12	1.38472e-11	17	37193892	37196095	+	931	Ubd	GO:0001650;GO:0001650;GO:0005515;GO:0005515;GO:0005634;GO:0005634;GO:0005634;GO:0005634;GO:0005654;GO:0005654;GO:0005737;GO:0006511;GO:0006511;GO:0006511;GO:0006511;GO:0016235;GO:0016235;GO:0016567;GO:0016567;GO:0016567;GO:0016567;GO:0032446;GO:0034341;GO:0034341;GO:0034341;GO:0034612;GO:0034612;GO:0034612;GO:0034612;GO:0034612;GO:0043011;GO:0043011;GO:0043011;GO:0043065;GO:0043065;GO:0043065;GO:…	K12157	-	NOG259502	-	ubiquitin D [Source:MGI Symbol;Acc:MGI:1344410]"	24108	P63072
ENSMUSG00000074502	0.096114	0	0.192228	Inf	Inf	1	1	9	18404418	18413177	+	4432	Ubtfl1	GO:0001832;GO:0003674;GO:0003677;GO:0005634;GO:0005634;GO:0005737;GO:0005737;GO:0007275;GO:0007566;GO:0010468;GO:0001832;GO:0003674;GO:0003677;GO:0005634;GO:0005634;GO:0005737;GO:0005737;GO:0007275;GO:0007566;GO:0010468;GO:0001832;GO:0003674;GO:0003677;GO:0005634;GO:0005634;GO:0005737;GO:0005737;GO:0007275;GO:0007566;GO:0010468;	-	-	NOG260929	-	"upstream binding transcription factor, RNApolymerase I-like 1 [Source:MGI Symbol;Acc:MGI:3588290]"	546118	Q3USZ2
ENSMUSG00000090165	0.750356	0	1.50071	Inf	Inf	0.293673	0.396408	1	88055388	88219004	+	2267	Ugt1a10	GO:0004857;GO:0005080;GO:0005496;GO:0005504;GO:0005783;GO:0008144;GO:0015020;GO:0015020;GO:0016020;GO:0016020;GO:0016021;GO:0016740;GO:0016757;GO:0016758;GO:0016758;GO:0019899;GO:0042803;GO:0043086;GO:0046982;GO:0052696;GO:0052697;GO:0004857;GO:0005080;GO:0005496;GO:0005504;GO:0005783;GO:0008144;GO:0015020;GO:0015020;GO:0016020;GO:0016020;GO:0016021;GO:0016740;GO:0016757;GO:0016758;GO:0016758;GO:…	K00699	EC:2.4.1.17	-	-	"UDP glycosyltransferase 1 family, polypeptide A10[Source:MGI Symbol;Acc:MGI:3580642]"	394430	E9PXN7;Q6XL43;Q5FW80
ENSMUSG00000089675	0.179857	0	0.359715	Inf	Inf	0.881706	0.936398	1	88087813	88219004	+	2227	Ugt1a8	GO:0015020;GO:0016020;GO:0016021;GO:0016740;GO:0016757;GO:0016758;GO:0016758;GO:0052696;GO:0052697;	-	-	-	-	"UDP glucuronosyltransferase 1 family, polypeptideA8 [Source:MGI Symbol;Acc:MGI:3576090]"	-	-
ENSMUSG00000075543	0.269786	0	0.539572	Inf	Inf	0.749878	0.833313	5	147314984	147322440	-	766	Urad	GO:0005575;GO:0005777;GO:0006144;GO:0016829;GO:0016831;GO:0016831;GO:0016831;GO:0019428;GO:0019428;GO:0019628;	K13485	EC:4.1.1.97	COG3195	S	ureidoimidazoline (2-oxo-4-hydroxy-4-carboxy-5)decarboxylase [Source:MGI Symbol;Acc:MGI:3647519]	231903	Q283N4;B9EK13
ENSMUSG00000058976	0.276631	0	0.553262	Inf	Inf	0.745328	0.830249	7	103415072	103419880	+	2453	Usp17lc	GO:0004197;GO:0004843;GO:0004843;GO:0005634;GO:0005783;GO:0006508;GO:0006511;GO:0006511;GO:0008233;GO:0008234;GO:0016579;GO:0016579;GO:0016579;GO:0016579;GO:0016787;GO:0036459;GO:0036459;GO:0036459;GO:0042981;GO:0043009;GO:0004197;GO:0004843;GO:0004843;GO:0005634;GO:0005783;GO:0006508;GO:0006511;GO:0006511;GO:0008233;GO:0008234;GO:0016579;GO:0016579;GO:0016579;GO:0016579;GO:0016787;GO:0036459;GO:…	K11845	EC:3.4.19.12	-	-	ubiquitin specific peptidase 17-like C [Source:MGISymbol;Acc:MGI:107698]	13532	G5E8I7
ENSMUSG00000057321	0.0899287	0	0.179857	Inf	Inf	1	1	7	103249737	103252505	-	1987	Usp17ld	GO:0004197;GO:0004843;GO:0004843;GO:0005634;GO:0005783;GO:0006508;GO:0006511;GO:0006511;GO:0008233;GO:0008234;GO:0016579;GO:0016579;GO:0016579;GO:0016579;GO:0016787;GO:0036459;GO:0036459;GO:0036459;GO:0042981;	K11845	EC:3.4.19.12	-	-	ubiquitin specific peptidase 17-like D [Source:MGISymbol;Acc:MGI:3051372]	384701	G5E8G2
ENSMUSG00000020020	2.53266	0	5.06532	Inf	Inf	0.00729547	0.0134518	10	93831555	93858088	+	4032	Usp44	GO:0004843;GO:0004843;GO:0005634;GO:0005634;GO:0005634;GO:0006508;GO:0006511;GO:0006511;GO:0007049;GO:0007059;GO:0008233;GO:0008234;GO:0008270;GO:0008270;GO:0016579;GO:0016579;GO:0016579;GO:0016579;GO:0016787;GO:0036459;GO:0036459;GO:0036459;GO:0036459;GO:0036459;GO:0043161;GO:0046872;GO:0051301;GO:0090266;GO:1904667;GO:1904667;	K11834	EC:3.4.19.12	-	-	ubiquitin specific peptidase 44 [Source:MGISymbol;Acc:MGI:3045318]	327799	Q8C2S0
ENSMUSG00000069044	5.55604	0	11.1121	Inf	Inf	0.0949413	0.145273	Y	1298961	1459782	-	8094	Usp9y	GO:0004197;GO:0004843;GO:0005737;GO:0006511;GO:0006511;GO:0016477;GO:0016579;GO:0016579;GO:0016579;GO:0036459;GO:0036459;	K11840	EC:3.4.19.12	-	-	"ubiquitin specific peptidase 9, Y chromosome[Source:MGI Symbol;Acc:MGI:1313274]"	107868	F8VPU6
ENSMUSG00000047751	3.8449	0	7.6898	Inf	Inf	0.0219579	0.0377934	7	139943789	139945112	+	1227	Utf1	GO:0003713;GO:0003713;GO:0005515;GO:0005634;GO:0005634;GO:0045944;GO:0045944;GO:0071837;	-	-	NOG330817	-	undifferentiated embryonic cell transcriptionfactor 1 [Source:MGI Symbol;Acc:MGI:1276125]	22286	Q6J1H4;B2RSF1
ENSMUSG00000028963	0.0932297	0	0.186459	Inf	Inf	1	1	4	150997097	151001810	+	538	Uts2	GO:0001666;GO:0003105;GO:0003105;GO:0005179;GO:0005179;GO:0005179;GO:0005576;GO:0005576;GO:0005576;GO:0005615;GO:0005615;GO:0005615;GO:0005623;GO:0007165;GO:0007204;GO:0007204;GO:0008217;GO:0008217;GO:0008217;GO:0010459;GO:0010459;GO:0010460;GO:0010460;GO:0010763;GO:0010763;GO:0010841;GO:0010841;GO:0032224;GO:0032224;GO:0032967;GO:0032967;GO:0033574;GO:0035811;GO:0035811;GO:0035814;GO:0035814;GO:…	K05248	-	NOG28707	-	urotensin 2 [Source:MGI Symbol;Acc:MGI:1346329]"	24111	Q9QZQ3;Q541G7
ENSMUSG00000091382	0.186459	0	0.372919	Inf	Inf	0.877944	0.935123	6	57376660	57395783	-	14362	Vmn1r18	GO:0004930;GO:0005550;GO:0005886;GO:0005887;GO:0007165;GO:0007186;GO:0007186;GO:0007186;GO:0016020;GO:0016021;GO:0016021;GO:0016021;GO:0016503;GO:0016503;GO:0016503;GO:0019236;GO:0019236;GO:0004930;GO:0005550;GO:0005886;GO:0005887;GO:0007165;GO:0007186;GO:0007186;GO:0007186;GO:0016020;GO:0016021;GO:0016021;GO:0016021;GO:0016503;GO:0016503;GO:0016503;GO:0019236;GO:0019236;	K04614	-	euNOG19303	R	vomeronasal 1 receptor 18 [Source:MGISymbol;Acc:MGI:2159462]	171199	Q8R2C8
ENSMUSG00000061022	0.192228	0	0.384456	Inf	Inf	0.87472	0.934782	13	23230836	23235947	-	2697	Vmn1r222	GO:0004930;GO:0005550;GO:0005886;GO:0005887;GO:0007165;GO:0007186;GO:0007186;GO:0007186;GO:0016020;GO:0016021;GO:0016021;GO:0016021;GO:0016503;GO:0016503;GO:0016503;GO:0019236;GO:0019236;GO:0004930;GO:0005550;GO:0005886;GO:0005887;GO:0007165;GO:0007186;GO:0007186;GO:0007186;GO:0016020;GO:0016021;GO:0016021;GO:0016021;GO:0016503;GO:0016503;GO:0016503;GO:0019236;GO:0019236;GO:0004930;GO:0005550;GO:…	K04614	-	NOG147412	S	vomeronasal 1 receptor 222 [Source:MGISymbol;Acc:MGI:2159679]	171274	Q8R269
ENSMUSG00000115170	0.27867	0	0.55734	Inf	Inf	0.743989	0.830249	6	66774003	66782627	-	3500	Vmn1r38	GO:0004930;GO:0005550;GO:0005886;GO:0005887;GO:0007165;GO:0007186;GO:0007186;GO:0007186;GO:0016020;GO:0016021;GO:0016021;GO:0016021;GO:0016503;GO:0016503;GO:0016503;GO:0019236;GO:0019236;GO:0004930;GO:0005550;GO:0005886;GO:0005887;GO:0007165;GO:0007186;GO:0007186;GO:0007186;GO:0016020;GO:0016021;GO:0016021;GO:0016021;GO:0016503;GO:0016503;GO:0016503;GO:0019236;GO:0019236;GO:0004930;GO:0005550;GO:…	K04614	-	-	-	vomeronasal 1 receptor 38 [Source:MGISymbol;Acc:MGI:2159445]	171186	Q8R2E1
ENSMUSG00000093755	0.275971	0	0.551943	Inf	Inf	0.745763	0.830469	6	66803297	66810609	-	2684	Vmn1r39	GO:0004930;GO:0005886;GO:0007165;GO:0007186;GO:0007186;GO:0007186;GO:0016020;GO:0016021;GO:0016021;GO:0016021;GO:0016503;GO:0016503;GO:0019236;GO:0004930;GO:0005886;GO:0007165;GO:0007186;GO:0007186;GO:0007186;GO:0016020;GO:0016021;GO:0016021;GO:0016021;GO:0016503;GO:0016503;GO:0019236;GO:0004930;GO:0005886;GO:0007165;GO:0007186;GO:0007186;GO:0007186;GO:0016020;GO:0016021;GO:0016021;GO:0016021;GO:…	K04614	-	-	-	vomeronasal 1 receptor 39 [Source:MGISymbol;Acc:MGI:3644802]	546903	G3UWE6
ENSMUSG00000068234	0.184421	0	0.368841	Inf	Inf	0.879098	0.935123	6	89883660	89894888	+	2162	Vmn1r44	GO:0004930;GO:0005886;GO:0007165;GO:0007186;GO:0007186;GO:0007186;GO:0007606;GO:0016020;GO:0016021;GO:0016021;GO:0016021;GO:0016503;GO:0016503;GO:0019236;GO:0004930;GO:0005886;GO:0007165;GO:0007186;GO:0007186;GO:0007186;GO:0007606;GO:0016020;GO:0016021;GO:0016021;GO:0016021;GO:0016503;GO:0016503;GO:0019236;GO:0004930;GO:0005886;GO:0007165;GO:0007186;GO:0007186;GO:0007186;GO:0007606;GO:0016020;GO:…	K04614	-	NOG77521	-	vomeronasal 1 receptor 44 [Source:MGISymbol;Acc:MGI:2148517]	113854	Q9EQ47
ENSMUSG00000090346	0.752403	0	1.50481	Inf	Inf	0.292977	0.395803	6	56970273	56988390	+	3393	Vmn1r5	GO:0004930;GO:0005550;GO:0005886;GO:0005887;GO:0007165;GO:0007186;GO:0007186;GO:0007186;GO:0016020;GO:0016021;GO:0016021;GO:0016021;GO:0016503;GO:0016503;GO:0016503;GO:0019236;GO:0019236;GO:0004930;GO:0005550;GO:0005886;GO:0005887;GO:0007165;GO:0007186;GO:0007186;GO:0007186;GO:0016020;GO:0016021;GO:0016021;GO:0016021;GO:0016503;GO:0016503;GO:0016503;GO:0019236;GO:0019236;GO:0004930;GO:0005550;GO:…	K04614	-	-	-	vomeronasal 1 receptor 5 [Source:MGISymbol;Acc:MGI:2159455]	171192	B2RQT2
ENSMUSG00000117853	0.276557	0	0.553114	Inf	Inf	0.745376	0.830249	7	13159568	13185864	+	9118	Vmn1r88	GO:0004930;GO:0005886;GO:0007165;GO:0007186;GO:0007186;GO:0007186;GO:0016020;GO:0016021;GO:0016021;GO:0016021;GO:0016503;GO:0016503;GO:0019236;GO:0004930;GO:0005886;GO:0007165;GO:0007186;GO:0007186;GO:0007186;GO:0016020;GO:0016021;GO:0016021;GO:0016021;GO:0016503;GO:0016503;GO:0019236;GO:0004930;GO:0005886;GO:0007165;GO:0007186;GO:0007186;GO:0007186;GO:0016020;GO:0016021;GO:0016021;GO:0016021;GO:…	K04614	-	-	-	"vomeronasal 1 receptor, 88 [Source:MGISymbol;Acc:MGI:3852416]"	100312474	E9Q235
ENSMUSG00000091407	0.0932297	0	0.186459	Inf	Inf	1	1	17	23455173	23479699	-	7579	Vmn2r117	GO:0004930;GO:0004930;GO:0004930;GO:0004930;GO:0005886;GO:0005887;GO:0007165;GO:0007186;GO:0007186;GO:0007186;GO:0016020;GO:0016021;GO:0016021;GO:0016021;GO:0038023;GO:0004930;GO:0004930;GO:0005887;GO:0007186;GO:0016021;GO:0038023;GO:0004930;GO:0004930;GO:0005887;GO:0007186;GO:0016021;GO:0038023;	K04613	-	-	-	"vomeronasal 2, receptor 117 [Source:MGISymbol;Acc:MGI:3648766]"	619788	K7N6V1
ENSMUSG00000091635	0.372919	0	0.745838	Inf	Inf	0.62287	0.728908	5	109152940	109192199	-	5716	Vmn2r13	GO:0004930;GO:0004930;GO:0004930;GO:0004930;GO:0005886;GO:0005887;GO:0007165;GO:0007186;GO:0007186;GO:0007186;GO:0008150;GO:0016020;GO:0016021;GO:0016021;GO:0016021;GO:0038023;	K04613	-	-	-	"vomeronasal 2, receptor 13 [Source:MGISymbol;Acc:MGI:3761379]"	231589	L7N1X2
ENSMUSG00000091794	0.672798	0	1.3456	Inf	Inf	0.405404	0.516828	5	151561190	151606021	-	5032	Vmn2r18	GO:0004930;GO:0004930;GO:0004930;GO:0004930;GO:0005886;GO:0005887;GO:0007165;GO:0007186;GO:0007186;GO:0007186;GO:0016020;GO:0016021;GO:0016021;GO:0016021;GO:0038023;GO:0004930;GO:0004930;GO:0005887;GO:0007186;GO:0016020;GO:0016021;GO:0016021;GO:0038023;GO:0004930;GO:0004930;GO:0005887;GO:0007186;GO:0016020;GO:0016021;GO:0016021;GO:0038023;GO:0004930;GO:0004930;GO:0004930;GO:0004930;GO:0005886;GO:…	K04613	-	-	-	"vomeronasal 2, receptor 18 [Source:MGISymbol;Acc:MGI:3645314]"	632671	E9Q280
ENSMUSG00000091260	0.381572	0	0.763143	Inf	Inf	0.617549	0.724221	6	123308333	123336537	+	2565	Vmn2r19	GO:0004930;GO:0004930;GO:0004930;GO:0004930;GO:0005886;GO:0005887;GO:0007165;GO:0007186;GO:0007186;GO:0007186;GO:0016020;GO:0016021;GO:0016021;GO:0016021;GO:0038023;	K04613	-	-	-	"vomeronasal 2, receptor 19 [Source:MGISymbol;Acc:MGI:3647444]"	232358	G5E8G4
ENSMUSG00000072778	0.0899287	0	0.179857	Inf	Inf	1	1	6	124189756	124231856	-	4486	Vmn2r27	GO:0004930;GO:0004930;GO:0004930;GO:0005887;GO:0007186;GO:0007186;GO:0016020;GO:0016021;GO:0016021;GO:0016021;GO:0038023;GO:0004930;GO:0004930;GO:0004930;GO:0004930;GO:0005886;GO:0005887;GO:0007165;GO:0007186;GO:0007186;GO:0007186;GO:0016020;GO:0016021;GO:0016021;GO:0016021;GO:0038023;	K04613	-	-	-	"vomeronasal 2, receptor27 [Source:MGISymbol;Acc:MGI:3761517]"	232367	D3YUK6
ENSMUSG00000070847	1.4627	0	2.92539	Inf	Inf	0.0654476	0.103562	7	7310437	7337609	-	8405	Vmn2r30	GO:0004930;GO:0004930;GO:0004930;GO:0005887;GO:0007186;GO:0007186;GO:0016020;GO:0016021;GO:0016021;GO:0016021;GO:0038023;GO:0004930;GO:0004930;GO:0004930;GO:0004930;GO:0005886;GO:0005887;GO:0007165;GO:0007186;GO:0007186;GO:0007186;GO:0016020;GO:0016021;GO:0016021;GO:0016021;GO:0038023;	K04613	-	-	-	"vomeronasal 2, receptor 30 [Source:MGISymbol;Acc:MGI:1316729]"	22306	K7N5W1
ENSMUSG00000092049	0.0921857	0	0.184371	Inf	Inf	1	1	3	64383044	64415368	-	9549	Vmn2r4	GO:0004930;GO:0004930;GO:0004984;GO:0005887;GO:0007186;GO:0016020;GO:0016021;GO:0016021;GO:0038023;GO:0050911;GO:0004930;GO:0004930;GO:0004930;GO:0004930;GO:0004984;GO:0005886;GO:0005887;GO:0007165;GO:0007186;GO:0007186;GO:0007186;GO:0016020;GO:0016021;GO:0016021;GO:0016021;GO:0038023;GO:0050911;GO:0004930;GO:0004930;GO:0004930;GO:0004930;GO:0004984;GO:0005886;GO:0005887;GO:0007165;GO:0007186;GO:…	K04613	-	-	-	"vomeronasal 2, receptor 4 [Source:MGISymbol;Acc:MGI:3648229]"	77269	E9Q277
ENSMUSG00000092120	0.269786	0	0.539572	Inf	Inf	0.749878	0.833313	17	17703747	17735156	+	3775	Vmn2r90	GO:0004930;GO:0004930;GO:0004930;GO:0004930;GO:0005886;GO:0005887;GO:0007165;GO:0007186;GO:0007186;GO:0007186;GO:0016020;GO:0016021;GO:0016021;GO:0016021;GO:0038023;GO:0004930;GO:0004930;GO:0005887;GO:0007186;GO:0016021;GO:0038023;GO:0004930;GO:0004930;GO:0005887;GO:0007186;GO:0016021;GO:0038023;GO:0004930;GO:0004930;GO:0005887;GO:0007186;GO:0016021;GO:0038023;	K04613	-	-	-	"vomeronasal 2, receptor 90 [Source:MGISymbol;Acc:MGI:3645076]"	626942	E9PXJ8
ENSMUSG00000025082	1.00242	0	2.00484	Inf	Inf	0.170819	0.246739	19	56874249	56912078	+	4049	Vwa2	GO:0003429;GO:0005509;GO:0005509;GO:0005576;GO:0005576;GO:0005604;GO:0005604;GO:0005604;GO:0005604;GO:0005615;GO:0005615;GO:0005615;GO:0005615;GO:0005615;GO:0007161;GO:0007161;GO:0031012;GO:0042802;GO:0042802;GO:0046626;GO:0046626;GO:0062023;	-	-	NOG257441	-	von Willebrand factor A domain containing 2[Source:MGI Symbol;Acc:MGI:2684334]	240675	Q70UZ7;Q8CE01
ENSMUSG00000022455	0.381572	0	0.763143	Inf	Inf	0.617549	0.724221	15	82298954	82314623	+	1413	Wbp2nl	GO:0003713;GO:0005634;GO:0007343;GO:0007343;GO:0007343;GO:0031490;GO:0033011;GO:0033011;GO:0033011;GO:0035038;GO:0035038;GO:0035038;GO:0035039;GO:0035039;GO:0035039;GO:0036126;GO:0036126;GO:0045893;GO:0050699;GO:0050699;GO:0050699;GO:0061827;GO:0061827;	K22532	-	NOG249135	-	WBP2 N-terminal like [Source:MGISymbol;Acc:MGI:1921966]	74716	Q9D529
ENSMUSG00000078940	0.0899287	0	0.179857	Inf	Inf	1	1	2	164662894	164674087	-	617	Wfdc11	GO:0003674;GO:0005575;GO:0005576;GO:0008150;GO:0003674;GO:0005575;GO:0005576;GO:0008150;	-	-	NOG84498	S	WAP four-disulfide core domain 11 [Source:MGISymbol;Acc:MGI:3651686]	629761	A2A5H7
ENSMUSG00000042845	0.462014	0	0.924028	Inf	Inf	0.521261	0.634006	2	164189231	164190608	-	775	Wfdc12	GO:0003674;GO:0004867;GO:0005575;GO:0005576;GO:0005576;GO:0005576;GO:0010466;GO:0010466;GO:0010951;GO:0030414;GO:0030414;GO:0030414;GO:0042742;	-	-	NOG78616	-	WAP four-disulfide core domain 12 [Source:MGISymbol;Acc:MGI:2183434]	192200	Q9JHY3;Q3V469
ENSMUSG00000051769	0.0899287	0	0.179857	Inf	Inf	1	1	2	164198863	164200130	-	488	Wfdc15a	GO:0003674;GO:0005575;GO:0005576;GO:0005576;GO:0005576;GO:0008150;GO:0010466;GO:0030414;GO:0030414;GO:0042742;	-	-	NOG73193	S	WAP four-disulfide core domain 15A [Source:MGISymbol;Acc:MGI:1915471]	68221	Q8BH89
ENSMUSG00000051748	0.466149	0	0.932297	Inf	Inf	0.51896	0.63208	11	83746940	83752642	+	434	Wfdc21	GO:0005576;GO:0005576;GO:0005576;GO:0005615;GO:0008047;GO:0010466;GO:0030414;GO:0030414;GO:0032496;GO:0034612;GO:0043085;GO:0050872;	-	-	-	-	WAP four-disulfide core domain 21 [Source:MGISymbol;Acc:MGI:1913357]	66107	Q8BTE6
ENSMUSG00000040154	0.186459	0	0.372919	Inf	Inf	0.877944	0.935123	2	164176327	164182742	-	2322	Wfdc5	GO:0003674;GO:0005575;GO:0005576;GO:0005576;GO:0008150;GO:0010466;GO:0030414;GO:0030414;GO:0003674;GO:0005575;GO:0005576;GO:0005576;GO:0008150;GO:0010466;GO:0030414;GO:0030414;	-	-	-	-	WAP four-disulfide core domain 5 [Source:MGISymbol;Acc:MGI:2384800]	209232	Q4KXB6
ENSMUSG00000022997	0.182114	0	0.364229	Inf	Inf	0.880412	0.935925	15	98789857	98793837	+	2378	Wnt1	GO:0000578;GO:0001658;GO:0001934;GO:0005102;GO:0005102;GO:0005102;GO:0005109;GO:0005125;GO:0005515;GO:0005515;GO:0005515;GO:0005515;GO:0005515;GO:0005576;GO:0005576;GO:0005576;GO:0005576;GO:0005615;GO:0005737;GO:0005737;GO:0005788;GO:0006355;GO:0007165;GO:0007267;GO:0007267;GO:0007275;GO:0007275;GO:0007275;GO:0007520;GO:0008284;GO:0008284;GO:0008284;GO:0009611;GO:0009887;GO:0009986;GO:0010592;GO:…	K03209	-	NOG284879	-	"wingless-type MMTV integration site family, member1 [Source:MGI Symbol;Acc:MGI:98953]"	22408	P04426;Q3UR96
ENSMUSG00000026167	2.5072	0	5.01441	Inf	Inf	0.00753061	0.013852	1	74791516	74804179	+	2468	Wnt10a	GO:0001942;GO:0001942;GO:0005102;GO:0005102;GO:0005102;GO:0005109;GO:0005576;GO:0005576;GO:0005576;GO:0005615;GO:0007165;GO:0007267;GO:0007275;GO:0007275;GO:0007275;GO:0009887;GO:0010628;GO:0014033;GO:0016055;GO:0016055;GO:0016055;GO:0016055;GO:0030182;GO:0031069;GO:0031069;GO:0042476;GO:0042476;GO:0042487;GO:0043586;GO:0043586;GO:0043588;GO:0043588;GO:0045165;GO:0048018;GO:0048018;GO:0048730;GO:…	K01357	-	NOG240772	-	"wingless-type MMTV integration site family, member10A [Source:MGI Symbol;Acc:MGI:108071]"	22409	P70701
ENSMUSG00000067813	0.186459	0	0.372919	Inf	Inf	0.877944	0.935123	1	13668771	13701723	+	1926	Xkr9	GO:0003674;GO:0005886;GO:0016020;GO:0016020;GO:0016021;GO:0016021;GO:0016021;GO:0043652;GO:0070782;GO:1902742;	-	-	NOG145027	S	X-linked Kx blood group related 9 [Source:MGISymbol;Acc:MGI:2686466]	381246	Q5GH62
ENSMUSG00000058147	0.369861	0	0.739722	Inf	Inf	0.624777	0.729731	X	73254540	73265390	-	1584	Xlr3c	-	-	-	-	-	X-linked lymphocyte-regulated 3C [Source:MGISymbol;Acc:MGI:3047103]	22446	B1B0S0
ENSMUSG00000035211	1.78123	0	3.56246	Inf	Inf	0.0348371	0.0581488	7	99859116	99917822	+	4398	Xrra1	GO:0003674;GO:0003674;GO:0005515;GO:0005634;GO:0005634;GO:0005634;GO:0005654;GO:0005654;GO:0005737;GO:0005737;GO:0005737;GO:0010165;GO:0010165;GO:0010165;GO:0010165;GO:0010165;GO:0016604;GO:0016604;GO:0010165;GO:0005515;GO:0010165;GO:0010165;	-	-	NOG148819	S	X-ray radiation resistance associated 1 [Source:MGISymbol;Acc:MGI:2181647]	446101	Q3U3V8
ENSMUSG00000019815	0.557043	0	1.11409	Inf	Inf	0.432001	0.544576	10	13149540	13178023	-	1157	Zc2hc1b	-	-	-	-	-	"zinc finger, C2HC-type containing 1B [Source:MGISymbol;Acc:MGI:1922372]"	75122	B9EHC9
ENSMUSG00000059334	0.096114	0	0.192228	Inf	Inf	1	1	X	53774048	53776394	-	2347	Zfp36l3	GO:0000288;GO:0000289;GO:0003677;GO:0003723;GO:0003723;GO:0005737;GO:0005737;GO:0016020;GO:0016021;GO:0035925;GO:0046872;GO:0046872;GO:0046872;	-	-	COG5063	R	"zinc finger protein 36, C3H type-like 3 [Source:MGISymbol;Acc:MGI:3525151]"	333473	Q5ISE2
ENSMUSG00000049410	2.75189	0	5.50378	Inf	Inf	0.00658694	0.0122144	4	134053838	134058996	+	1471	Zfp683	GO:0001779;GO:0002250;GO:0002376;GO:0003676;GO:0003676;GO:0003677;GO:0005575;GO:0005634;GO:0010468;GO:0032823;GO:0032826;GO:0033082;GO:0045087;GO:0046872;GO:0051136;GO:1990841;	-	-	-	-	zinc finger protein 683 [Source:MGISymbol;Acc:MGI:3650254]	-	-
ENSMUSG00000053211	0.186459	0	0.372919	Inf	Inf	0.877944	0.935123	Y	725128	797409	-	2868	Zfy1	GO:0003676;GO:0003676;GO:0003677;GO:0003677;GO:0003677;GO:0005634;GO:0005634;GO:0005634;GO:0005634;GO:0006355;GO:0006355;GO:0006355;GO:0046872;GO:0046872;GO:0046872;GO:0003676;GO:0003676;GO:0003677;GO:0003677;GO:0003677;GO:0005634;GO:0005634;GO:0005634;GO:0005634;GO:0006355;GO:0006355;GO:0006355;GO:0046872;GO:0046872;GO:0046872;	-	-	COG5048	R	"zinc finger protein 1, Y-linked [Source:MGISymbol;Acc:MGI:99212]"	22767	P10925
ENSMUSG00000024734	0.368841	0	0.737683	Inf	Inf	0.625416	0.729731	19	10914287	10920632	-	1981	Zp1	GO:0005576;GO:0005886;GO:0007338;GO:0016020;GO:0016021;GO:0035805;GO:0035805;GO:0035805;GO:0062023;	K19926	-	NOG39535	-	zona pellucida glycoprotein 1 [Source:MGISymbol;Acc:MGI:103073]	22786	Q62005;Q059L1
ENSMUSG00000023902	0.461052	0	0.922104	Inf	Inf	0.5218	0.634183	17	23600856	23611019	+	2856	Zscan10	GO:0003676;GO:0003676;GO:0003677;GO:0003700;GO:0003700;GO:0003700;GO:0005515;GO:0005634;GO:0006355;GO:0006355;GO:0043565;GO:0045892;GO:0046872;GO:0048863;GO:0003676;GO:0003676;GO:0003677;GO:0003700;GO:0003700;GO:0003700;GO:0005515;GO:0005634;GO:0006355;GO:0006355;GO:0043565;GO:0045892;GO:0046872;GO:0048863;GO:0003676;GO:0003676;GO:0003677;GO:0003700;GO:0003700;GO:0003700;GO:0005515;GO:0005634;GO:…	K09230	-	COG5048	R	zinc finger and SCAN domain containing 10[Source:MGI Symbol;Acc:MGI:3040700]	332221	Q3URR7
ENSMUSG00000090714	0.372919	0	0.745838	Inf	Inf	0.62287	0.728908	7	11161374	11166159	-	2272	Zscan4d	GO:0000781;GO:0000784;GO:0003676;GO:0003676;GO:0003677;GO:0003700;GO:0003700;GO:0005634;GO:0005694;GO:0006355;GO:0006355;GO:0010833;GO:0046872;	K09230	-	COG5048	R	zinc finger and SCAN domain containing 4D[Source:MGI Symbol;Acc:MGI:3645954]	545913	A7KBS4
ENSMUSG00000074677	103.398	0.194874	206.602	1060.18	10.0501	1.1427e-49	1.44627e-48	3	15795145	15848528	-	3682	Sirpb1c	GO:0003674;GO:0005886;GO:0022409;GO:0050766;GO:0050870;GO:0003674;GO:0005886;GO:0022409;GO:0050766;GO:0050870;GO:0003674;GO:0005886;GO:0016020;GO:0016021;GO:0022409;GO:0050766;GO:0050870;GO:0003674;GO:0005886;GO:0016020;GO:0016021;GO:0022409;GO:0050766;GO:0050870;GO:0003674;GO:0005886;GO:0022409;GO:0050766;GO:0050870;GO:0003674;GO:0005886;GO:0022409;GO:0050766;GO:0050870;	K06551	-	NOG291387	-	signal-regulatory protein beta 1C [Source:MGISymbol;Acc:MGI:3807521]	100038947	Q1AN90
ENSMUSG00000053846	1165.01	3.63612	2326.38	639.797	9.32147	8.5062e-136	4.91352e-134	18	74939322	74961263	-	4715	Lipg	GO:0004465;GO:0004465;GO:0004620;GO:0004620;GO:0004806;GO:0005515;GO:0005576;GO:0005615;GO:0005615;GO:0005615;GO:0005615;GO:0005769;GO:0005769;GO:0005794;GO:0005794;GO:0006629;GO:0006629;GO:0006629;GO:0007584;GO:0008201;GO:0008283;GO:0008283;GO:0008970;GO:0008970;GO:0009986;GO:0009986;GO:0010983;GO:0010983;GO:0016042;GO:0016042;GO:0016298;GO:0016787;GO:0032376;GO:0032376;GO:0034375;GO:0034375;GO:…	K22284	EC:3.1.1.3	NOG40923	-	"lipase, endothelial [Source:MGISymbol;Acc:MGI:1341803]"	16891	Q9WVG5;Q3U5K0;Q3UDI6;C0LQ91;Q3U713;Q3U807
ENSMUSG00000082976	847.135	2.73689	1691.53	618.05	9.27158	4.83685e-166	4.23959e-164	8	20900606	20902627	-	558	Gm15056	-	-	-	NOG128884	G	predicted gene 15056 [Source:MGISymbol;Acc:MGI:3705859]	100504014	F6ZR08
ENSMUSG00000062380	835.718	3.43828	1668	485.125	8.92221	2.76716e-236	4.82691e-234	8	123411424	123422015	+	1868	Tubb3	GO:0000166;GO:0000226;GO:0000278;GO:0000278;GO:0000278;GO:0003924;GO:0003924;GO:0005200;GO:0005200;GO:0005200;GO:0005515;GO:0005515;GO:0005515;GO:0005525;GO:0005525;GO:0005525;GO:0005525;GO:0005737;GO:0005737;GO:0005737;GO:0005856;GO:0005874;GO:0005874;GO:0005874;GO:0005874;GO:0005874;GO:0007017;GO:0007017;GO:0007017;GO:0007411;GO:0007411;GO:0007411;GO:0015630;GO:0030027;GO:0030175;GO:0030182;GO:…	K07375	-	COG5023	Z	"tubulin, beta 3 class III [Source:MGISymbol;Acc:MGI:107813]"	22152	Q9ERD7
ENSMUSG00000095788	381.813	1.70298	761.923	447.405	8.80544	1.37341e-262	3.02459e-260	3	15371653	15426520	-	2291	Sirpb1a	GO:0003674;GO:0005886;GO:0005886;GO:0016020;GO:0016021;GO:0022409;GO:0035556;GO:0050766;GO:0050766;GO:0050870;GO:0003674;GO:0005886;GO:0005886;GO:0016020;GO:0016021;GO:0022409;GO:0035556;GO:0050766;GO:0050766;GO:0050870;GO:0003674;GO:0005886;GO:0005886;GO:0022409;GO:0035556;GO:0050766;GO:0050766;GO:0050870;	K06551	-	-	-	signal-regulatory protein beta 1A [Source:MGISymbol;Acc:MGI:2444824]	320832	Q6F5F2
ENSMUSG00000029371	211.528	0.965299	422.09	437.264	8.77236	6.13901e-15	2.62072e-14	5	90759360	90761624	+	1863	Cxcl5	GO:0001776;GO:0001816;GO:0005125;GO:0005576;GO:0005576;GO:0005576;GO:0005615;GO:0005615;GO:0005615;GO:0006935;GO:0006935;GO:0006935;GO:0006952;GO:0006952;GO:0006954;GO:0006954;GO:0006954;GO:0006955;GO:0006955;GO:0006955;GO:0008009;GO:0008009;GO:0008009;GO:0008009;GO:0010976;GO:0030593;GO:0030593;GO:0030595;GO:0031100;GO:0032496;GO:0032642;GO:0042119;GO:0045236;GO:0046427;GO:0061844;GO:0061844;GO:…	K05506	-	NOG301524	-	chemokine (C-X-C motif) ligand 5 [Source:MGISymbol;Acc:MGI:1096868]	20311	P50228
ENSMUSG00000070524	85.0769	0.404963	169.749	419.171	8.71139	1.31738e-22	7.69552e-22	1	170907273	170912941	-	1284	Fcrlb	GO:0003674;GO:0005737;GO:0005737;GO:0005737;GO:0005783;GO:0050777;	-	-	NOG87482	S	Fc receptor-like B [Source:MGISymbol;Acc:MGI:3576487]	435653	Q5DRQ8
ENSMUSG00000058287	49.1088	0.241325	97.9764	405.994	8.66531	2.8627e-42	3.02006e-41	11	58432559	58441622	+	1356	Gm12253	GO:0003674;GO:0005575;GO:0008150;	-	-	NOG42561	-	predicted gene 12253 [Source:MGISymbol;Acc:MGI:3651568]	624860	Q5NC48
ENSMUSG00000026994	39.8609	0.202482	79.5193	392.724	8.61737	6.09151e-25	3.89265e-24	2	66082766	66124994	-	4374	Galnt3	GO:0004653;GO:0004653;GO:0004653;GO:0005509;GO:0005509;GO:0005794;GO:0005794;GO:0005794;GO:0005794;GO:0006486;GO:0016020;GO:0016021;GO:0016740;GO:0016757;GO:0018242;GO:0018242;GO:0018243;GO:0018243;GO:0030145;GO:0030145;GO:0030246;GO:0032580;GO:0046872;GO:0048471;GO:0048471;	K00710	EC:2.4.1.41	NOG239675	-	polypeptide N-acetylgalactosaminyltransferase 3[Source:MGI Symbol;Acc:MGI:894695]	14425	P70419
ENSMUSG00000034438	1657.13	8.46818	3305.8	390.379	8.60873	3.71739e-46	4.32011e-45	5	105014150	105139540	-	3443	Gbp8	GO:0000166;GO:0003924;GO:0003924;GO:0003924;GO:0005525;GO:0005525;GO:0005525;GO:0005525;GO:0020005;GO:0031410;GO:0042832;GO:0050830;GO:0071346;GO:0071346;GO:0000166;GO:0003924;GO:0003924;GO:0003924;GO:0005525;GO:0005525;GO:0005525;GO:0005525;GO:0020005;GO:0031410;GO:0042832;GO:0050830;GO:0071346;GO:0071346;	K20908	-	NOG288755	-	guanylate-binding protein 8 [Source:MGISymbol;Acc:MGI:1923324]	76074	Q2V6D6
ENSMUSG00000037849	242.122	1.25412	482.989	385.122	8.58917	2.29721e-179	2.27373e-177	1	173468485	173491041	-	3054	Ifi206	GO:0000122;GO:0000978;GO:0001227;GO:0002218;GO:0002218;GO:0003690;GO:0003690;GO:0005634;GO:0005654;GO:0005730;GO:0005829;GO:0008134;GO:0035458;GO:0035458;GO:0035458;GO:0042802;GO:0000122;GO:0000978;GO:0001227;GO:0002218;GO:0002218;GO:0003690;GO:0003690;GO:0005634;GO:0005654;GO:0005730;GO:0005829;GO:0008134;GO:0035458;GO:0035458;GO:0035458;GO:0042802;	-	-	-	-	interferon activated gene 206 [Source:MGISymbol;Acc:MGI:3646410]	102639543	G3UZV2
ENSMUSG00000016498	142.86	0.779495	284.94	365.545	8.5139	2.23025e-34	1.90187e-33	19	29410919	29471161	+	1961	Pdcd1lg2	GO:0002250;GO:0002376;GO:0005515;GO:0005515;GO:0005886;GO:0006955;GO:0007165;GO:0007166;GO:0009897;GO:0009986;GO:0016020;GO:0016021;GO:0031295;GO:0032689;GO:0032693;GO:0042102;GO:0042102;GO:0042130;GO:0042130;GO:0046007;GO:0071222;GO:0002250;GO:0002376;GO:0005515;GO:0005515;GO:0005886;GO:0006955;GO:0007165;GO:0007166;GO:0009897;GO:0009986;GO:0016020;GO:0016021;GO:0031295;GO:0032689;GO:0032689;GO:…	K06708	-	NOG39387	R	programmed cell death 1 ligand 2 [Source:MGISymbol;Acc:MGI:1930125]	58205	Q9WUL5;Q3U304
ENSMUSG00000004885	98.9749	0.611235	197.339	322.852	8.33473	5.9451e-54	8.41292e-53	3	87948666	87953376	+	1322	Crabp2	GO:0001972;GO:0001972;GO:0001972;GO:0001972;GO:0002138;GO:0005634;GO:0005634;GO:0005634;GO:0005634;GO:0005634;GO:0005634;GO:0005654;GO:0005654;GO:0005737;GO:0005737;GO:0005737;GO:0005737;GO:0005737;GO:0005737;GO:0005783;GO:0005783;GO:0005829;GO:0005829;GO:0005829;GO:0008289;GO:0008289;GO:0016918;GO:0019841;GO:0030332;GO:0030332;GO:0035115;GO:0042573;GO:0048385;GO:0048385;GO:0048672;	K17289	-	NOG300013	-	cellular retinoic acid binding protein II[Source:MGI Symbol;Acc:MGI:88491]	12904	P22935
ENSMUSG00000022126	1838.14	11.5743	3664.7	316.625	8.30663	8.5132e-131	4.61494e-129	14	103046977	103056573	+	2623	Acod1	GO:0002760;GO:0006952;GO:0016829;GO:0016829;GO:0047613;GO:0071222;GO:0072573;	K17724	EC:4.1.1.6	COG2079	R	aconitate decarboxylase 1 [Source:MGISymbol;Acc:MGI:103206]	16365	P54987;A0A0R4J027
ENSMUSG00000033213	75.4352	0.48265	150.388	311.588	8.2835	8.86073e-23	5.2123e-22	2	122636986	122641191	+	1203	AA467197	GO:0016020;GO:0016021;GO:0004129;GO:0005634;GO:0005634;GO:0005634;GO:0005739;GO:0005751;GO:0009617;GO:0016020;GO:0016021;GO:0022900;GO:1902600;GO:0004129;GO:0005634;GO:0005634;GO:0005739;GO:0005751;GO:0009617;GO:0016020;GO:0016021;GO:0022900;GO:1902600;	-	-	NOG46749	K	expressed sequence AA467197 [Source:MGISymbol;Acc:MGI:3034182]	433470	Q810Q5;Q3UCF3
ENSMUSG00000029304	9352.03	59.978	18644.1	310.848	8.28007	3.81298e-62	6.38313e-61	5	104435118	104441050	+	1648	Spp1	GO:0001503;GO:0001503;GO:0005178;GO:0005615;GO:0005794;GO:0006710;GO:0007155;GO:0007155;GO:0007155;GO:0033280;GO:0045893;GO:0071394;GO:2000866;GO:0001503;GO:0001503;GO:0001649;GO:0001649;GO:0005125;GO:0005178;GO:0005576;GO:0005615;GO:0005615;GO:0005615;GO:0005737;GO:0005794;GO:0006710;GO:0007155;GO:0007155;GO:0007155;GO:0007155;GO:0007155;GO:0007165;GO:0010033;GO:0010811;GO:0030593;GO:0031214;GO:…	K06250	-	NOG73598	S	secreted phosphoprotein 1 [Source:MGISymbol;Acc:MGI:98389]	20750	P10923;Q547B5
ENSMUSG00000034855	1453.97	9.47587	2898.45	305.878	8.25681	1.36228e-83	3.40402e-82	5	92346638	92348889	-	2252	Cxcl10	GO:0002690;GO:0005125;GO:0005576;GO:0005576;GO:0005576;GO:0005576;GO:0005576;GO:0005615;GO:0005615;GO:0005615;GO:0005623;GO:0006935;GO:0006935;GO:0006935;GO:0006935;GO:0006935;GO:0006952;GO:0006952;GO:0006954;GO:0006954;GO:0006955;GO:0006955;GO:0006955;GO:0006955;GO:0007186;GO:0007186;GO:0007186;GO:0007189;GO:0007189;GO:0007189;GO:0008009;GO:0008009;GO:0008009;GO:0008009;GO:0008009;GO:0008009;GO:…	K12671	-	NOG47968	-	chemokine (C-X-C motif) ligand 10 [Source:MGISymbol;Acc:MGI:1352450]	15945	P17515;Q548V9
ENSMUSG00000021363	27.7596	0.194874	55.3242	283.898	8.14923	5.25142e-24	3.25773e-23	13	41025008	41079706	-	7592	Mak	GO:0000166;GO:0001750;GO:0001750;GO:0001917;GO:0001917;GO:0001917;GO:0003713;GO:0003713;GO:0003713;GO:0004672;GO:0004672;GO:0004674;GO:0004674;GO:0005515;GO:0005524;GO:0005524;GO:0005524;GO:0005634;GO:0005634;GO:0005634;GO:0005634;GO:0005737;GO:0005737;GO:0005813;GO:0005813;GO:0005813;GO:0005815;GO:0005819;GO:0005856;GO:0005929;GO:0005929;GO:0005930;GO:0006468;GO:0006468;GO:0006468;GO:0006468;GO:…	K08829	EC:2.7.11.22	COG0515	T	male germ cell-associated kinase [Source:MGISymbol;Acc:MGI:96913]	17152	Q04859
ENSMUSG00000070501	910.239	6.46721	1814.01	280.494	8.13182	1.08727e-171	1.00818e-169	1	173519717	173535957	-	8107	Ifi214	GO:0002218;GO:0002218;GO:0035458;GO:0035458;GO:0002218;GO:0035458;GO:0002218;GO:0035458;	-	-	NOG81691	S	interferon activated gene 214 [Source:MGISymbol;Acc:MGI:3584522]	545384	Q504N7;A0A0R4J1R5
ENSMUSG00000059089	1021.04	7.63438	2034.45	266.486	8.05792	0	0	1	171018920	171029761	+	1256	Fcgr4	GO:0005886;GO:0009897;GO:0009986;GO:0009986;GO:0009986;GO:0016020;GO:0016021;GO:0019767;GO:0019770;GO:0019863;GO:0019864;GO:0038094;GO:0038095;GO:0042060;GO:0042119;GO:0045780;GO:0051930;GO:0051930;GO:0071222;GO:0071222;	K06463	-	-	-	"Fc receptor, IgG, low affinity IV [Source:MGISymbol;Acc:MGI:2179523]"	246256	A0A0B4J1G0
ENSMUSG00000055629	25.1005	0.194874	50.0061	256.608	8.00342	6.71057e-08	1.93497e-07	7	141061104	141072400	+	3852	B4galnt4	GO:0005794;GO:0008376;GO:0008376;GO:0008376;GO:0008376;GO:0008376;GO:0016020;GO:0016021;GO:0016740;GO:0032580;GO:0032580;GO:0032580;GO:0033842;	K09657	EC:2.4.1.244	NOG70066	S	"beta-1,4-N-acetyl-galactosaminyl transferase 4[Source:MGI Symbol;Acc:MGI:2652891]"	330671	Q766D5
ENSMUSG00000038963	71.5237	0.592229	142.455	240.541	7.91014	4.51808e-50	5.77645e-49	2	180456245	180474867	+	4799	Slco4a1	GO:0005515;GO:0005886;GO:0005887;GO:0006811;GO:0015347;GO:0015349;GO:0015349;GO:0016020;GO:0016020;GO:0016020;GO:0016021;GO:0042403;GO:0043252;GO:0055085;GO:0055085;GO:0070327;GO:0005515;GO:0005886;GO:0005887;GO:0006811;GO:0015347;GO:0015349;GO:0015349;GO:0016020;GO:0016020;GO:0016020;GO:0016021;GO:0042403;GO:0043252;GO:0055085;GO:0055085;GO:0070327;	K14354	-	NOG320775	-	"solute carrier organic anion transporter family,member 4a1 [Source:MGI Symbol;Acc:MGI:1351866]"	108115	Q8K078
ENSMUSG00000030187	955.698	8.07374	1903.32	235.742	7.88107	8.88297e-238	1.59694e-235	6	131219223	131247362	-	1898	Klra2	GO:0016020;GO:0016021;GO:0030246;GO:0016020;GO:0016021;GO:0030246;	-	-	-	-	"killer cell lectin-like receptor, subfamily A,member 2 [Source:MGI Symbol;Acc:MGI:101906]"	16633	Q9D3R1;A0FK58;E9Q433
ENSMUSG00000022534	401.794	3.40785	800.181	234.805	7.87532	8.0104e-138	4.70424e-136	16	3707218	3718097	-	3251	Mefv	GO:0001726;GO:0002376;GO:0003779;GO:0003779;GO:0003779;GO:0005634;GO:0005634;GO:0005654;GO:0005737;GO:0005737;GO:0005737;GO:0005776;GO:0005829;GO:0005856;GO:0005874;GO:0005875;GO:0005875;GO:0005875;GO:0006954;GO:0006954;GO:0006954;GO:0008270;GO:0008270;GO:0008270;GO:0010508;GO:0010508;GO:0010508;GO:0030027;GO:0031410;GO:0032691;GO:0032695;GO:0034341;GO:0034341;GO:0034341;GO:0042802;GO:0042995;GO:…	K12803	-	NOG328286	-	Mediterranean fever [Source:MGISymbol;Acc:MGI:1859396]	54483	Q9JJ26
ENSMUSG00000026981	2453.18	21.3137	4885.04	229.198	7.84045	1.39504e-62	2.35419e-61	2	24336853	24351494	+	5535	Il1rn	GO:0001660;GO:0002437;GO:0005125;GO:0005125;GO:0005125;GO:0005149;GO:0005149;GO:0005149;GO:0005149;GO:0005150;GO:0005151;GO:0005152;GO:0005152;GO:0005152;GO:0005152;GO:0005576;GO:0005576;GO:0005615;GO:0005615;GO:0005615;GO:0005615;GO:0005737;GO:0006629;GO:0006953;GO:0006954;GO:0006954;GO:0006954;GO:0006955;GO:0006955;GO:0007165;GO:0007613;GO:0014050;GO:0019233;GO:0030073;GO:0030336;GO:0031982;GO:…	K05481	-	NOG46710	S	interleukin 1 receptor antagonist [Source:MGISymbol;Acc:MGI:96547]	16181	P25085;Q542C7
ENSMUSG00000029322	3290.92	29.4407	6552.39	222.563	7.79807	0	0	5	100553725	100572245	-	1592	Plac8	GO:0003682;GO:0005515;GO:0005634;GO:0008284;GO:0009409;GO:0040015;GO:0042742;GO:0043066;GO:0045944;GO:0050873;GO:0120162;GO:0003682;GO:0005515;GO:0005634;GO:0008284;GO:0009409;GO:0040015;GO:0042742;GO:0043066;GO:0045944;GO:0050873;GO:0120162;GO:0003682;GO:0005515;GO:0005634;GO:0008284;GO:0009409;GO:0040015;GO:0042742;GO:0043066;GO:0045944;GO:0050873;GO:0120162;	-	-	NOG79125	-	placenta-specific 8 [Source:MGISymbol;Acc:MGI:2445289]	231507	Q9JI48
ENSMUSG00000050359	233.785	2.14976	465.42	216.499	7.75822	1.50296e-23	9.14337e-23	3	92483952	92485895	-	806	Sprr1a	GO:0001533;GO:0005737;GO:0005737;GO:0005737;GO:0018149;GO:0018149;GO:0018149;GO:0030216;GO:0030280;GO:0031424;GO:0071944;	-	-	NOG39062	-	small proline-rich protein 1A [Source:MGISymbol;Acc:MGI:106660]	20753	Q62266
ENSMUSG00000041754	20.6738	0.202482	41.1452	203.204	7.66679	7.63228e-18	3.72068e-17	17	48247777	48258841	+	994	Trem3	GO:0002374;GO:0005515;GO:0005515;GO:0005886;GO:0016020;GO:0016021;GO:0016477;GO:0030593;GO:0042107;GO:0045089;GO:0050755;GO:0070945;GO:0072672;	-	-	NOG288363	-	triggering receptor expressed on myeloid cells 3[Source:MGI Symbol;Acc:MGI:1930003]	58218	Q9JKE1
ENSMUSG00000024675	4000.95	39.4731	7962.42	201.718	7.65619	0	0	19	11404770	11427246	+	1751	Ms4a4c	GO:0003674;GO:0005575;GO:0008150;GO:0016020;GO:0016021;GO:0003674;GO:0005575;GO:0008150;GO:0016020;GO:0016021;GO:0016021;GO:0016021;GO:0003674;GO:0005575;GO:0008150;GO:0016020;GO:0016021;GO:0016021;GO:0016021;	K22190	-	NOG41861	-	"membrane-spanning 4-domains, subfamily A, member 4C[Source:MGI Symbol;Acc:MGI:1927656]"	64380	Q9D3F6
ENSMUSG00000000204	8028.08	80.2612	15975.9	199.049	7.63698	1.95456e-240	3.58702e-238	11	83175186	83190216	+	3964	Slfn4	GO:0003674;GO:0005575;GO:0009617;GO:0003674;GO:0005575;GO:0009617;GO:0003674;GO:0005575;GO:0009617;	-	-	-	-	schlafen 4 [Source:MGI Symbol;Acc:MGI:1329010]"	20558	Q3UV66;Q3UV10
ENSMUSG00000038179	1027.3	10.3736	2044.22	197.06	7.62249	6.30362e-231	1.05769e-228	1	171632403	171653035	-	4577	Slamf7	GO:0016020;GO:0016021;GO:0016020;GO:0016021;GO:0016020;GO:0016021;GO:0016020;GO:0016021;	K06733	-	NOG272174	-	SLAM family member 7 [Source:MGISymbol;Acc:MGI:1922595]	75345	Q8BHK6;A0A0R4J2D8
ENSMUSG00000071862	19.1239	0.194874	38.053	195.27	7.60932	1.60717e-16	7.36032e-16	18	35209003	35215024	-	6022	Lrrtm2	GO:0002091;GO:0005515;GO:0005615;GO:0005886;GO:0016020;GO:0016021;GO:0016021;GO:0030054;GO:0042043;GO:0042043;GO:0045202;GO:0045211;GO:0050808;GO:0050808;GO:0051965;GO:0060076;GO:0060076;GO:0060291;GO:0098685;GO:0098685;GO:0098686;GO:0098686;GO:0098978;GO:0098978;GO:0098982;GO:0098982;GO:0099060;GO:0099060;GO:0099061;GO:0099061;GO:0099151;GO:0099151;GO:0005515;GO:0016020;GO:0016021;	K16665	-	COG4886	S	leucine rich repeat transmembrane neuronal 2[Source:MGI Symbol;Acc:MGI:2389174]	107065	Q8BGA3;Q8C8L1
ENSMUSG00000028965	79.028	0.812454	157.244	193.542	7.5965	5.87753e-63	1.00437e-61	4	150914562	150946102	+	2722	Tnfrsf9	GO:0005515;GO:0006915;GO:0006915;GO:0008285;GO:0008285;GO:0009897;GO:0009897;GO:0038023;GO:0038023;GO:0005515;GO:0005615;GO:0006915;GO:0006915;GO:0008285;GO:0008285;GO:0009897;GO:0009897;GO:0019955;GO:0038023;GO:0038023;GO:0042802;GO:2001180;GO:2001183;GO:0005515;GO:0006915;GO:0006915;GO:0008285;GO:0008285;GO:0009897;GO:0009897;GO:0016020;GO:0016021;GO:0038023;GO:0038023;GO:0038023;GO:0042127;GO:…	K05146	-	NOG44848	-	"tumor necrosis factor receptor superfamily, member9 [Source:MGI Symbol;Acc:MGI:1101059]"	21942	P20334;Q3U3R1
ENSMUSG00000021278	19.3905	0.203745	38.5773	189.341	7.56484	9.33892e-17	4.31619e-16	12	111271095	111276426	+	1843	Amn	GO:0005102;GO:0005102;GO:0005615;GO:0005615;GO:0005768;GO:0005886;GO:0005905;GO:0006898;GO:0006898;GO:0007275;GO:0007588;GO:0008104;GO:0010008;GO:0015031;GO:0015889;GO:0015889;GO:0016020;GO:0016021;GO:0016324;GO:0016324;GO:0016324;GO:0030139;GO:0030139;GO:0030139;GO:0031526;GO:0031526;GO:0032991;GO:0032991;GO:0043001;GO:0043001;GO:0045177;	K18259	-	NOG82604	-	amnionless [Source:MGI Symbol;Acc:MGI:1934943]"	93835	Q99JB7
ENSMUSG00000035373	4799.93	50.6522	9549.21	188.525	7.55861	6.33223e-31	4.89518e-30	11	82045712	82047525	+	801	Ccl7	GO:0002548;GO:0005125;GO:0005576;GO:0005576;GO:0005576;GO:0005615;GO:0005615;GO:0005615;GO:0006935;GO:0006954;GO:0006954;GO:0006955;GO:0006955;GO:0007010;GO:0007165;GO:0007186;GO:0008009;GO:0008009;GO:0008009;GO:0008009;GO:0008201;GO:0008360;GO:0010332;GO:0030335;GO:0030593;GO:0031726;GO:0031727;GO:0043547;GO:0048020;GO:0048245;GO:0048245;GO:0048247;GO:0070098;GO:0070374;GO:0071346;GO:0071347;GO:…	K05509	-	NOG140372	S	chemokine (C-C motif) ligand 7 [Source:MGISymbol;Acc:MGI:99512]	20306	Q03366;A9Z1Z1
ENSMUSG00000041481	954.639	10.144	1899.13	187.218	7.54858	8.78788e-124	4.30069e-122	12	104236245	104241939	+	2105	Serpina3g	GO:0005615;GO:0005615;GO:0005615;GO:0005615;	-	-	-	-	"serine (or cysteine) peptidase inhibitor, clade A,member 3G [Source:MGI Symbol;Acc:MGI:105046]"	-	-
ENSMUSG00000015437	974.825	10.5469	1939.1	183.856	7.52243	8.84257e-61	1.44516e-59	14	56258838	56262260	-	1436	Gzmb	GO:0001913;GO:0004252;GO:0004252;GO:0005515;GO:0005737;GO:0005737;GO:0005829;GO:0006508;GO:0006508;GO:0006508;GO:0006915;GO:0008233;GO:0008236;GO:0008236;GO:0008626;GO:0008626;GO:0016787;GO:0019835;GO:0044194;	K01353	EC:3.4.21.79	COG5640	O	granzyme B [Source:MGI Symbol;Acc:MGI:109267]"	14939	P04187;Q3TZH4
ENSMUSG00000066363	1177.02	12.8768	2341.17	181.813	7.50631	3.38791e-203	3.90119e-201	12	104214544	104221129	+	2290	Serpina3f	GO:0004867;GO:0004867;GO:0005615;GO:0005615;GO:0005615;GO:0009617;GO:0010466;GO:0010951;GO:0030414;GO:0034097;GO:0043434;GO:0004867;GO:0004867;GO:0005615;GO:0005615;GO:0005615;GO:0009617;GO:0010466;GO:0010951;GO:0030414;GO:0034097;GO:0043434;GO:0004867;GO:0004867;GO:0005615;GO:0005615;GO:0005615;GO:0009617;GO:0010466;GO:0010951;GO:0030414;GO:0034097;GO:0043434;	K04525	-	COG4826	O	"serine (or cysteine) peptidase inhibitor, clade A,member 3F [Source:MGI Symbol;Acc:MGI:2182838]"	238393	Q80X76;Q3UTZ5
ENSMUSG00000035385	1333.45	15.0942	2651.82	175.684	7.45684	5.75096e-36	5.19325e-35	11	82035571	82037453	+	1138	Ccl2	GO:0001525;GO:0001664;GO:0001666;GO:0001912;GO:0001912;GO:0001938;GO:0001938;GO:0002523;GO:0002523;GO:0002544;GO:0002548;GO:0002687;GO:0002687;GO:0002693;GO:0002693;GO:0005125;GO:0005125;GO:0005515;GO:0005515;GO:0005576;GO:0005576;GO:0005576;GO:0005615;GO:0005615;GO:0005615;GO:0005615;GO:0005615;GO:0005623;GO:0005737;GO:0005737;GO:0005791;GO:0005791;GO:0006874;GO:0006874;GO:0006935;GO:0006954;GO:…	K14624	-	NOG46819	-	chemokine (C-C motif) ligand 2 [Source:MGISymbol;Acc:MGI:98259]	20296	P10148;Q5SVU3
ENSMUSG00000099974	275.147	3.13472	547.159	174.548	7.44748	4.36432e-148	2.946e-146	9	88723285	88731914	-	863	Bcl2a1d	GO:0005741;GO:0008630;GO:0030217;GO:0042803;GO:0042981;GO:0042981;GO:0043027;GO:0043066;GO:0043066;GO:0043154;GO:0044877;GO:0046982;GO:0050852;GO:0051400;GO:0097192;	K02162	-	-	-	B cell leukemia/lymphoma 2 related protein A1d[Source:MGI Symbol;Acc:MGI:1278325]	12047	O55179
ENSMUSG00000016529	17.525	0.202482	34.8476	172.103	7.42712	3.87129e-15	1.66881e-14	1	131019845	131024974	+	1310	Il10	GO:0001818;GO:0001818;GO:0001818;GO:0001938;GO:0002237;GO:0002237;GO:0002740;GO:0002740;GO:0002875;GO:0002904;GO:0002904;GO:0005125;GO:0005125;GO:0005125;GO:0005125;GO:0005141;GO:0005141;GO:0005576;GO:0005576;GO:0005576;GO:0005615;GO:0005615;GO:0005615;GO:0005615;GO:0006954;GO:0006955;GO:0006955;GO:0006955;GO:0006955;GO:0007165;GO:0007568;GO:0008285;GO:0010033;GO:0010468;GO:0010468;GO:0010507;GO:…	K05443	-	NOG43085	-	interleukin 10 [Source:MGI Symbol;Acc:MGI:96537]"	16153	P18893;Q3U879
ENSMUSG00000030162	95.0434	1.1139	188.973	169.649	7.40641	6.50492e-31	5.02648e-30	6	129485244	129507165	-	3572	Olr1	GO:0002376;GO:0005041;GO:0005576;GO:0005654;GO:0005886;GO:0005886;GO:0006897;GO:0006954;GO:0006954;GO:0007155;GO:0007159;GO:0008219;GO:0010629;GO:0016020;GO:0016021;GO:0019897;GO:0030246;GO:0042157;GO:0042802;GO:0043231;GO:0043235;GO:0045121;GO:0016020;GO:0016021;GO:0030246;GO:0016020;GO:0016021;GO:0030246;GO:0016020;GO:0016021;GO:0030246;	K08763	-	NOG242244	-	oxidized low density lipoprotein (lectin-like)receptor 1 [Source:MGI Symbol;Acc:MGI:1261434]	108078	Q9EQ09
ENSMUSG00000075707	51.7856	0.611235	102.96	168.446	7.39614	4.39128e-28	3.1108e-27	12	110279068	110281097	+	2030	Dio3	GO:0004800;GO:0004800;GO:0004800;GO:0004800;GO:0005768;GO:0005886;GO:0006915;GO:0010008;GO:0016020;GO:0016021;GO:0016491;GO:0033798;GO:0033798;GO:0033798;GO:0040018;GO:0042403;GO:0042404;GO:0042446;GO:0042480;GO:0046549;GO:0055114;GO:0055114;GO:0055114;GO:0097474;GO:0004800;GO:0004800;GO:0016491;GO:0042446;GO:0055114;GO:0055114;GO:0055114;	K07754	EC:1.21.99.3	NOG297144	-	"deiodinase, iodothyronine type III [Source:MGISymbol;Acc:MGI:1306782]"	107585	Q91ZI8
ENSMUSG00000063234	33.1819	0.404963	65.9588	162.876	7.34763	1.87394e-27	1.29878e-26	15	103308235	103310612	-	1725	Gpr84	GO:0004930;GO:0004930;GO:0007186;GO:0007186;GO:0016020;GO:0016021;GO:0016021;GO:0016021;	K08421	-	NOG267354	-	G protein-coupled receptor 84 [Source:MGISymbol;Acc:MGI:1934129]	80910	Q8CIM5;A0A0R4J100
ENSMUSG00000029417	2297.17	28.0369	4566.3	162.867	7.34755	1.02295e-122	4.89739e-121	5	92321347	92328079	-	3016	Cxcl9	GO:0005125;GO:0005576;GO:0005576;GO:0005576;GO:0005615;GO:0005615;GO:0005615;GO:0005623;GO:0006935;GO:0006935;GO:0006935;GO:0006935;GO:0006952;GO:0006952;GO:0006954;GO:0006954;GO:0006955;GO:0006955;GO:0006955;GO:0007189;GO:0007189;GO:0008009;GO:0008009;GO:0008009;GO:0008009;GO:0008009;GO:0009617;GO:0009897;GO:0030593;GO:0030595;GO:0042127;GO:0042127;GO:0045236;GO:0045663;GO:0048248;GO:0048248;GO:…	K05416	-	NOG38935	-	chemokine (C-X-C motif) ligand 9 [Source:MGISymbol;Acc:MGI:1352449]	17329	P18340
ENSMUSG00000026700	32.3614	0.404963	64.3179	158.824	7.31128	8.81683e-21	4.83608e-20	1	161395409	161418410	+	1842	Tnfsf4	GO:0001568;GO:0001816;GO:0001816;GO:0001819;GO:0002215;GO:0002526;GO:0002699;GO:0002726;GO:0002819;GO:0002830;GO:0002891;GO:0005125;GO:0005125;GO:0005125;GO:0005164;GO:0005164;GO:0005164;GO:0005515;GO:0005515;GO:0005615;GO:0005615;GO:0005615;GO:0005615;GO:0006954;GO:0006954;GO:0006955;GO:0006955;GO:0007165;GO:0008203;GO:0009615;GO:0009986;GO:0009986;GO:0009986;GO:0016020;GO:0016020;GO:0016020;GO:…	K05469	-	NOG47572	S	"tumor necrosis factor (ligand) superfamily, member4 [Source:MGI Symbol;Acc:MGI:104511]"	22164	P43488;B6DXE3
ENSMUSG00000048852	7396.97	93.9054	14700	156.541	7.2904	3.23134e-105	1.14088e-103	11	48904656	48992226	-	5587	Gm12185	GO:0003924;GO:0005525;GO:0005525;GO:0005789;GO:0006952;GO:0016020;GO:0016020;GO:0035458;GO:0003924;GO:0005525;GO:0005525;GO:0005789;GO:0006952;GO:0016020;GO:0016020;GO:0035458;	-	-	-	-	predicted gene 12185 [Source:MGISymbol;Acc:MGI:3652173]	620913	Q5NCB2
ENSMUSG00000019987	930.961	11.8699	1850.05	155.861	7.28412	9.04534e-13	3.46738e-12	10	24915221	24927484	-	2228	Arg1	GO:0000050;GO:0000050;GO:0000050;GO:0001889;GO:0001938;GO:0001938;GO:0002250;GO:0002376;GO:0004053;GO:0004053;GO:0004053;GO:0004053;GO:0004053;GO:0005615;GO:0005615;GO:0005615;GO:0005737;GO:0005737;GO:0005737;GO:0005737;GO:0005741;GO:0005741;GO:0005829;GO:0006525;GO:0006525;GO:0006525;GO:0006525;GO:0006525;GO:0007565;GO:0007568;GO:0009611;GO:0009635;GO:0010042;GO:0010043;GO:0010269;GO:0010963;GO:…	K01476	EC:3.5.3.1	COG0010	E	"arginase, liver [Source:MGI Symbol;Acc:MGI:88070]"""	11846	Q61176
ENSMUSG00000053101	891.294	11.5547	1771.03	153.274	7.25997	4.39416e-79	1.01863e-77	13	19749682	19824257	-	5974	Gpr141	GO:0004930;GO:0004930;GO:0004930;GO:0004930;GO:0005575;GO:0005886;GO:0007165;GO:0007186;GO:0007186;GO:0007186;GO:0016020;GO:0016021;GO:0016021;GO:0016021;GO:0016020;GO:0016021;GO:0016021;GO:0016021;	K08429	-	NOG139824	S	G protein-coupled receptor 141 [Source:MGISymbol;Acc:MGI:2672983]	353346	Q7TQP0
ENSMUSG00000057135	377.907	5.03353	750.78	149.156	7.22067	4.51772e-146	2.98102e-144	11	70790932	70812586	-	1080	Scimp	GO:0001726;GO:0001772;GO:0001772;GO:0001772;GO:0001772;GO:0001772;GO:0001772;GO:0002367;GO:0002732;GO:0005515;GO:0005739;GO:0005886;GO:0008017;GO:0016020;GO:0016020;GO:0016020;GO:0016021;GO:0016021;GO:0016021;GO:0030175;GO:0031256;GO:0031256;GO:0031256;GO:0031259;GO:0031259;GO:0031259;GO:0031410;GO:0031666;GO:0032735;GO:0032755;GO:0032874;GO:0034138;GO:0034142;GO:0034154;GO:0038123;GO:0042995;GO:…	-	-	NOG75277	E	SLP adaptor and CSK interacting membrane protein[Source:MGI Symbol;Acc:MGI:3610314]	327957	Q3UU41
ENSMUSG00000027399	62.8198	0.843689	124.796	147.917	7.20864	2.0618e-08	6.16198e-08	2	129299610	129309972	-	1974	Il1a	GO:0001660;GO:0002248;GO:0002437;GO:0005125;GO:0005125;GO:0005125;GO:0005125;GO:0005125;GO:0005125;GO:0005149;GO:0005149;GO:0005149;GO:0005507;GO:0005507;GO:0005507;GO:0005576;GO:0005576;GO:0005576;GO:0005615;GO:0005615;GO:0005615;GO:0005615;GO:0005615;GO:0005615;GO:0005829;GO:0005829;GO:0005829;GO:0005886;GO:0006954;GO:0006954;GO:0006954;GO:0006954;GO:0006955;GO:0006955;GO:0008285;GO:0008285;GO:…	K04383	-	NOG39906	-	interleukin 1 alpha [Source:MGISymbol;Acc:MGI:96542]	16175	P01582;Q3U0Y6
ENSMUSG00000039013	15.0272	0.203745	29.8507	146.51	7.19486	5.3467e-13	2.06984e-12	7	43351341	43359531	+	2790	Siglecf	GO:0005764;GO:0005886;GO:0007155;GO:0007155;GO:0016020;GO:0016021;GO:0030100;GO:0030246;GO:0033691;GO:0033691;GO:0048029;GO:0005764;GO:0005886;GO:0007155;GO:0007155;GO:0016020;GO:0016021;GO:0030100;GO:0030246;GO:0033691;GO:0033691;GO:0048029;GO:0016020;GO:0016021;	K06549	-	NOG146025	S	sialic acid binding Ig-like lectin F [Source:MGISymbol;Acc:MGI:2681107]	233186	Q920G3
ENSMUSG00000037944	190.346	2.59419	378.097	145.748	7.18733	4.85786e-129	2.57014e-127	11	99144196	99155077	-	1978	Ccr7	GO:0001768;GO:0002408;GO:0002408;GO:0002518;GO:0002606;GO:0002649;GO:0002885;GO:0002922;GO:0004930;GO:0004930;GO:0004930;GO:0004930;GO:0004950;GO:0004950;GO:0005515;GO:0005623;GO:0005739;GO:0005739;GO:0005886;GO:0005886;GO:0005886;GO:0005886;GO:0006935;GO:0006935;GO:0006935;GO:0006935;GO:0006954;GO:0006954;GO:0006954;GO:0006955;GO:0006955;GO:0006955;GO:0006955;GO:0007165;GO:0007186;GO:0007186;GO:…	K04182	-	NOG149643	S	chemokine (C-C motif) receptor 7 [Source:MGISymbol;Acc:MGI:103011]	12775	P47774
ENSMUSG00000053338	105.283	1.45702	209.109	143.519	7.16509	1.60073e-43	1.7387e-42	7	3486500	3502624	-	2066	Tarm1	GO:0002250;GO:0002376;GO:0005886;GO:0005886;GO:0016020;GO:0016021;GO:0034987;GO:0045087;GO:1900017;GO:2000515;GO:2000562;GO:0016020;GO:0016021;	-	-	NOG83148	S	"T cell-interacting, activating receptor on myeloidcells 1 [Source:MGI Symbol;Acc:MGI:2442280]"	245126	B6A8R8
ENSMUSG00000040026	251.367	3.51387	499.221	142.072	7.15048	6.38432e-29	4.64022e-28	7	46711998	46715700	-	2606	Saa3	GO:0005576;GO:0005576;GO:0005576;GO:0005615;GO:0005615;GO:0006953;GO:0007252;GO:0009617;GO:0034364;GO:0035634;GO:0035662;GO:0042056;GO:0042056;GO:0050918;GO:0060326;GO:0060326;GO:0071347;	K17310	-	NOG26520	-	serum amyloid A 3 [Source:MGISymbol;Acc:MGI:98223]	20210	P04918
ENSMUSG00000053977	141.231	2.00705	280.455	139.735	7.12655	1.03145e-25	6.76546e-25	6	71373427	71379173	+	3637	Cd8a	GO:0002250;GO:0002376;GO:0002456;GO:0002456;GO:0005515;GO:0005886;GO:0005886;GO:0007166;GO:0007166;GO:0009897;GO:0009897;GO:0009986;GO:0016020;GO:0016021;GO:0019901;GO:0023024;GO:0042110;GO:0042802;GO:0044853;GO:0045065;GO:0045065;GO:0050850;GO:0051607;GO:0016020;GO:0016021;	K06458	-	NOG46810	S	"CD8 antigen, alpha chain [Source:MGISymbol;Acc:MGI:88346]"	12525	P01731
ENSMUSG00000071552	78.9822	1.12933	156.835	138.875	7.11764	6.41966e-33	5.28512e-32	16	43648867	43664146	-	919	Tigit	GO:0005102;GO:0005102;GO:0005102;GO:0009986;GO:0016020;GO:0016021;GO:0032695;GO:0032733;GO:0042802;GO:0050868;GO:0050868;GO:0050868;	K16350	-	-	-	T cell immunoreceptor with Ig and ITIM domains[Source:MGI Symbol;Acc:MGI:3642260]	100043314	A0A0B4J1G6
ENSMUSG00000046031	112.429	1.61222	223.247	138.472	7.11345	6.04528e-47	7.17694e-46	10	34126067	34127984	-	1094	Calhm6	GO:0005261;GO:0005887;GO:0006811;GO:0016020;GO:0016021;GO:0034220;GO:0098655;	-	-	NOG67469	-	calcium homeostasis modulator family member 6[Source:MGI Symbol;Acc:MGI:2443082]	215900	Q8C9E8
ENSMUSG00000068606	20351.9	295.219	40408.7	136.877	7.09673	0	0	18	60268305	60273272	-	2839	Gm4841	GO:0003924;GO:0005525;GO:0005525;GO:0005789;GO:0006952;GO:0016020;GO:0016020;GO:0035458;	-	-	-	-	predicted gene 4841 [Source:MGISymbol;Acc:MGI:3643814]	225594	E9QAA8
ENSMUSG00000118640	15.3637	0.225901	30.5014	135.021	7.07704	3.08334e-13	1.20931e-12	1	85027954	85028844	-	891	AC167036.2	GO:0016021;	-	-	-	-	novel protein"	-	-
ENSMUSG00000026358	995.633	14.7757	1976.49	133.766	7.06357	2.25468e-153	1.65512e-151	1	144242296	144249242	-	6947	Rgs1	GO:0001965;GO:0001965;GO:0005096;GO:0005096;GO:0005096;GO:0005096;GO:0005096;GO:0005737;GO:0005829;GO:0005829;GO:0005829;GO:0005886;GO:0005886;GO:0007165;GO:0007165;GO:0007165;GO:0007186;GO:0007186;GO:0007186;GO:0008277;GO:0008277;GO:0009617;GO:0009968;GO:0016020;GO:0031234;GO:0031234;GO:0031234;GO:0043547;GO:0043547;GO:0043547;GO:0061737;GO:0061737;GO:0061737;GO:0005096;GO:0008277;GO:0043547;GO:…	K16449	-	NOG312555	-	regulator of G-protein signaling 1 [Source:MGISymbol;Acc:MGI:1354694]	50778	Q9JL25
ENSMUSG00000071068	393.073	5.83574	780.311	133.713	7.06299	1.85459e-224	2.91734e-222	17	48299498	48312533	+	4917	Treml2	GO:0005886;GO:0009986;GO:0009986;GO:0009986;GO:0016020;GO:0016021;GO:0038023;GO:0038023;GO:0038023;GO:0042110;GO:0042110;GO:0042110;GO:0045088;GO:0016020;GO:0016021;	K14364	-	NOG25508	O	triggering receptor expressed on myeloid cells-like2 [Source:MGI Symbol;Acc:MGI:2147038]	328833	Q2LA85
ENSMUSG00000027514	4172.54	63.018	8282.07	131.424	7.03808	0	0	2	173206612	173218923	-	3529	Zbp1	GO:0003677;GO:0003677;GO:0005515;GO:0060340;GO:0060340;GO:0002376;GO:0003677;GO:0003677;GO:0003677;GO:0003677;GO:0003677;GO:0003692;GO:0005634;GO:0005634;GO:0005737;GO:0005829;GO:0005829;GO:0016032;GO:0042802;GO:0045087;GO:0051607;GO:0060340;GO:0060340;GO:0060340;GO:0060340;	K12965	-	NOG38978	-	Z-DNA binding protein 1 [Source:MGISymbol;Acc:MGI:1927449]	58203	Q9QY24
ENSMUSG00000049103	5223.45	79.8809	10367	129.781	7.01993	2.65848e-189	2.83861e-187	9	124101950	124113557	+	6760	Ccr2	GO:0001525;GO:0001974;GO:0001974;GO:0001974;GO:0002246;GO:0002548;GO:0002724;GO:0002827;GO:0002829;GO:0004930;GO:0004930;GO:0004930;GO:0004950;GO:0004950;GO:0005515;GO:0005623;GO:0005737;GO:0005829;GO:0005886;GO:0005886;GO:0005886;GO:0005887;GO:0006874;GO:0006935;GO:0006935;GO:0006935;GO:0006954;GO:0006954;GO:0006954;GO:0006954;GO:0006954;GO:0006955;GO:0006955;GO:0006955;GO:0006955;GO:0006959;GO:…	K04177	-	NOG148353	S	chemokine (C-C motif) receptor 2 [Source:MGISymbol;Acc:MGI:106185]	12772	P51683;Q543S8;Q3TRK1
ENSMUSG00000000982	25.3943	0.389748	50.3988	129.311	7.01471	2.45121e-14	1.01517e-13	11	83647844	83649355	-	766	Ccl3	GO:0000165;GO:0001649;GO:0001775;GO:0002548;GO:0002548;GO:0004672;GO:0004698;GO:0005125;GO:0005515;GO:0005515;GO:0005576;GO:0005576;GO:0005576;GO:0005615;GO:0005615;GO:0005615;GO:0005623;GO:0005737;GO:0005829;GO:0006468;GO:0006816;GO:0006874;GO:0006887;GO:0006935;GO:0006954;GO:0006954;GO:0006954;GO:0006955;GO:0006955;GO:0007010;GO:0007165;GO:0007186;GO:0007204;GO:0007204;GO:0007267;GO:0008009;GO:…	K05408	-	NOG42742	K	chemokine (C-C motif) ligand 3 [Source:MGISymbol;Acc:MGI:98260]	20302	P10855;Q5QNW0
ENSMUSG00000021880	209.997	3.33865	416.655	124.798	6.96345	1.45095e-84	3.69939e-83	14	51123908	51132187	+	2667	Rnase6	GO:0003676;GO:0003676;GO:0004518;GO:0004519;GO:0004540;GO:0005615;GO:0016787;GO:0019731;GO:0031410;GO:0045087;GO:0050829;GO:0050830;GO:0051607;GO:0061844;GO:0090501;GO:0003676;GO:0003676;GO:0004518;GO:0004519;GO:0016787;	K01172	EC:3.1.27.-	-	-	"ribonuclease, RNase A family, 6 [Source:MGISymbol;Acc:MGI:1925666]"	78416	Q9D244;Q3V3L3
ENSMUSG00000049848	12.7198	0.202482	25.2372	124.639	6.96161	5.85527e-11	2.04071e-10	7	19875742	19887965	-	3361	Ceacam19	GO:0003674;GO:0005575;GO:0008150;GO:0016020;GO:0016021;	K16825	-	NOG41776	-	carcinoembryonic antigen-related cell adhesionmolecule 19 [Source:MGI Symbol;Acc:MGI:2443001]	319930	Q3TQ88
ENSMUSG00000028874	1567.8	25.3687	3110.22	122.601	6.93783	1.14029e-219	1.6882e-217	4	132974095	133001910	+	3863	Fgr	GO:0000166;GO:0001784;GO:0001784;GO:0001784;GO:0002376;GO:0004672;GO:0004672;GO:0004713;GO:0004713;GO:0004713;GO:0004713;GO:0004713;GO:0004713;GO:0004715;GO:0004715;GO:0004715;GO:0004715;GO:0005102;GO:0005515;GO:0005515;GO:0005524;GO:0005524;GO:0005524;GO:0005737;GO:0005739;GO:0005743;GO:0005758;GO:0005829;GO:0005829;GO:0005829;GO:0005856;GO:0005856;GO:0005856;GO:0005886;GO:0005886;GO:0005886;GO:…	K08891	EC:2.7.10.2	COG0515	T	"FGR proto-oncogene, Src family tyrosine kinase[Source:MGI Symbol;Acc:MGI:95527]"	14191	P14234
ENSMUSG00000030149	1377.45	22.3215	2732.59	122.42	6.93569	1.5982e-150	1.11293e-148	6	129610323	129623864	-	7183	Klrk1	GO:0016020;GO:0016021;GO:0030246;GO:0045954;GO:0045954;GO:0002223;GO:0002250;GO:0002376;GO:0002860;GO:0005515;GO:0005515;GO:0005886;GO:0005886;GO:0005886;GO:0009897;GO:0009897;GO:0009986;GO:0009986;GO:0009986;GO:0009986;GO:0016020;GO:0016021;GO:0030101;GO:0030154;GO:0030246;GO:0030887;GO:0032394;GO:0032729;GO:0034260;GO:0038023;GO:0038023;GO:0042267;GO:0042288;GO:0043065;GO:0045087;GO:0045429;GO:…	K06728	-	NOG315914	-	"killer cell lectin-like receptor subfamily K,member 1 [Source:MGI Symbol;Acc:MGI:1196250]"	27007	O54709;Q4FJM0
ENSMUSG00000025165	159.675	2.59526	316.754	122.051	6.93134	6.45864e-115	2.67109e-113	11	121067407	121081220	-	1692	Sectm1a	GO:0005125;GO:0005125;GO:0006955;GO:0006955;GO:0007165;GO:0016020;GO:0016021;GO:0005125;GO:0005125;GO:0006955;GO:0006955;GO:0007165;GO:0005125;GO:0005125;GO:0006955;GO:0006955;GO:0007165;GO:0005125;GO:0005125;GO:0006955;GO:0006955;GO:0007165;	-	-	-	-	secreted and transmembrane 1A [Source:MGISymbol;Acc:MGI:2384805]	209588	A2ABP9
ENSMUSG00000030046	27.6809	0.451803	54.9099	121.535	6.92523	1.43374e-13	5.71098e-13	6	87428994	87437677	+	4490	Bmp10	GO:0005125;GO:0005125;GO:0005179;GO:0005179;GO:0005576;GO:0005615;GO:0005615;GO:0005615;GO:0005615;GO:0005737;GO:0005737;GO:0007155;GO:0007275;GO:0007507;GO:0007512;GO:0008083;GO:0008083;GO:0008083;GO:0009986;GO:0009986;GO:0010596;GO:0010596;GO:0010613;GO:0010613;GO:0010614;GO:0010628;GO:0010862;GO:0010862;GO:0010862;GO:0010862;GO:0030018;GO:0030018;GO:0030308;GO:0030308;GO:0030308;GO:0030336;GO:…	K22670	-	NOG280573	-	bone morphogenetic protein 10 [Source:MGISymbol;Acc:MGI:1338820]	12154	Q9R229
ENSMUSG00000054065	43.8389	0.723974	86.9538	120.106	6.90817	1.01047e-14	4.25183e-14	7	141078218	141090510	+	3616	Pkp3	GO:0002159;GO:0002159;GO:0005515;GO:0005515;GO:0005634;GO:0005634;GO:0005634;GO:0005634;GO:0005634;GO:0005654;GO:0005654;GO:0005737;GO:0005886;GO:0005886;GO:0005886;GO:0005911;GO:0005912;GO:0005914;GO:0007043;GO:0007155;GO:0007155;GO:0007155;GO:0010628;GO:0010628;GO:0019899;GO:0019899;GO:0030054;GO:0030054;GO:0030054;GO:0030057;GO:0030057;GO:0030057;GO:0030057;GO:0045294;GO:0045294;GO:0045296;GO:…	-	-	NOG246597	-	plakophilin 3 [Source:MGI Symbol;Acc:MGI:1891830]"	56460	Q9QY23
ENSMUSG00000045322	1044.3	17.3627	2071.25	119.293	6.89836	4.83172e-243	8.96055e-241	9	106222598	106226883	+	3478	Tlr9	GO:0001774;GO:0001774;GO:0001816;GO:0001932;GO:0002218;GO:0002224;GO:0002224;GO:0002224;GO:0002237;GO:0002237;GO:0002237;GO:0002376;GO:0002639;GO:0002639;GO:0002730;GO:0002755;GO:0002755;GO:0002755;GO:0004888;GO:0004888;GO:0005149;GO:0005515;GO:0005515;GO:0005515;GO:0005515;GO:0005737;GO:0005764;GO:0005768;GO:0005783;GO:0005789;GO:0005886;GO:0005886;GO:0005886;GO:0006954;GO:0006955;GO:0006955;GO:…	K10161	-	COG4886	S	toll-like receptor 9 [Source:MGISymbol;Acc:MGI:1932389]	81897	Q9EQU3
ENSMUSG00000018925	26.6727	0.44507	52.9003	118.858	6.8931	1.40462e-21	7.90118e-21	11	83511736	83522175	-	1875	Heatr9	GO:0002244;GO:0005575;	-	-	NOG28992	-	HEAT repeat containing 9 [Source:MGISymbol;Acc:MGI:3650286]	629303	Q5QNV8
ENSMUSG00000054196	126.787	2.1464	251.428	117.139	6.87208	1.53925e-74	3.2831e-73	15	39076932	39087121	+	1593	Cthrc1	GO:0005109;GO:0005515;GO:0005576;GO:0005581;GO:0005615;GO:0005615;GO:0005615;GO:0005737;GO:0016477;GO:0016477;GO:0017147;GO:0031012;GO:0031012;GO:0032092;GO:0033690;GO:0043932;GO:0045669;GO:0060071;GO:0060122;GO:0090090;GO:0090103;GO:0090177;	-	-	NOG39409	K	collagen triple helix repeat containing 1[Source:MGI Symbol;Acc:MGI:1915838]	68588	Q9D1D6
ENSMUSG00000009185	841.789	14.3619	1669.22	116.225	6.86078	4.92013e-84	1.23833e-82	11	82115185	82116799	+	511	Ccl8	GO:0002548;GO:0005125;GO:0005576;GO:0005576;GO:0005576;GO:0005615;GO:0005615;GO:0005615;GO:0006935;GO:0006954;GO:0006954;GO:0006955;GO:0006955;GO:0007165;GO:0007186;GO:0008009;GO:0008009;GO:0008009;GO:0008201;GO:0030593;GO:0043547;GO:0045663;GO:0048020;GO:0048245;GO:0048247;GO:0060326;GO:0070098;GO:0070374;GO:0071346;GO:0071347;GO:0071356;GO:1901741;	K16596	-	NOG75507	S	chemokine (C-C motif) ligand 8 [Source:MGISymbol;Acc:MGI:101878]	20307	Q9Z121;Q149U7
ENSMUSG00000024669	105.038	1.80772	208.268	115.21	6.84812	3.44262e-58	5.37219e-57	19	10717116	10739002	-	4928	Cd5	GO:0005044;GO:0005044;GO:0006897;GO:0016020;GO:0016020;GO:0016020;GO:0016021;GO:0005044;GO:0005044;GO:0005515;GO:0005515;GO:0005886;GO:0005886;GO:0005886;GO:0005886;GO:0006897;GO:0009897;GO:0016020;GO:0016020;GO:0016020;GO:0016021;GO:0031295;GO:0031295;GO:0044214;GO:0097190;GO:0016020;GO:0016020;GO:0016020;GO:0016021;	K06455	-	NOG86650	-	CD5 antigen [Source:MGI Symbol;Acc:MGI:88340]"	12507	P13379;Q3UP78
ENSMUSG00000028327	205.796	3.55208	408.04	114.873	6.8439	6.76816e-141	4.11177e-139	4	45848664	45887008	+	9567	Stra6l	GO:0005515;GO:0005886;GO:0005886;GO:0005886;GO:0016020;GO:0016021;GO:0034633;GO:0071939;GO:0071939;GO:0005515;GO:0005886;GO:0005886;GO:0005886;GO:0016020;GO:0016021;GO:0034633;GO:0071939;GO:0071939;GO:0005515;GO:0005886;GO:0005886;GO:0005886;GO:0016020;GO:0016021;GO:0034633;GO:0071939;GO:0071939;	K23088	-	NOG83417	S	STRA6-like [Source:MGI Symbol;Acc:MGI:1921402]"	74152	Q9DBN1
ENSMUSG00000057596	771.779	13.5963	1529.96	112.528	6.81414	0	0	7	104470014	104507849	-	3758	Trim30d	GO:0003674;GO:0004842;GO:0004842;GO:0005515;GO:0005575;GO:0006914;GO:0006914;GO:0008150;GO:0016567;GO:0045087;GO:0045087;GO:0051607;GO:0051607;GO:0003674;GO:0004842;GO:0004842;GO:0005515;GO:0005575;GO:0006914;GO:0006914;GO:0008150;GO:0008270;GO:0008270;GO:0016567;GO:0045087;GO:0045087;GO:0046872;GO:0046872;GO:0046872;GO:0051607;GO:0051607;GO:0003674;GO:0004842;GO:0004842;GO:0005575;GO:0006914;GO:…	K10648	EC:2.3.2.27	NOG310455	-	tripartite motif-containing 30D [Source:MGISymbol;Acc:MGI:3035181]	209387	Q3TNW3
ENSMUSG00000089844	72.4026	1.27715	143.528	112.381	6.81226	2.24353e-55	3.26127e-54	1	85083069	85109853	-	1603	A530032D15Rik	GO:0003674;GO:0005575;GO:0005634;GO:0005634;GO:0008150;GO:0016604;GO:0016604;GO:0003674;GO:0005575;GO:0005634;GO:0005634;GO:0008150;GO:0016604;GO:0016604;GO:0003674;GO:0005575;GO:0005634;GO:0005634;GO:0008150;GO:0016604;GO:0016604;	-	-	-	-	RIKEN cDNA A530032D15Rik gene [Source:MGISymbol;Acc:MGI:3037746]	381287	Q8BS13;E9PV05
ENSMUSG00000079227	7342.93	129.665	14556.2	112.26	6.8107	8.10446e-210	1.03467e-207	9	124121543	124147699	+	8434	Ccr5	GO:0000165;GO:0003779;GO:0003779;GO:0004930;GO:0004930;GO:0004930;GO:0004950;GO:0004950;GO:0005623;GO:0005737;GO:0005737;GO:0005768;GO:0005768;GO:0005886;GO:0006816;GO:0006816;GO:0006935;GO:0006935;GO:0006935;GO:0006952;GO:0006954;GO:0006954;GO:0006954;GO:0006955;GO:0006955;GO:0006955;GO:0007165;GO:0007186;GO:0007186;GO:0007186;GO:0007186;GO:0007186;GO:0007204;GO:0007204;GO:0007267;GO:0007267;GO:…	K04180	-	NOG148353	S	chemokine (C-C motif) receptor 5 [Source:MGISymbol;Acc:MGI:107182]	12774	P51682
ENSMUSG00000012123	11.4205	0.202482	22.6386	111.805	6.80485	7.35448e-06	1.83088e-05	4	134060815	134092504	+	7801	Crybg2	GO:0003674;GO:0005575;GO:0008150;GO:0003674;GO:0005575;GO:0008150;GO:0003674;GO:0005575;GO:0008150;GO:0003674;GO:0005575;GO:0008150;GO:0003674;GO:0005575;GO:0008150;	-	-	-	-	crystallin beta-gamma domain containing 2[Source:MGI Symbol;Acc:MGI:1334463]	230806	B7ZCC2
ENSMUSG00000050075	296.124	5.30303	586.946	110.681	6.79027	2.46321e-139	1.47108e-137	3	59096448	59101821	-	2225	Gpr171	GO:0004930;GO:0004930;GO:0004930;GO:0005886;GO:0007165;GO:0007186;GO:0007186;GO:0007186;GO:0007186;GO:0016020;GO:0016021;GO:0016021;GO:0016021;GO:0035589;GO:0045028;GO:0045638;	K08441	-	NOG146192	S	G protein-coupled receptor 171 [Source:MGISymbol;Acc:MGI:2442043]	229323	Q8BG55
ENSMUSG00000003484	345.211	6.19824	684.224	110.39	6.78647	6.10805e-215	8.60892e-213	8	71988482	72009626	-	1855	Cyp4f18	GO:0000038;GO:0001676;GO:0004497;GO:0005506;GO:0005506;GO:0005737;GO:0005783;GO:0005789;GO:0006629;GO:0008217;GO:0008392;GO:0016020;GO:0016021;GO:0016324;GO:0016491;GO:0016705;GO:0016705;GO:0016709;GO:0017144;GO:0018685;GO:0019369;GO:0019373;GO:0020037;GO:0020037;GO:0031090;GO:0032304;GO:0032305;GO:0036101;GO:0042360;GO:0042361;GO:0042376;GO:0042377;GO:0043231;GO:0043231;GO:0046872;GO:0050051;GO:…	K17726	-	COG2124	Q	"cytochrome P450, family 4, subfamily f, polypeptide18 [Source:MGI Symbol;Acc:MGI:1919304]"	72054	Q99N16
ENSMUSG00000022504	2233.78	40.1426	4427.42	110.292	6.78519	5.46403e-69	1.05438e-67	16	10480059	10528418	+	9535	Ciita	GO:0000122;GO:0000166;GO:0005515;GO:0005524;GO:0005524;GO:0005524;GO:0005525;GO:0005634;GO:0005654;GO:0005829;GO:0006355;GO:0006355;GO:0006954;GO:0008022;GO:0009986;GO:0016301;GO:0016310;GO:0016605;GO:0016605;GO:0016740;GO:0016746;GO:0033613;GO:0033613;GO:0034341;GO:0044212;GO:0044877;GO:0044877;GO:0045345;GO:0045345;GO:0045348;GO:0045348;GO:0045892;GO:0045893;GO:0045944;GO:0045944;GO:0046677;GO:…	K08060	EC:2.7.11.1	NOG269671	-	class II transactivator [Source:MGISymbol;Acc:MGI:108445]	12265	P79621;Q3U5G4;Q3KNE0;Q3UU40;Q3UNW8
ENSMUSG00000053318	607.678	10.98	1204.38	109.689	6.77727	4.13784e-289	1.07207e-286	1	172581758	172590568	-	3079	Slamf8	GO:0016020;GO:0016021;	K16853	-	-	-	SLAM family member 8 [Source:MGISymbol;Acc:MGI:1921998]	74748	Q9D3G2;Q3UQA2
ENSMUSG00000035352	1047.87	19.2804	2076.46	107.698	6.75085	5.04149e-63	8.63177e-62	11	82101845	82103400	+	537	Ccl12	GO:0000165;GO:0001525;GO:0002548;GO:0002548;GO:0002548;GO:0002687;GO:0005125;GO:0005576;GO:0005576;GO:0005576;GO:0005576;GO:0005615;GO:0005615;GO:0006935;GO:0006954;GO:0006954;GO:0006954;GO:0006954;GO:0006955;GO:0006955;GO:0007010;GO:0007165;GO:0007186;GO:0008009;GO:0008009;GO:0008009;GO:0008360;GO:0019221;GO:0030593;GO:0031663;GO:0031727;GO:0034351;GO:0043491;GO:0043524;GO:0043547;GO:0043615;GO:…	K14624	-	NOG46819	-	chemokine (C-C motif) ligand 12 [Source:MGISymbol;Acc:MGI:108224]	20293	Q62401;Q545B5
ENSMUSG00000049109	191.363	3.52527	379.201	107.566	6.74908	1.3578e-13	5.41707e-13	10	28668360	28883818	+	11682	Themis	GO:0002250;GO:0002376;GO:0005515;GO:0005515;GO:0005634;GO:0005634;GO:0005737;GO:0005737;GO:0005911;GO:0007275;GO:0008180;GO:0043368;GO:0043383;GO:0050852;GO:0050852;GO:0002250;GO:0002376;GO:0005515;GO:0005515;GO:0005634;GO:0005634;GO:0005737;GO:0005737;GO:0005911;GO:0007275;GO:0008180;GO:0043368;GO:0043383;GO:0050852;GO:0050852;GO:0002250;GO:0002376;GO:0005515;GO:0005515;GO:0005634;GO:0005634;GO:…	-	-	NOG41603	-	thymocyte selection associated [Source:MGISymbol;Acc:MGI:2443552]	210757	Q8BGW0
ENSMUSG00000028591	21.9275	0.40749	43.4475	106.622	6.73636	6.305e-18	3.0856e-17	4	144391674	144408464	-	2573	Pramef12	GO:0003674;GO:0005737;GO:0008150;GO:0008284;GO:0008284;GO:0043066;GO:0043066;GO:0045596;GO:0045596;GO:0045892;GO:0045892;GO:0003674;GO:0005737;GO:0008150;	-	-	NOG242471	-	PRAME family member 12 [Source:MGISymbol;Acc:MGI:1924882]	77632	Q9D2F1
ENSMUSG00000015947	2466.46	46.3056	4886.62	105.53	6.72151	0	0	3	96282909	96293969	-	2589	Fcgr1	GO:0001788;GO:0001798;GO:0001805;GO:0002376;GO:0005886;GO:0005886;GO:0006898;GO:0006910;GO:0006911;GO:0007166;GO:0009617;GO:0009897;GO:0016020;GO:0016021;GO:0019770;GO:0019864;GO:0019864;GO:0019884;GO:0031774;GO:0038094;GO:0042590;GO:0042742;GO:0045087;GO:0045121;GO:0050766;GO:0050776;GO:0060100;GO:0061098;	K06498	-	NOG46371	S	"Fc receptor, IgG, high affinity I [Source:MGISymbol;Acc:MGI:95498]"	14129	P26151
ENSMUSG00000050967	12.7887	0.241325	25.3362	104.988	6.71408	5.00447e-11	1.74869e-10	1	39618406	39651474	-	6091	Creg2	GO:0003674;GO:0005576;GO:0005615;GO:0005783;GO:0005794;GO:0008150;GO:0048037;GO:0048037;	-	-	NOG276187	-	cellular repressor of E1A-stimulated genes 2[Source:MGI Symbol;Acc:MGI:1928333]	263764	Q8BGC9
ENSMUSG00000045502	116.265	2.19558	230.334	104.908	6.71298	3.87372e-28	2.74968e-27	5	123863570	123865499	-	1930	Hcar2	GO:0001614;GO:0001781;GO:0004930;GO:0004930;GO:0004930;GO:0004930;GO:0005525;GO:0005886;GO:0005886;GO:0006915;GO:0007165;GO:0007186;GO:0007186;GO:0007186;GO:0007186;GO:0016020;GO:0016020;GO:0016021;GO:0016021;GO:0016021;GO:0016021;GO:0030054;GO:0033031;GO:0033031;GO:0035590;GO:0050995;GO:0050995;GO:0050995;GO:0070165;GO:0070165;GO:0070165;GO:0070553;GO:0070553;GO:0070553;	K08402	-	NOG148880	S	hydroxycarboxylic acid receptor 2 [Source:MGISymbol;Acc:MGI:1933383]	80885	Q9EP66;Q0VBA6
ENSMUSG00000060509	84.8411	1.60544	168.077	104.692	6.71001	3.11446e-35	2.74216e-34	9	123852315	123862029	-	4453	Xcr1	GO:0004930;GO:0004930;GO:0004930;GO:0004950;GO:0004950;GO:0005623;GO:0005886;GO:0006935;GO:0006935;GO:0006935;GO:0006935;GO:0006955;GO:0007165;GO:0007186;GO:0007186;GO:0007186;GO:0007204;GO:0009897;GO:0016020;GO:0016021;GO:0016021;GO:0016021;GO:0016493;GO:0019722;GO:0019956;GO:0019957;GO:0034097;GO:0051209;GO:0060326;GO:0070098;	K04193	-	NOG151106	S	chemokine (C motif) receptor 1 [Source:MGISymbol;Acc:MGI:1346338]	23832	Q544D8;S4R1K3
ENSMUSG00000026866	114.368	2.24182	226.494	101.031	6.65866	4.58333e-57	6.96714e-56	2	43555329	43682715	+	6149	Kynu	GO:0003824;GO:0003824;GO:0005654;GO:0005737;GO:0005737;GO:0005737;GO:0005739;GO:0005829;GO:0005829;GO:0006569;GO:0006569;GO:0006569;GO:0006569;GO:0007568;GO:0009435;GO:0009435;GO:0009435;GO:0009435;GO:0016787;GO:0019363;GO:0019442;GO:0019805;GO:0019805;GO:0030170;GO:0030170;GO:0030170;GO:0030170;GO:0030429;GO:0030429;GO:0030429;GO:0030429;GO:0030429;GO:0034341;GO:0034354;GO:0034516;GO:0042803;GO:…	K01556	EC:3.7.1.3	-	-	kynureninase [Source:MGI Symbol;Acc:MGI:1918039]"	70789	Q9CXF0;A2ARD6
ENSMUSG00000003882	1477.74	29.2081	2926.28	100.187	6.64655	4.51921e-237	7.96195e-235	15	9505788	9530176	-	4663	Il7r	GO:0004896;GO:0004896;GO:0005515;GO:0016020;GO:0016020;GO:0016020;GO:0016021;GO:0019221;GO:0000902;GO:0001915;GO:0002377;GO:0004896;GO:0004896;GO:0004896;GO:0004896;GO:0005515;GO:0005886;GO:0008284;GO:0008284;GO:0008361;GO:0009897;GO:0010628;GO:0016020;GO:0016020;GO:0016020;GO:0016021;GO:0019221;GO:0030217;GO:0033089;GO:0042100;GO:0048535;GO:0048872;GO:0070233;GO:1904894;GO:1904894;	K05072	-	NOG39823	S	interleukin 7 receptor [Source:MGISymbol;Acc:MGI:96562]	16197	P16872;Q5FW78;Q8C9W4
ENSMUSG00000095028	36.5778	0.723974	72.4317	100.047	6.64454	1.3608e-23	8.29568e-23	3	15495751	15575065	-	2877	Sirpb1b	GO:0003674;GO:0005886;GO:0016020;GO:0016021;GO:0022409;GO:0050766;GO:0050870;GO:0003674;GO:0005886;GO:0016020;GO:0016021;GO:0022409;GO:0050766;GO:0050870;GO:0003674;GO:0005886;GO:0022409;GO:0050766;GO:0050870;	K06551	-	-	-	signal-regulatory protein beta 1B [Source:MGISymbol;Acc:MGI:3779828]	668101	Q3U390
ENSMUSG00000036172	9.76782	0.194874	19.3408	99.2476	6.63296	3.13862e-08	9.25924e-08	16	44943678	44981380	+	5984	Cd200r3	GO:0005515;GO:0009897;GO:0009897;GO:0016020;GO:0016021;GO:0038023;GO:0038023;GO:0038023;GO:0038023;GO:0150077;GO:0150077;GO:0005515;GO:0009897;GO:0009897;GO:0016020;GO:0016021;GO:0038023;GO:0038023;GO:0038023;GO:0038023;GO:0150077;GO:0150077;GO:0005515;GO:0009897;GO:0009897;GO:0016020;GO:0016021;GO:0038023;GO:0038023;GO:0038023;GO:0038023;GO:0150077;GO:0150077;GO:0005515;GO:0009897;GO:0009897;GO:…	-	-	NOG25299	-	CD200 receptor 3 [Source:MGISymbol;Acc:MGI:1921853]	74603	Q5UKY4
ENSMUSG00000052270	285.776	5.75024	565.803	98.3963	6.62053	1.25311e-181	1.25439e-179	17	17887824	17893952	+	1296	Fpr2	GO:0001540;GO:0001540;GO:0001774;GO:0001934;GO:0002430;GO:0002768;GO:0004875;GO:0004930;GO:0004930;GO:0004930;GO:0004930;GO:0004982;GO:0004982;GO:0005124;GO:0005623;GO:0005737;GO:0005886;GO:0005886;GO:0006898;GO:0006935;GO:0006954;GO:0007165;GO:0007166;GO:0007186;GO:0007186;GO:0007186;GO:0007186;GO:0007193;GO:0007200;GO:0007200;GO:0007204;GO:0014068;GO:0016020;GO:0016021;GO:0016021;GO:0016021;GO:…	K04173	-	NOG150376	S	formyl peptide receptor 2 [Source:MGISymbol;Acc:MGI:1278319]	14289	O88536
ENSMUSG00000094796	299.533	6.19801	592.868	95.6545	6.57976	5.5662e-190	5.97959e-188	13	120300392	120308779	+	1595	BC147527	-	-	-	-	-	cDNA sequence BC147527 [Source:MGISymbol;Acc:MGI:4840510]	625360	Q3V185
ENSMUSG00000043263	1394.9	29.2974	2760.51	94.2239	6.55802	0	0	1	173630917	173647928	+	3547	Ifi209	GO:0000122;GO:0000978;GO:0001227;GO:0002218;GO:0002218;GO:0003690;GO:0003690;GO:0005634;GO:0005634;GO:0005654;GO:0005730;GO:0005829;GO:0008134;GO:0035458;GO:0035458;GO:0035458;GO:0035458;GO:0042802;GO:0002218;GO:0035458;	-	-	NOG81691	S	interferon activated gene 209 [Source:MGISymbol;Acc:MGI:2138243]	236312	Q8BV49
ENSMUSG00000027068	242.557	5.10921	480.005	93.949	6.55381	4.18674e-159	3.4149e-157	2	69380445	69404533	+	4281	Dhrs9	GO:0002138;GO:0002138;GO:0004022;GO:0004022;GO:0004022;GO:0004745;GO:0004745;GO:0004745;GO:0004745;GO:0005783;GO:0005789;GO:0006629;GO:0008202;GO:0008209;GO:0008209;GO:0016020;GO:0016491;GO:0030176;GO:0030176;GO:0030176;GO:0031090;GO:0042448;GO:0042448;GO:0042904;GO:0042904;GO:0042904;GO:0043231;GO:0047023;GO:0047023;GO:0047023;GO:0047035;GO:0047035;GO:0047035;GO:0047044;GO:0047044;GO:0047044;GO:…	K11149	EC:1.1.-.-	COG1028	IQ	dehydrogenase/reductase (SDR family) member 9[Source:MGI Symbol;Acc:MGI:2442798]	241452	Q58NB6;Q148Q4
ENSMUSG00000037913	66.4699	1.41608	131.524	92.8787	6.53728	5.93515e-41	6.10423e-40	5	65054346	65092132	-	3309	Tmem156	GO:0003674;GO:0005575;GO:0008150;GO:0016020;GO:0016021;GO:0003674;GO:0005575;GO:0008150;GO:0016020;GO:0016021;GO:0003674;GO:0005575;GO:0008150;GO:0016020;GO:0016021;GO:0003674;GO:0005575;GO:0008150;GO:0016020;GO:0016021;	-	-	-	-	transmembrane protein 156 [Source:MGISymbol;Acc:MGI:2685292]	243025	-
ENSMUSG00000040809	118.535	2.61573	234.454	89.6325	6.48595	2.85516e-24	1.78377e-23	3	106147554	106167564	-	1632	Chil3	GO:0000272;GO:0004563;GO:0004563;GO:0005576;GO:0005576;GO:0005634;GO:0005635;GO:0005737;GO:0005737;GO:0005783;GO:0005975;GO:0005975;GO:0005975;GO:0006032;GO:0006954;GO:0006954;GO:0008061;GO:0008061;GO:0008061;GO:0008061;GO:0008152;GO:0016787;GO:0016798;GO:0030246;GO:0030246;GO:0031410;GO:0048237;GO:0102148;	K17524	-	COG3325	G	chitinase-like 3 [Source:MGISymbol;Acc:MGI:1330860]	12655	O35744
ENSMUSG00000042817	185.814	4.10337	367.525	89.5666	6.48489	2.50164e-126	1.2775e-124	5	147330741	147400489	-	6176	Flt3	GO:0000166;GO:0004672;GO:0004672;GO:0004713;GO:0004713;GO:0004713;GO:0004714;GO:0004714;GO:0005524;GO:0005524;GO:0005524;GO:0005634;GO:0005737;GO:0005783;GO:0005829;GO:0005886;GO:0006468;GO:0006468;GO:0007169;GO:0007169;GO:0010243;GO:0016020;GO:0016021;GO:0016301;GO:0016310;GO:0016740;GO:0018108;GO:0030097;GO:0030097;GO:0030097;GO:0030154;GO:0030154;GO:0031100;GO:0032991;GO:0035259;GO:0043621;GO:…	K05092	EC:2.7.10.1	-	-	FMS-like tyrosine kinase 3 [Source:MGISymbol;Acc:MGI:95559]	14255	Q00342;Q3UEW6;Q3TQF1
ENSMUSG00000028364	11289.5	249.614	22329.5	89.4561	6.48311	1.67729e-60	2.72104e-59	4	63959785	64047015	-	7772	Tnc	GO:0001968;GO:0005201;GO:0005515;GO:0005576;GO:0005576;GO:0005576;GO:0005604;GO:0005614;GO:0007155;GO:0007155;GO:0007155;GO:0007162;GO:0007528;GO:0008284;GO:0010628;GO:0014012;GO:0031012;GO:0031175;GO:0042127;GO:0042127;GO:0045545;GO:0060447;GO:0060739;GO:0060740;GO:0062023;GO:0062023;GO:0062023;GO:0062023;GO:0098966;GO:0001968;GO:0005201;GO:0005515;GO:0005576;GO:0005576;GO:0005576;GO:0005604;GO:…	K06252	-	NOG12793	-	tenascin C [Source:MGI Symbol;Acc:MGI:101922]"	21923	Q80YX1;Q148T5;Q8C9Z1
ENSMUSG00000030827	41.2954	0.918848	81.672	88.8852	6.47387	6.28071e-16	2.80419e-15	7	45613886	45615490	-	951	Fgf21	GO:0005104;GO:0005104;GO:0005576;GO:0005576;GO:0005576;GO:0005615;GO:0005615;GO:0005623;GO:0005829;GO:0008083;GO:0008083;GO:0008083;GO:0008284;GO:0008543;GO:0008543;GO:0010898;GO:0010898;GO:0014823;GO:0030968;GO:0031667;GO:0035690;GO:0046326;GO:0046326;GO:0070374;GO:0070374;GO:0071333;GO:0071377;GO:0071404;GO:0072577;GO:0090080;GO:0120162;GO:1901215;GO:1901215;GO:1904640;GO:2000352;GO:2000352;	K22429	-	NOG311125	-	fibroblast growth factor 21 [Source:MGISymbol;Acc:MGI:1861377]	56636	Q9JJN1
ENSMUSG00000042265	149.788	3.3667	296.21	87.9824	6.45914	1.10599e-16	5.09822e-16	17	48232768	48246924	+	2996	Trem1	GO:0002526;GO:0002526;GO:0016020;GO:0016021;GO:0038023;GO:0038023;GO:0002374;GO:0002526;GO:0002526;GO:0016020;GO:0016021;GO:0016477;GO:0030593;GO:0038023;GO:0038023;GO:0042107;GO:0050755;GO:0070945;GO:0072672;GO:0097110;	K14362	-	NOG44134	-	triggering receptor expressed on myeloid cells 1[Source:MGI Symbol;Acc:MGI:1930005]	58217	Q9JKE2
ENSMUSG00000050014	188.718	4.25705	373.18	87.6615	6.45387	5.60842e-54	7.94285e-53	15	77583819	77596125	-	2325	Apol10b	GO:0005575;GO:0005576;GO:0005576;GO:0006869;GO:0006869;GO:0008150;GO:0008289;GO:0008289;GO:0008289;GO:0042157;GO:0042157;	K14480	-	-	-	apolipoprotein L 10B [Source:MGISymbol;Acc:MGI:3043522]	328561	G3X9K7;Q8BZS1
ENSMUSG00000001281	1215.8	27.4478	2404.14	87.5896	6.45269	2.55132e-96	7.83087e-95	15	102215995	102231944	-	2770	Itgb7	GO:0007155;GO:0007155;GO:0007160;GO:0007160;GO:0007229;GO:0007229;GO:0008305;GO:0008305;GO:0038023;GO:0038023;GO:0003366;GO:0003366;GO:0005178;GO:0005925;GO:0007155;GO:0007155;GO:0007155;GO:0007160;GO:0007160;GO:0007160;GO:0007160;GO:0007160;GO:0007229;GO:0007229;GO:0007229;GO:0007229;GO:0007229;GO:0007229;GO:0008305;GO:0008305;GO:0009986;GO:0009986;GO:0016020;GO:0016021;GO:0016477;GO:0033627;GO:…	K06590	-	NOG287997	-	integrin beta 7 [Source:MGI Symbol;Acc:MGI:96616]"	16421	P26011
ENSMUSG00000050370	542.19	12.2474	1072.13	87.5394	6.45186	7.15614e-69	1.37789e-67	19	34473778	34475164	-	1387	Ch25h	GO:0000254;GO:0001567;GO:0004497;GO:0005506;GO:0005506;GO:0005783;GO:0005789;GO:0005789;GO:0006629;GO:0006694;GO:0008202;GO:0008203;GO:0008203;GO:0008395;GO:0008395;GO:0008610;GO:0008610;GO:0016020;GO:0016020;GO:0016021;GO:0016126;GO:0016126;GO:0016491;GO:0016491;GO:0016491;GO:0016491;GO:0035754;GO:0046872;GO:0055114;GO:0055114;GO:0055114;	K10223	EC:1.14.99.38	COG3000	I	cholesterol 25-hydroxylase [Source:MGISymbol;Acc:MGI:1333869]	12642	Q9Z0F5
ENSMUSG00000050395	89.0698	2.021	176.119	87.1443	6.44534	1.60135e-64	2.83828e-63	4	63724603	63745113	-	5828	Tnfsf15	GO:0005164;GO:0005515;GO:0005576;GO:0005886;GO:0006915;GO:0006919;GO:0006955;GO:0007165;GO:0007250;GO:0016020;GO:0042107;GO:0005125;GO:0005164;GO:0005164;GO:0005515;GO:0005576;GO:0005576;GO:0005615;GO:0006915;GO:0006915;GO:0006955;GO:0006955;GO:0007165;GO:0007165;GO:0016020;GO:0016020;GO:0016020;GO:0016021;	K05478	-	-	-	"tumor necrosis factor (ligand) superfamily, member15 [Source:MGI Symbol;Acc:MGI:2180140]"	326623	Q5UBV8;F6VXB8
ENSMUSG00000073494	21.1599	0.48265	41.8371	86.6821	6.43766	1.08613e-16	5.0106e-16	1	170232749	170253608	+	2542	Sh2d1b2	GO:0002250;GO:0002376;GO:0005515;GO:0005575;GO:0005737;GO:0018108;GO:0032814;GO:0045087;GO:0045953;GO:0045954;GO:0050731;	-	-	-	-	SH2 domain containing 1B2 [Source:MGISymbol;Acc:MGI:3622649]	545378	Q45HK4
ENSMUSG00000043931	104.18	2.3854	205.974	86.3478	6.43209	3.49741e-28	2.48758e-27	6	48718621	48724636	+	2325	Gimap7	GO:0003924;GO:0003924;GO:0005525;GO:0005525;GO:0005525;GO:0005525;GO:0005811;GO:0005811;GO:0005829;GO:0005829;GO:0005829;GO:0042802;GO:0042802;GO:0042803;GO:0042803;GO:0043231;GO:0043231;GO:0046039;GO:0046039;GO:0003924;GO:0005525;GO:0005525;GO:0005525;GO:0005811;GO:0005829;GO:0005829;GO:0042802;GO:0042803;GO:0043231;GO:0046039;	-	-	NOG86579	S	"GTPase, IMAP family member 7 [Source:MGISymbol;Acc:MGI:1349657]"	231932	Q8R379
ENSMUSG00000021624	1036.01	23.7789	2048.25	86.1373	6.42857	2.61847e-112	1.03901e-110	13	102693558	102739629	+	4509	Cd180	GO:0002322;GO:0002322;GO:0002376;GO:0005515;GO:0005515;GO:0005615;GO:0005886;GO:0006954;GO:0016020;GO:0016021;GO:0031012;GO:0031666;GO:0031666;GO:0031666;GO:0045087;GO:0071222;GO:0071222;	K06555	-	NOG319009	-	CD180 antigen [Source:MGI Symbol;Acc:MGI:1194924]"	17079	Q62192
ENSMUSG00000073421	1554.86	35.7905	3073.94	85.887	6.42437	7.55581e-66	1.37094e-64	17	34257689	34269419	+	2568	H2-Ab1	GO:0002250;GO:0002344;GO:0002376;GO:0002381;GO:0002455;GO:0002504;GO:0002579;GO:0002827;GO:0005515;GO:0005769;GO:0005771;GO:0005794;GO:0005886;GO:0006955;GO:0006955;GO:0006955;GO:0008134;GO:0009897;GO:0009986;GO:0015643;GO:0016020;GO:0016020;GO:0016020;GO:0016021;GO:0016021;GO:0019882;GO:0019882;GO:0019882;GO:0019886;GO:0031625;GO:0042130;GO:0042605;GO:0042613;GO:0042613;GO:0042613;GO:0042613;GO:…	K06752	-	NOG68200	S	"histocompatibility 2, class II antigen A, beta 1[Source:MGI Symbol;Acc:MGI:103070]"	14961	P14483;Q3TD53;Q8BPA0
ENSMUSG00000025746	275.055	6.4836	543.627	83.8464	6.38968	3.31015e-09	1.03824e-08	5	30013114	30019981	+	2428	Il6	GO:0001781;GO:0001878;GO:0002262;GO:0002384;GO:0002526;GO:0002675;GO:0005102;GO:0005102;GO:0005125;GO:0005125;GO:0005125;GO:0005125;GO:0005125;GO:0005125;GO:0005138;GO:0005138;GO:0005138;GO:0005138;GO:0005515;GO:0005576;GO:0005576;GO:0005576;GO:0005615;GO:0005615;GO:0005615;GO:0005615;GO:0005615;GO:0005623;GO:0005737;GO:0005737;GO:0005896;GO:0006469;GO:0006469;GO:0006953;GO:0006954;GO:0006955;GO:…	K05405	-	NOG48083	-	interleukin 6 [Source:MGI Symbol;Acc:MGI:96559]"	16193	P08505;A2RTD1
ENSMUSG00000029816	2135.79	50.3892	4221.18	83.7715	6.38839	0	0	6	49036546	49070929	+	6514	Gpnmb	GO:0001649;GO:0001818;GO:0001818;GO:0001934;GO:0001934;GO:0001934;GO:0005178;GO:0005178;GO:0005768;GO:0005886;GO:0005887;GO:0005887;GO:0007155;GO:0007155;GO:0007165;GO:0007165;GO:0007267;GO:0007267;GO:0008201;GO:0008201;GO:0016020;GO:0016021;GO:0016021;GO:0016021;GO:0030282;GO:0030335;GO:0030335;GO:0031410;GO:0031901;GO:0031954;GO:0031954;GO:0032720;GO:0033162;GO:0034103;GO:0034103;GO:0034103;GO:…	K20732	-	NOG40272	O	glycoprotein (transmembrane) nmb [Source:MGISymbol;Acc:MGI:1934765]	93695	Q99P91
ENSMUSG00000027347	284.901	6.7701	563.031	83.1644	6.37789	1.09225e-58	1.7274e-57	2	117279993	117343001	-	5600	Rasgrp1	GO:0000139;GO:0001816;GO:0001934;GO:0001934;GO:0002437;GO:0005085;GO:0005085;GO:0005085;GO:0005088;GO:0005088;GO:0005509;GO:0005509;GO:0005509;GO:0005509;GO:0005623;GO:0005737;GO:0005783;GO:0005789;GO:0005794;GO:0005794;GO:0005794;GO:0005829;GO:0005829;GO:0005829;GO:0005829;GO:0005886;GO:0005886;GO:0005886;GO:0005886;GO:0007264;GO:0007264;GO:0008270;GO:0008270;GO:0014066;GO:0016020;GO:0019992;GO:…	K04350	-	NOG256085	-	RAS guanyl releasing protein 1 [Source:MGISymbol;Acc:MGI:1314635]	19419	Q9Z1S3
ENSMUSG00000030142	1230.26	29.3853	2431.13	82.7329	6.37039	6.988e-54	9.83344e-53	6	123281789	123289870	-	4965	Clec4e	GO:0002221;GO:0002221;GO:0002221;GO:0002292;GO:0002376;GO:0005509;GO:0005509;GO:0005509;GO:0005515;GO:0006955;GO:0016020;GO:0016020;GO:0016020;GO:0016021;GO:0030246;GO:0038023;GO:0038094;GO:0038187;GO:0038187;GO:0038187;GO:0042742;GO:0045087;GO:0045087;GO:0046872;GO:0050715;GO:0030246;GO:0016020;GO:0016021;	K10059	-	NOG328551	-	"C-type lectin domain family 4, member e [Source:MGISymbol;Acc:MGI:1861232]"	56619	Q9R0Q8;Q4FK29
ENSMUSG00000026581	1317.09	31.7325	2602.45	82.012	6.35776	1.69635e-266	3.88134e-264	1	164061982	164084181	+	5911	Sell	GO:0007155;GO:0007155;GO:0007155;GO:0016020;GO:0016020;GO:0016020;GO:0016021;GO:0016339;GO:0046872;GO:0050900;GO:0050900;GO:0002020;GO:0002020;GO:0005509;GO:0005509;GO:0005509;GO:0005515;GO:0005886;GO:0005886;GO:0005887;GO:0005887;GO:0005887;GO:0007155;GO:0007155;GO:0007155;GO:0009897;GO:0009986;GO:0016020;GO:0016020;GO:0016020;GO:0016021;GO:0016339;GO:0016339;GO:0016339;GO:0030246;GO:0033198;GO:…	K06495	-	NOG258998	-	"selectin, lymphocyte [Source:MGISymbol;Acc:MGI:98279]"	20343	P18337;Q3UV83
ENSMUSG00000058427	154.947	3.74271	306.15	81.7992	6.35401	2.47028e-07	6.87434e-07	5	90903871	90905938	+	2068	Cxcl2	GO:0005125;GO:0005576;GO:0005576;GO:0005576;GO:0005615;GO:0006935;GO:0006935;GO:0006935;GO:0006952;GO:0006952;GO:0006955;GO:0006955;GO:0007165;GO:0008009;GO:0008009;GO:0060326;GO:0001975;GO:0002237;GO:0005125;GO:0005576;GO:0005576;GO:0005576;GO:0005615;GO:0005615;GO:0005615;GO:0005615;GO:0005623;GO:0006935;GO:0006935;GO:0006935;GO:0006952;GO:0006952;GO:0006954;GO:0006954;GO:0006955;GO:0006955;GO:…	K05505	-	NOG327267	-	chemokine (C-X-C motif) ligand 2 [Source:MGISymbol;Acc:MGI:1340094]	20310	P10889;Q3U1J5
ENSMUSG00000030156	338.703	8.24945	669.157	81.1153	6.3419	3.61556e-204	4.30398e-202	6	129267325	129275436	-	6509	Cd69	GO:0005509;GO:0009897;GO:0009897;GO:0009986;GO:0016020;GO:0016021;GO:0030246;GO:0032991;GO:0032991;GO:0035690;GO:0042802;GO:0042802;GO:0016020;GO:0016021;GO:0030246;	K06502	-	NOG276386	-	CD69 antigen [Source:MGI Symbol;Acc:MGI:88343]"	12515	P37217;Q3U6A8
ENSMUSG00000044703	380.376	9.3975	751.354	79.9525	6.32107	2.94862e-223	4.55691e-221	14	59276913	59297522	-	1354	Phf11a	GO:0003674;GO:0005634;GO:0005654;GO:0031965;GO:0046872;GO:0050776;	-	-	NOG276632	-	PHD finger protein 11A [Source:MGISymbol;Acc:MGI:1918441]	219131	Q8BVM9
ENSMUSG00000102037	179.45	4.49967	354.4	78.7613	6.29941	5.78816e-120	2.66255e-118	9	88956900	88962419	+	819	Bcl2a1a	GO:0001782;GO:0002903;GO:0005515;GO:0005515;GO:0005737;GO:0005741;GO:0006915;GO:0008630;GO:0042803;GO:0042981;GO:0042981;GO:0043066;GO:0043066;GO:0043066;GO:0044877;GO:0046982;GO:0051400;GO:0097192;	K02162	-	-	-	B cell leukemia/lymphoma 2 related protein A1a[Source:MGI Symbol;Acc:MGI:102687]	12044	Q07440
[truncated: 16,692 more rows]

## Sheet: BALB_c
id	baseMean	baseMean_con	baseMean_FM	foldChange(FM/con)(FM/con)	log2FoldChange	pval	padj	Chromosome	Start Site	End Site	Direction	Length	Name	GO	KEGG	EC	eggNOG Class	eggNOG	Description	Entrez_geneID	UniProtAC
[truncated: 18,049 more rows]

## Sheet: C57BL_6
id	baseMean	baseMean_con	baseMean_FM	foldChange(FM/con)(FM/con)	log2FoldChange	pval	padj	Chromosome	Start Site	End Site	Direction	Length	Name	GO	KEGG	EC	eggNOG	eggNOG Class	Description	NCBI_GI	UniProtID
[truncated: 17,896 more rows]

[truncated: 2 more sheets: A_J, OPN_Control]
